# Supplementary material for: Identification of CNGCs in Glycine max and Screening of Related Resistance Genes after Fusarium solani Infection
Source: Biology (Basel). 2023 Mar 12;12(3):439. doi: 10.3390/biology12030439 (PMC10045575; doi:10.3390/biology12030439)
Supplement: Supplementary file 1 [file biology-12-00439-s001.zip › Supplementary Table S1.xlsx]

## Sheet: Sheet1
#ID	length	MW(Da)	pI		#ID	length	MW(Da)	pI		#ID	length	MW(Da)	pI		#ID	length	MW(Da)	pI		#ID	length	MW(Da)	pI		#ID	length	MW(Da)	pI		#ID	length	MW(Da)	pI		#ID	length	MW(Da)	pI
ATCNGC2	712	81894.3	9.1		VaCNGC5	672	76887.2	9.31		PpCNGC9	636	73197.4	9.18		PvCNGC16	709	81144.2	9.89		MtCNGC2	722	83882.4	9.58		LjCNGC8	695	80661.1	8.95		GmCNGC11	728	83109	9.34		CaCNGC16	517	58785.6	9.87
ATCNGC7	710	81385.1	9.56		VaCNGC8	658	75915.8	8.58		PpCNGC11	567	65361.1	9.2		PvCNGC13	690	79811.3	9.12		MtCNGC13	672	77582.9	8.66		LjCNGC9	635	73263.1	10.37		GmCNGC1	728	83888.4	9.8		CaCNGC17	644	74467.9	9.65
ATCNGC8	754	85981.9	9.31		VaCNGC12	787	91116.6	9.36		PpCNGC17	671	76747.1	9.93		PvCNGC15	671	77871.5	8.53		MtCNGC3	716	83439.4	9.42		LjCNGC3	716	82936	9.95		GmCNGC17	713	82101.1	9.86		CaCNGC15	655	75733.3	9.71
ATCNGC9	748	85439.9	9.65		VaCNGC15	557	64588.4	9.87		PpCNGC2	620	72001.6	8.97		PvCNGC7	696	79601.6	9.56		MtCNGC8	710	81945.5	8.22		LjCNGC1	701	80521.8	9.6		GmCNGC7	715	82588.5	9.69		CaCNGC13	712	81212.3	9.64
ATCNGC14	727	83453.6	9.46		VaCNGC10	665	76525.9	9.57		PpCNGC13	656	75314.7	9.73		PvCNGC3	718	82823.7	9.43		MtCNGC9	691	80028.7	9.65		LjCNGC11	768	87261.1	9.5		GmCNGC20	687	79437.6	9.51		CaCNGC12	662	76741.1	8.94
ATCNGC12	679	78722.1	10.01		VaCNGC9	580	66597.1	9.7		PpCNGC8	733	83691.5	9.35		PvCNGC12	698	80397.8	9.59		MtCNGC6	703	80769.1	9.58		LjCNGC10	481	56052.6	9.61		GmCNGC8	715	82634.4	9.63		CaCNGC4	653	75141.6	7.9
ATCNGC4	707	81668.1	10		VaCNGC11	696	80104.4	9.66		PpCNGC7	732	83774.5	9.54		PvCNGC11	719	83200.4	9.23		MtCNGC10	726	84005.4	8.95		LjCNGC2	692	79891.7	9.31		GmCNGC18	684	78592.7	9.44		CaCNGC3	709	81924.9	9.42
ATCNGC5	622	71473.7	9.75		VaCNGC6	647	74119.1	9.87		PpCNGC10	549	63448.3	9.65		PvCNGC10	711	81602.6	9.77		MtCNGC11	692	80062.7	9.49		LjCNGC5	653	74831.7	9.23		GmCNGC19	726	83746.9	8.79		CaCNGC7	615	71129.2	9.05
ATCNGC6	650	74805.5	9.79		VaCNGC14	691	80287.3	9.08		PpCNGC14	597	69320.8	9.9		PvCNGC4	715	82818.7	9.55		MtCNGC4	713	82316.6	9.75		LjCNGC6	639	73143.9	8.62		GmCNGC22	692	79795.2	9.27		CaCNGC6	666	76080.8	8.92
ATCNGC19	730	84048.2	10.37		VaCNGC3	727	83704.7	9.27		PpCNGC18	546	62972.8	9.49		PvCNGC1	705	81415.2	9.68		MtCNGC5	731	84041.2	9.75		LjCNGC7	657	76284.8	10.03		GmCNGC23	691	78890.8	9.6		CaCNGC11	734	83869.7	9.54
ATCNGC20	765	86949.5	9.82		VaCNGC7	473	53900.2	9.8		PpCNGC20	768	87833.5	9.35		PvCNGC8	685	78866	9.87		MtCNGC7	620	71424.6	8.86		LjCNGC4	722	82433.2	9.64		GmCNGC21	685	79110.4	9.5		CaCNGC10	620	72026.2	9.74
ATCNGC15	706	81954.1	8.65		VaCNGC13	679	77545.2	8.84		PpCNGC21	770	87805.6	9.56		PvCNGC14	773	88903.6	9.49		MtCNGC19	742	84469	9.63							GmCNGC5	689	79233	9.77		CaCNGC9	620	71981.2	9.83
ATCNGC3	697	80472.8	9.68		VaCNGC1	673	77534.4	9.88		PpCNGC19	418	48181.1	10.3		PvCNGC6	736	84073.1	9.28		MtCNGC18	778	89071	9.88							GmCNGC9	752	87333.7	9.37		CaCNGC5	670	77492.7	9.37
ATCNGC13	721	83360.4	8.66		VaCNGC16	776	88726	9.43		PpCNGC12	680	78305.6	9.23		PvCNGC9	739	85440.9	8.62		MtCNGC16	674	76488.2	8.5							GmCNGC27	716	81808.8	9.98		CaCNGC14	675	78176.4	8.55
ATCNGC10	734	83623	9.85		VaCNGC17	760	86640.5	9.71		PpCNGC4	715	82814.6	9.69		PvCNGC22	767	87652.5	9.51		MtCNGC17	665	76789.3	9.45							GmCNGC28	750	86202.6	8.93		CaCNGC2	729	84074	9.85
ATCNGC16	707	80363.1	8.26		VaCNGC18	765	87601.2	9.65		PpCNGC1	654	75707.2	9.72		PvCNGC19	776	88698.3	9.7		MtCNGC15	700	79923	9.3							GmCNGC30	785	89681	9.7		CaCNGC1	770	87878.9	9.44
ATCNGC18	727	83240.3	9.98		VaCNGC2	697	80314.9	9.06		PpCNGC15	703	81154.9	9.31		PvCNGC20	753	86281.7	9.2		MtCNGC12	682	78810.1	8.73							GmCNGC32	766	87833.7	9.32		CaCNGC8	615	69830.3	9.73
ATCNGC1	717	83096.3	9.39		VaCNGC4	680	78531.8	8.8		PpCNGC5	488	56129	8.04		PvCNGC17	748	85936.5	9.1		MtCNGC1	718	82735.3	10							GmCNGC34	706	80503.1	9.73
ATCNGC17	695	80080.7	7.99							PpCNGC6	769	88966.3	9.39		PvCNGC21	762	87250.9	9.21		MtCNGC14	710	80943.9	9.69							GmCNGC15	692	79261	9.24
ATCNGC11	718	81967.8	9.27							PpCNGC16	684	77879.6	8.98		PvCNGC18	765	88070	8.9												GmCNGC10	732	83790.5	9.58
										PpCNGC3	678	78278.6	9.11		PvCNGC5	751	86942.2	9.34												GmCNGC25	683	78894.6	8.5
															PvCNGC2	693	79782.4	9.49												GmCNGC24	690	78607.6	9.57
																														GmCNGC13	692	79192.5	9.48
																														GmCNGC16	704	81265.2	9.07
																														GmCNGC14	679	77823.5	9.09
																														GmCNGC6	718	82869.8	9.26
																														GmCNGC4	656	76358	9.96
																														GmCNGC31	714	81332	9.31
																														GmCNGC29	778	89259.8	9.27
																														GmCNGC35	742	84757	9.6
																														GmCNGC33	766	87765.8	9.33
																														GmCNGC12	728	83057.9	9.48
																														GmCNGC26	680	77523.2	9.88
																														GmCNGC3	628	73362.8	8.94
																														GmCNGC2	716	83019	9.68
