# Supplementary material for: Identification of CNGCs in Glycine max and Screening of Related Resistance Genes after Fusarium solani Infection
Source: Biology (Basel). 2023 Mar 12;12(3):439. doi: 10.3390/biology12030439 (PMC10045575; doi:10.3390/biology12030439)
Supplement: Supplementary file 1 [file biology-12-00439-s001.zip › Supplementary Table S2.xlsx]

## Sheet: Sheet1
Table S5 List of Ka, Ks and Ka/Ks values calculated for orthologous TCP gene pairs between seven legumes
Type	Gene 1	Gene 2	Ka	Ks	Ka/Ks	Divergence time (MYA)
Ca_lj	Lj0g3v0185859	Ca_26609	0.0834315	1.05975	0.0787275	86.8648
	Lj0g3v0305469	Ca_13074	0.0985037	0.703922	0.139936	57.6985
	Lj3g3v2441	Ca_17650	0.967935	1.13675	0.851492	93.1762
	Lj3g3v2441	Ca_20980	0.965924	1.14663	0.842406	93.9861
	Lj4g3v1983600	Ca_03327	1.0107	0.960916	1.05181	78.7636
	Lj5g3v0659940	Ca_17141	0.169394	0.798977	0.212013	65.4899
	Lj6g3v1077	Ca_03327	0.0729751	0.501031	0.14565	41.0681
Ca_Mt	KEH22234	Ca_23311	0.0595591	0.551378	0.108019	45.1949
	AES82786	Ca_01309	0.0434437	0.314463	0.138152	25.7757
	AES82786	Ca_01308	0.980948	1.07691	0.910891	88.2713
	AES77570	Ca_22097	0.04091	0.386126	0.10595	31.6497
	KEH18669	Ca_17650	0.971879	1.10008	0.883461	90.1705
	KEH18669	Ca_20980	0.978954	1.07529	0.91041	88.1385
	KEH19596	Ca_26609	0.0616891	0.561069	0.109949	45.9893
	KEH40404	Ca_13074	0.0718561	0.382936	0.187645	31.3882
	AES60733	Ca_17141	1.01185	0.954754	1.0598	78.2585
	AES73805	Ca_01848	0.0547723	0.344729	0.158885	28.2565
	KEH35389	Ca_03914	0.979419	1.098	0.892001	90
	AES72465	Ca_13074	0.109344	0.717368	0.152424	58.8007
	AES92511	Ca_03327	0.0341202	0.190021	0.17956	15.5755
Ca_Pp	C.cajan_18	Ca_22097	1.01157	0.957917	1.05602	78.5178
	C.cajan_40122	Ca_01848	0.0573937	0.581165	0.0987563	47.6365
	C.cajan_23	Ca_03327	0.0502425	0.35	0.14355	28.6885
	C.cajan_22	Ca_03327	0.0703384	0.55677	0.126333	45.6369
	C.cajan_44157	Ca_03914	0.998894	1.00383	0.995086	82.2811
	C.cajan_08819	Ca_13074	1.00245	0.991362	1.01118	81.2592
	C.cajan_01477	Ca_26609	0.0979561	1.05104	0.0931989	86.1508
	C.cajan_04605	Ca_13074	0.0723546	0.578076	0.125164	47.3833
Ca_Pv	ESW11509	Ca_22097	0.0681068	0.831647	0.0818939	68.1678
	ESW33370	Ca_13074	0.0842955	0.639294	0.131857	52.4011
	ESW09123	Ca_01848	0.0824454	0.59441	0.138701	48.7221
	ESW08550	Ca_13074	0.119201	0.499686	0.238551	40.9579
	ESW04928	Ca_26609	0.107848	0.944941	0.114132	77.4542
	ESW26874	Ca_03327	0.050722	0.378529	0.133998	31.027
	ESW16343	Ca_17141	1.02473	0.914406	1.12065	74.9513
Ca_Va	KOM32881	Ca_03327	0.0520829	0.439136	0.118603	35.9948
	KOM41892	Ca_01848	0.0658961	0.631562	0.104338	51.7674
	KOM48586	Ca_13074	0.0811764	0.623011	0.130297	51.0665
	KOM49997	Ca_26609	0.100833	1.02431	0.0984399	83.9598
Ca_Gm	KRH26096	Ca_03327	0.069772	0.547265	0.127492	44.8578
	KRH25847	Ca_26609	1.00146	0.994745	1.00675	81.5365
	KRH19878	Ca_17141	0.989169	1.0377	0.953232	85.0574
	KRH03042	Ca_03327	0.0573785	0.33772	0.1699	27.682
	KRH72310	Ca_03327	0.0575752	0.317656	0.18125	26.0374
	KRH63504	Ca_03914	0.99298	1.02751	0.966392	84.2221
	KRH52608	Ca_01848	0.0752033	0.590318	0.127395	48.3867
	KRH55671	Ca_26609	0.094934	0.827483	0.114726	67.8265
	KRH44967	Ca_22097	0.0794612	0.74284	0.106969	60.8885
	KRH38944	Ca_18026	1.02214	0.925146	1.10484	75.8316
Gm_lj	Lj4g3v1983600	KRH03042	1.01129	0.958719	1.05484	78.5835
	Lj4g3v1983600	KRH72310	1.00613	0.977463	1.02933	80.1199
	Lj4g3v1983600	KRH26096	0.99719	1.01037	0.986954	82.8172
	Lj5g3v0659	KRH19878	1.02567	0.916663	1.11891	75.1363
	Lj6g3v1049130	KRH63141	0.980834	1.07517	0.912259	88.1287
	Lj6g3v1049130	KRH54993	0.0622304	0.539402	0.115369	44.2133
	Lj6g3v1077850	KRH26096	0.0505419	0.357245	0.141477	29.2824
	Lj6g3v1077850	KRH03042	0.0708552	0.525096	0.134938	43.0407
	Lj6g3v1077850	KRH72310	0.0730924	0.511236	0.142972	41.9046
	Lj0g3v0043729	KRH52605	0.0727585	0.526422	0.138213	43.1493
	Lj0g3v0185859	KRH55671	0.0881697	0.728092	0.121097	59.6797
	Lj0g3v0305469	KRH64482	0.0544733	0.366305	0.14871	30.025
	Lj0g3v0305469	KRH53458	0.0550216	0.39047	0.140911	32.0057
	Lj0g3v0305469	KRH16550	0.0841155	0.495615	0.16972	40.6242
	Lj1g3v5034750	KRG97172	0.111548	0.42745	0.260962	35.0369
	Lj3g3v2441700	KRH47916	0.0981992	0.358094	0.274227	29.352
Gm_Mt	AES72465	KRH64482	0.0700273	0.412819	0.169632	33.8376
	AES72465	KRH53458	0.068117	0.450895	0.151071	36.9586
	AES72465	KRH16550	0.0903686	0.596454	0.15151	48.8897
	AES92511	KRH03042	0.0631929	0.391703	0.161329	32.1068
	AES92511	KRH72310	0.0669118	0.38318	0.174622	31.4082
	AES92511	KRH26096	0.0740862	0.6011	0.123251	49.2705
	AES88563	KRH25031	0.980471	1.07903	0.908661	88.4451
	AES88563	KRH26449	0.241055	0.116215	2.07421	9.52582
	KEH19596	KRH55671	0.100436	0.926291	0.108428	75.9255
	AES82786	KRG97172	0.0968575	0.507334	0.190915	41.5848
	AES77570	KRH44967	0.0838766	0.820161	0.102268	67.2263
	KEH19596	KRH25847	0.1023	0.984275	0.103934	80.6783
	AES60733	KRH19878	0.104487	0.806188	0.129607	66.081
	KEH39345	KRH26449	0.0821097	0.868347	0.0945585	71.176
	KEH39345	KRH25031	0.116236	0.914562	0.127095	74.9641
Gm_Pp	C.cajan_23	KRH26096	0.0583898	0.50764	0.115022	41.6098
	C.cajan_22	KRH26096	0.0162472	0.203601	0.0797992	16.6886
	C.cajan_22	KRH72310	0.0676233	0.506118	0.133612	41.4851
	C.cajan_22	KRH03042	0.0647342	0.52503	0.123296	43.0352
	C.cajan_44	KRH63504	1.00223	0.991845	1.01047	81.2988
	C.cajan_44157	KRH54420	0.047857	0.501637	0.0954017	41.1178
	C.cajan_38	KRH38952	0.0308827	0.203071	0.152078	16.6452
	C.cajan_38	KRH09489	0.0393884	0.200584	0.196368	16.4413
	C.cajan_38039	KRH38949	0.0708263	0.197948	0.357804	16.2252
	C.cajan_43	KRH63141	0.0286409	0.238901	0.119886	19.582
	C.cajan_28647	KRH26449	0.0397824	0.353898	0.112412	29.008
	C.cajan_43464	KRH54993	0.0308715	0.233778	0.132055	19.1621
	C.cajan_08	KRH64482	0.0186745	0.21261	0.0878344	17.427
	C.cajan_08	KRH53458	0.0198718	0.228733	0.0868777	18.7486
	C.cajan_08	KRH16550	0.0698405	0.559877	0.124743	45.8916
	C.cajan_10893	KRG97172	0.065722	0.206855	0.317721	16.9553
	C.cajan_46470	KRH52605	0.0395471	0.36244	0.109113	29.7082
	C.cajan_01	KRH55671	0.0457581	0.465096	0.0983842	38.1226
	C.cajan_01	KRH25847	0.0460925	0.454885	0.101328	37.2857
	C.cajan_04605	KRH16550	0.0207928	0.246905	0.0842138	20.2381
	C.cajan_04605	KRH64482	0.0638104	0.53999	0.11817	44.2615
	C.cajan_28647	KRH22872	0.0237587	0.364162	0.0652422	29.8493
	C.cajan_04605	KRH53458	0.0625684	0.544629	0.114883	44.6417
	C.cajan_28647	KRH25031	0.0820007	0.783138	0.104708	64.1916
	C.cajan_18775	KRH44967	0.0275884	0.269211	0.102479	22.0665
	C.cajan_38290	KRH47916	0.0554769	0.243196	0.228116	19.9341
	C.cajan_40122	KRH52608	0.0245446	0.235485	0.10423	19.302
	C.cajan_23	KRH03042	0.0209306	0.158393	0.132144	12.983
	C.cajan_23	KRH72310	0.0226255	0.171003	0.132311	14.0166
Gm_Pv	ESW10089	KRH54420	0.0527067	0.786042	0.0670532	64.4297
	ESW09123	KRH52608	0.0369983	0.242504	0.152568	19.8774
	ESW10405	KRH63141	0.0326577	0.299815	0.108926	24.575
	ESW08550	KRH53458	0.0222648	0.213062	0.104499	17.4641
	ESW08550	KRH64482	0.0205521	0.214708	0.0957212	17.599
	ESW08550	KRH16550	0.0766923	0.514608	0.14903	42.181
	ESW04266	KRH25031	0.0461483	0.310491	0.14863	25.4501
	ESW04266	KRH26449	0.113888	0.596991	0.190771	48.9337
	ESW11509	KRH44967	0.0396957	0.259217	0.153137	21.2473
	ESW04266	KRH22872	0.102768	0.627596	0.163749	51.4423
	ESW04928	KRH25847	0.980735	1.07079	0.915895	87.7697
	ESW26874	KRH03042	0.0180342	0.206558	0.0873084	16.931
	ESW26874	KRH72310	0.020493	0.207122	0.0989418	16.9772
	ESW26874	KRH26096	0.0592907	0.510413	0.116162	41.8371
	ESW16343	KRH19878	0.0520949	0.205612	0.253365	16.8534
	ESW24595	KRH38949	0.980602	1.08427	0.904387	88.8746
	ESW24594	KRH38944	0.0915471	0.220915	0.4144	18.1078
	ESW24596	KRH38952	0.940318	1.24269	0.756681	101.86
	ESW12911	KRH52605	0.0415377	0.311361	0.133407	25.5214
	ESW24596	KRH09489	0.144634	0.550549	0.262709	45.127
	ESW24597	KRH38952	0.0386306	0.209052	0.18479	17.1354
	ESW24597	KRH09489	0.0436803	0.232253	0.188072	19.0371
	ESW07825	KRH47333	0.0460624	0.259904	0.177228	21.3036
	ESW07240	KRH47916	0.0595509	0.200226	0.297417	16.412
	ESW21635	KRH27168	0.0638821	0.533423	0.119759	43.7232
	ESW33370	KRH16550	0.0347399	0.289154	0.120143	23.7011
	ESW33370	KRH53458	0.0831052	0.67188	0.123691	55.0721
	ESW33370	KRH64482	0.0815884	0.664604	0.122762	54.4757
Gm_Va	KOM40383	KRH54420	0.0481642	0.81874	0.0588272	67.1098
	KOM44174	KRH22872	0.988902	1.04081	0.950129	85.3123
	KOM44174	KRH26449	0.989137	1.03969	0.951373	85.2205
	KOM44174	KRH25031	0.99347	1.02305	0.971087	83.8566
	KOM49997	KRH55671	0.0436819	0.517433	0.0844205	42.4125
	KOM54553	KRH38952	0.0448569	0.232107	0.193259	19.0252
	KOM32881	KRH03042	0.0235249	0.245756	0.0957246	20.1439
	KOM54553	KRH09489	0.0511108	0.235786	0.216768	19.3267
	KOM54555	KRH38949	0.966942	1.13826	0.849495	93.3
	KOM25267	KRH47916	0.0749007	0.241558	0.310073	19.7998
	KOM25267	KRH06483	1.00048	0.998163	1.00232	81.8166
	KOM32881	KRH72310	0.0265765	0.241849	0.109889	19.8237
	KOM32881	KRH26096	0.0639692	0.561629	0.113899	46.0352
	KOM38244	KRH52605	0.046029	0.355768	0.129379	29.1613
	KOM36815	KRH44967	0.0219243	0.229447	0.0955527	18.8071
	KOM41892	KRH52608	0.0271737	0.278031	0.097736	22.7894
	KOM40015	KRH63141	0.957325	1.18797	0.805853	97.3746
lj_Mt	KEH18669	Lj3g3v2441700.1	0.134327	0.591076	0.227258	48.4489
	AES60733	Lj5g3v0659940.1	0.0890851	0.925317	0.0962752	75.8457
	KEH38064	Lj6g3v1049	0.982671	1.06754	0.920502	87.5033
	AES72465	Lj0g3v0305	0.0563582	0.418087	0.1348	34.2694
	AES92511	Lj4g3v1983600.1	0.964027	1.14332	0.843179	93.7148
	AES92511	Lj6g3v1077	0.079443	0.545965	0.145509	44.7512
	AES82786	Lj1g3v5034750.1	0.0970855	0.507934	0.191138	41.6339
lj_Pp	C.cajan_23818	Lj4g3v1983600.1	0.954456	1.18424	0.805964	97.0689
	C.cajan_23	Lj6g3v1077	0.0628479	0.522505	0.120282	42.8283
	C.cajan_22	Lj6g3v1077	0.0463487	0.416489	0.111284	34.1384
	C.cajan_22191	Lj4g3v1983600.1	0.959939	1.16394	0.824731	95.4049
	C.cajan_43464	Lj6g3v1049130.1	1.03321	0.890344	1.16046	72.979
	C.cajan_08	Lj0g3v0305	0.0490965	0.405132	0.121186	33.2075
	C.cajan_01477	Lj0g3v0185859.1	0.0853594	0.670332	0.127339	54.9452
	C.cajan_01	Lj3g3v0681	0.976899	1.07822	0.906026	88.3787
lj_Pv	ESW26874	Lj6g3v1077	0.983656	1.05893	0.928912	86.7975
	ESW16343	Lj5g3v0659	0.996052	1.01407	0.982228	83.1205
	ESW07240	Lj3g3v2441700.1	0.111994	0.373847	0.299571	30.6432
	ESW12911	Lj0g3v0043	0.0775204	0.525007	0.147656	43.0334
	ESW21635	Lj3g3v0681550.1	0.0639391	0.818944	0.078075	67.1266
	ESW21635	Lj0g3v0185859.1	0.109046	0.994432	0.109657	81.5108
	ESW10405	Lj6g3v1049130.1	0.96632	1.13434	0.851879	92.9787
	ESW08550	Lj0g3v0305	0.0556767	0.411489	0.135305	33.7286
	ESW04928	Lj0g3v0185859.1	0.0810253	0.747704	0.108365	61.2872
	ESW04928	Lj3g3v0681550.1	0.0863019	1.08884	0.0792605	89.2492
	ESW26874	Lj4g3v1983600.1	0.95332	1.18864	0.802026	97.4295
lj_Va	KOM32881	Lj4g3v1983600.1	0.0490781	0.395433	0.124112	32.4125
	KOM40015	Lj6g3v1049130.1	1.00774	0.96812	1.04092	79.3541
	KOM49997	Lj0g3v0185859.1	0.0883741	0.807607	0.109427	66.1973
	KOM49997	Lj3g3v0681550.1	0.988131	1.04384	0.946634	85.5607
	KOM25267	Lj3g3v2441700.1	0.120429	0.428388	0.281122	35.1138
Pp_Mt	AES92511	C.cajan_23	0.0570233	0.368077	0.154922	30.1702
	AES92511	C.cajan_22	0.0755102	0.617818	0.122221	50.6408
	AES77570	C.cajan_18775	0.0569463	0.816392	0.0697536	66.9174
	KEH19596	C.cajan_01	0.100644	1.07198	0.0938865	87.8672
	KEH40404	C.cajan_04605	0.0832042	0.639478	0.130113	52.4162
	KEH40404	C.cajan_08	0.106732	0.701846	0.152074	57.5284
	KEH39345	C.cajan_28647	0.0658091	0.950317	0.0692497	77.8948
	AES73805	C.cajan_40122	0.052897	0.462216	0.114442	37.8866
	KEH35389	C.cajan_44157	0.951367	1.1831	0.804128	96.9754
	AES72465	C.cajan_08	0.0663532	0.461271	0.143849	37.8091
	AES72465	C.cajan_04605	0.0768965	0.645314	0.119161	52.8946
Pp_Pv	ESW08550	C.cajan_04605	0.0616398	0.610622	0.100946	50.051
	ESW04928	C.cajan_01477	1.00784	0.974577	1.03414	79.8834
	ESW26874	C.cajan_23	0.0181505	0.221749	0.0818515	18.1761
	ESW26874	C.cajan_22	0.0609998	0.554664	0.109976	45.4643
	ESW24595	C.cajan_38039	0.067068	0.323822	0.207114	26.5428
	ESW24596	C.cajan_38032	0.138015	0.530082	0.260364	43.4493
	ESW24600	C.cajan_38	0.960071	1.18196	0.812267	96.882
	ESW24597	C.cajan_38	0.0495927	0.289161	0.171506	23.7017
	ESW24599	C.cajan_38	0.967966	1.13126	0.855655	92.7262
	ESW11509	C.cajan_18775	0.0270007	0.296098	0.0911884	24.2703
	ESW07240	C.cajan_38	0.99653	1.01335	0.983406	83.0615
	ESW12911	C.cajan_46470	0.045926	0.405573	0.113237	33.2437
	ESW22181	C.cajan_28	1.01349	0.951992	1.0646	78.0321
	ESW33370	C.cajan_04605	0.0242605	0.419314	0.0578575	34.37
	ESW33370	C.cajan_08	0.0781622	0.728281	0.107324	59.6952
	ESW10089	C.cajan_44157	1.00304	0.990551	1.0126	81.1927
	ESW09123	C.cajan_40122	0.03077	0.2642	0.116465	21.6557
	ESW10405	C.cajan_43	0.03281	0.307939	0.106547	25.2409
	ESW08550	C.cajan_08	0.018916	0.24359	0.0776551	19.9664
Pp_Va	KOM49997	C.cajan_01477	0.0391612	0.613848	0.0637962	50.3154
	KOM54553	C.cajan_38032	0.0509765	0.286985	0.177628	23.5234
	KOM54555	C.cajan_38039	0.0599722	0.326138	0.183886	26.7326
	KOM25267	C.cajan_38290	0.0633905	0.346123	0.183145	28.3707
	KOM32881	C.cajan_23818	0.0259467	0.255785	0.101439	20.966
	KOM32881	C.cajan_22191	0.0653418	0.623426	0.104811	51.1005
	KOM38244	C.cajan_46	1.02001	0.938892	1.0864	76.9584
	KOM36815	C.cajan_18775	0.0174834	0.279668	0.0625148	22.9236
	KOM41892	C.cajan_40122	0.0274012	0.300202	0.0912759	24.6067
	KOM40015	C.cajan_43464	0.0412088	0.337685	0.122033	27.6791
	KOM40383	C.cajan_44157	0.0700589	0.958779	0.073071	78.5884
	KOM48586	C.cajan_04605	0.0256921	0.389744	0.0659205	31.9462
Pv_Mt	AES92511	ESW26874	0.0575636	0.403315	0.142726	33.0586
	AES88563	ESW22181	1.00316	0.988601	1.01473	81.0329
	AES77570	ESW11509	0.0717378	0.8793	0.0815851	72.0738
	KEH40404	ESW33370	0.092595	0.650149	0.142421	53.2909
	KEH40404	ESW08550	0.109775	0.773355	0.141947	63.3898
	AES60733	ESW16343	0.110213	0.76563	0.143951	62.7566
	KEH38064	ESW10405	0.970692	1.10972	0.87472	90.9607
	KEH39345	ESW22181	0.0835538	0.997836	0.0837351	81.7898
	KEH39345	ESW04266	0.111235	1.07557	0.103419	88.1615
	AES73805	ESW09123	0.0816656	0.531711	0.15359	43.5829
	AES72465	ESW08550	0.0770574	0.495868	0.155399	40.6449
	AES72465	ESW33370	0.0969024	0.792216	0.122318	64.9357
Pv_Va	KOM49997	ESW04928	0.0307839	0.180342	0.170697	14.7821
	KOM52964	ESW19293	0.0728735	0.131733	0.553193	10.7978
	KOM54556	ESW24594	0.0477704	0.11512	0.414963	9.43607
	KOM54553	ESW24597	0.0426296	0.163773	0.260297	13.424
	KOM54555	ESW24595	0.0396654	0.15304	0.259183	12.5443
	KOM32881	ESW26874	0.0168287	0.0847688	0.198525	6.94826
	KOM38244	ESW12911	0.0280128	0.135118	0.207321	11.0752
	KOM36815	ESW11509	0.0121857	0.111467	0.109321	9.13664
	KOM41892	ESW09123	0.0182546	0.122168	0.149422	10.0138
	KOM40015	ESW10405	0.972506	1.11727	0.870429	91.5795
	KOM40383	ESW10089	0.0311469	0.34439	0.0904408	28.2287
	KOM44174	ESW22181	0.0184943	0.167223	0.110596	13.7068
	KOM48586	ESW33370	0.0218947	0.180712	0.121158	14.8125
Va_Mt	KEH40404	KOM48586	0.987657	1.0437	0.946308	85.5492
	KEH38064	KOM40015	0.98067	1.06911	0.917281	87.632
	KEH39345	KOM44174	0.968543	1.12106	0.863953	91.8902
	AES73805	KOM41892	0.0568447	0.540582	0.105155	44.31
	AES72465	KOM48586	0.0951405	0.782895	0.121524	64.1717
	AES92511	KOM32881	0.0609993	0.442776	0.137766	36.2931
	AES88563	KOM44174	0.959225	1.15471	0.830707	94.6484
	AES77570	KOM36815	0.0427968	0.884436	0.0483889	72.4948
