# Supplementary material for: Identification of CNGCs in Glycine max and Screening of Related Resistance Genes after Fusarium solani Infection
Source: Biology (Basel). 2023 Mar 12;12(3):439. doi: 10.3390/biology12030439 (PMC10045575; doi:10.3390/biology12030439)
Supplement: Supplementary file 1 [file biology-12-00439-s001.zip › Supplementary Table S3.xlsx]

## Sheet: AllvsDiff_All_BP_GenTable
BP	GO.ID	Term	Annotated	Significant	PValue	ann.genes
1	GO:0006979	response_to_oxidative_stress	1046	150	6.9e-23	Glyma.01G130500;Glyma.01G130800;Glyma.01G170300;Glyma.01G219400;Glyma.01G238600;Glyma.01G241500;Glyma.02G008900;Glyma.02G015800;Glyma.02G135100;Glyma.02G171600;Glyma.02G233800;Glyma.02G234000;Glyma.02G244300;Glyma.02G247800;Glyma.02G255400;Glyma.02G261900;Glyma.03G007700;Glyma.03G038100;Glyma.03G038200;Glyma.03G038300;Glyma.03G038500;Glyma.03G038600;Glyma.03G038700;Glyma.03G050100;Glyma.03G085500…
2	GO:0009636	response_to_toxic_substance	713	115	7.6e-22	Glyma.01G130500;Glyma.01G130800;Glyma.01G170300;Glyma.01G219100;Glyma.01G219400;Glyma.01G238600;Glyma.01G241500;Glyma.02G008900;Glyma.02G135100;Glyma.02G171600;Glyma.02G187200;Glyma.02G233800;Glyma.02G234000;Glyma.02G261900;Glyma.02G305900;Glyma.03G007700;Glyma.03G038100;Glyma.03G038200;Glyma.03G038300;Glyma.03G038500;Glyma.03G038600;Glyma.03G038700;Glyma.03G050100;Glyma.03G096500;Glyma.03G208200…
3	GO:0042744	hydrogen_peroxide_catabolic_process	204	52	4.4e-19	Glyma.01G130500;Glyma.01G130800;Glyma.02G008900;Glyma.02G135100;Glyma.02G171600;Glyma.02G233800;Glyma.02G234000;Glyma.03G007700;Glyma.03G038100;Glyma.03G038200;Glyma.03G038300;Glyma.03G038500;Glyma.03G038600;Glyma.03G038700;Glyma.03G208200;Glyma.05G103600;Glyma.06G275900;Glyma.07G209900;Glyma.09G022300;Glyma.09G022500;Glyma.09G022800;Glyma.09G023000;Glyma.09G057100;Glyma.09G277800;Glyma.09G284400…
4	GO:0051187	cofactor_catabolic_process	250	58	5.4e-19	Glyma.01G130500;Glyma.01G130800;Glyma.02G008900;Glyma.02G135100;Glyma.02G171600;Glyma.02G233800;Glyma.02G234000;Glyma.02G305900;Glyma.03G007700;Glyma.03G038100;Glyma.03G038200;Glyma.03G038300;Glyma.03G038500;Glyma.03G038600;Glyma.03G038700;Glyma.03G208200;Glyma.05G103600;Glyma.06G221900;Glyma.06G275900;Glyma.07G085700;Glyma.07G209900;Glyma.09G022300;Glyma.09G022500;Glyma.09G022800;Glyma.09G023000…
5	GO:0055114	oxidation-reduction_process	3795	360	1.6e-18	Glyma.01G008500;Glyma.01G020900;Glyma.01G099800;Glyma.01G116300;Glyma.01G121209;Glyma.01G130500;Glyma.01G130800;Glyma.01G135200;Glyma.01G152900;Glyma.01G154900;Glyma.01G170300;Glyma.01G179600;Glyma.01G181800;Glyma.01G214200;Glyma.01G219400;Glyma.01G224200;Glyma.02G005500;Glyma.02G008900;Glyma.02G015800;Glyma.02G048400;Glyma.02G057400;Glyma.02G084350;Glyma.02G084400;Glyma.02G118148;Glyma.02G124900…
6	GO:0017001	antibiotic_catabolic_process	213	52	3.4e-18	Glyma.01G130500;Glyma.01G130800;Glyma.02G008900;Glyma.02G135100;Glyma.02G171600;Glyma.02G233800;Glyma.02G234000;Glyma.03G007700;Glyma.03G038100;Glyma.03G038200;Glyma.03G038300;Glyma.03G038500;Glyma.03G038600;Glyma.03G038700;Glyma.03G208200;Glyma.05G103600;Glyma.06G275900;Glyma.07G209900;Glyma.09G022300;Glyma.09G022500;Glyma.09G022800;Glyma.09G023000;Glyma.09G057100;Glyma.09G277800;Glyma.09G284400…
7	GO:0009628	response_to_abiotic_stimulus	4231	387	2.4e-17	Glyma.01G077200;Glyma.01G130000;Glyma.01G132500;Glyma.01G144400;Glyma.01G164800;Glyma.01G168500;Glyma.01G188600;Glyma.01G190000;Glyma.01G193000;Glyma.01G203400;Glyma.01G216000;Glyma.01G219400;Glyma.01G238600;Glyma.01G241500;Glyma.02G001500;Glyma.02G004900;Glyma.02G005500;Glyma.02G013900;Glyma.02G015800;Glyma.02G016600;Glyma.02G019300;Glyma.02G048400;Glyma.02G069500;Glyma.02G080200;Glyma.02G108600…
8	GO:0098754	detoxification	463	79	8.1e-17	Glyma.01G130500;Glyma.01G130800;Glyma.01G170300;Glyma.01G219100;Glyma.01G219400;Glyma.02G008900;Glyma.02G135100;Glyma.02G171600;Glyma.02G187200;Glyma.02G233800;Glyma.02G234000;Glyma.02G261900;Glyma.03G007700;Glyma.03G038100;Glyma.03G038200;Glyma.03G038300;Glyma.03G038500;Glyma.03G038600;Glyma.03G038700;Glyma.03G208200;Glyma.05G103600;Glyma.06G193500;Glyma.06G266700;Glyma.06G275900;Glyma.07G140200…
9	GO:1990748	cellular_detoxification	377	69	1.9e-16	Glyma.01G130500;Glyma.01G130800;Glyma.01G170300;Glyma.01G219400;Glyma.02G008900;Glyma.02G135100;Glyma.02G171600;Glyma.02G233800;Glyma.02G234000;Glyma.02G261900;Glyma.03G007700;Glyma.03G038100;Glyma.03G038200;Glyma.03G038300;Glyma.03G038500;Glyma.03G038600;Glyma.03G038700;Glyma.03G208200;Glyma.05G103600;Glyma.06G266700;Glyma.06G275900;Glyma.07G209900;Glyma.08G285900;Glyma.09G022300;Glyma.09G022500…
10	GO:0042743	hydrogen_peroxide_metabolic_process	254	54	5e-16	Glyma.01G130500;Glyma.01G130800;Glyma.02G008900;Glyma.02G135100;Glyma.02G171600;Glyma.02G233800;Glyma.02G234000;Glyma.03G007700;Glyma.03G038100;Glyma.03G038200;Glyma.03G038300;Glyma.03G038500;Glyma.03G038600;Glyma.03G038700;Glyma.03G208200;Glyma.05G103600;Glyma.06G275900;Glyma.07G209900;Glyma.08G055900;Glyma.08G096800;Glyma.09G022300;Glyma.09G022500;Glyma.09G022800;Glyma.09G023000;Glyma.09G057100…
11	GO:0098869	cellular_oxidant_detoxification	370	67	8.8e-16	Glyma.01G130500;Glyma.01G130800;Glyma.01G170300;Glyma.01G219400;Glyma.02G008900;Glyma.02G135100;Glyma.02G171600;Glyma.02G233800;Glyma.02G234000;Glyma.02G261900;Glyma.03G007700;Glyma.03G038100;Glyma.03G038200;Glyma.03G038300;Glyma.03G038500;Glyma.03G038600;Glyma.03G038700;Glyma.03G208200;Glyma.05G103600;Glyma.06G266700;Glyma.06G275900;Glyma.07G209900;Glyma.08G285900;Glyma.09G022300;Glyma.09G022500…
12	GO:0009416	response_to_light_stimulus	1563	176	1.3e-15	Glyma.01G144400;Glyma.01G168500;Glyma.01G193000;Glyma.01G238600;Glyma.01G241500;Glyma.02G001500;Glyma.02G004900;Glyma.02G013900;Glyma.02G048400;Glyma.02G069500;Glyma.02G108600;Glyma.02G124500;Glyma.02G125600;Glyma.02G226300;Glyma.02G230200;Glyma.02G267800;Glyma.02G304500;Glyma.03G029900;Glyma.03G030600;Glyma.03G030800;Glyma.03G141800;Glyma.03G164000;Glyma.03G170300;Glyma.03G214300;Glyma.03G222000…
13	GO:0042737	drug_catabolic_process	497	80	1.6e-15	Glyma.01G006800;Glyma.01G130500;Glyma.01G130800;Glyma.01G160100;Glyma.01G209500;Glyma.02G008900;Glyma.02G016500;Glyma.02G016600;Glyma.02G086850;Glyma.02G135100;Glyma.02G171600;Glyma.02G233800;Glyma.02G234000;Glyma.03G007700;Glyma.03G029400;Glyma.03G030500;Glyma.03G038100;Glyma.03G038200;Glyma.03G038300;Glyma.03G038500;Glyma.03G038600;Glyma.03G038700;Glyma.03G208200;Glyma.03G216000;Glyma.04G191100…
14	GO:0006950	response_to_stress	7064	574	3.7e-15	Glyma.01G010700;Glyma.01G013500;Glyma.01G022400;Glyma.01G034000;Glyma.01G053800;Glyma.01G073400;Glyma.01G077200;Glyma.01G097400;Glyma.01G129000;Glyma.01G130000;Glyma.01G130500;Glyma.01G130800;Glyma.01G132500;Glyma.01G158400;Glyma.01G164800;Glyma.01G170300;Glyma.01G187400;Glyma.01G188600;Glyma.01G203300;Glyma.01G203400;Glyma.01G214200;Glyma.01G216000;Glyma.01G218200;Glyma.01G219100;Glyma.01G219400…
15	GO:0097237	cellular_response_to_toxic_substance	422	71	6.2e-15	Glyma.01G130500;Glyma.01G130800;Glyma.01G170300;Glyma.01G219400;Glyma.02G008900;Glyma.02G135100;Glyma.02G171600;Glyma.02G233800;Glyma.02G234000;Glyma.02G261900;Glyma.03G007700;Glyma.03G038100;Glyma.03G038200;Glyma.03G038300;Glyma.03G038500;Glyma.03G038600;Glyma.03G038700;Glyma.03G096500;Glyma.03G208200;Glyma.05G103600;Glyma.06G266700;Glyma.06G275900;Glyma.07G124400;Glyma.07G209900;Glyma.08G285900…
16	GO:0009266	response_to_temperature_stimulus	1159	139	1.3e-14	Glyma.01G077200;Glyma.01G188600;Glyma.01G216000;Glyma.01G238600;Glyma.01G241500;Glyma.02G001500;Glyma.02G015800;Glyma.02G016600;Glyma.02G124500;Glyma.02G143200;Glyma.02G244300;Glyma.02G245600;Glyma.02G252800;Glyma.02G261700;Glyma.02G296600;Glyma.02G305900;Glyma.03G050100;Glyma.03G086200;Glyma.03G144400;Glyma.03G191100;Glyma.03G222000;Glyma.03G261800;Glyma.04G009400;Glyma.04G009900;Glyma.04G052000…
17	GO:0009314	response_to_radiation	1660	180	2.1e-14	Glyma.01G144400;Glyma.01G168500;Glyma.01G193000;Glyma.01G238600;Glyma.01G241500;Glyma.02G001500;Glyma.02G004900;Glyma.02G013900;Glyma.02G048400;Glyma.02G069500;Glyma.02G108600;Glyma.02G124500;Glyma.02G125600;Glyma.02G226300;Glyma.02G230200;Glyma.02G267800;Glyma.02G304500;Glyma.03G029900;Glyma.03G030600;Glyma.03G030800;Glyma.03G123600;Glyma.03G141800;Glyma.03G164000;Glyma.03G170300;Glyma.03G214300…
18	GO:0042221	response_to_chemical	6597	528	1.2e-12	Glyma.01G007200;Glyma.01G007300;Glyma.01G013500;Glyma.01G018800;Glyma.01G022400;Glyma.01G024000;Glyma.01G026200;Glyma.01G036600;Glyma.01G053800;Glyma.01G063800;Glyma.01G081300;Glyma.01G097400;Glyma.01G121209;Glyma.01G127800;Glyma.01G130000;Glyma.01G130500;Glyma.01G130800;Glyma.01G132500;Glyma.01G164800;Glyma.01G167000;Glyma.01G170300;Glyma.01G181800;Glyma.01G188600;Glyma.01G193000;Glyma.01G203400…
19	GO:0050896	response_to_stimulus	12674	911	4.6e-11	Glyma.01G007200;Glyma.01G007300;Glyma.01G010700;Glyma.01G013500;Glyma.01G018800;Glyma.01G022400;Glyma.01G024000;Glyma.01G026200;Glyma.01G034000;Glyma.01G036600;Glyma.01G041400;Glyma.01G053800;Glyma.01G063800;Glyma.01G073400;Glyma.01G077200;Glyma.01G081300;Glyma.01G097400;Glyma.01G121209;Glyma.01G123400;Glyma.01G127800;Glyma.01G129000;Glyma.01G130000;Glyma.01G130500;Glyma.01G130800;Glyma.01G132500…
20	GO:0016999	antibiotic_metabolic_process	449	65	8.1e-11	Glyma.01G130500;Glyma.01G130800;Glyma.02G005500;Glyma.02G008900;Glyma.02G015800;Glyma.02G029900;Glyma.02G057400;Glyma.02G118148;Glyma.02G135100;Glyma.02G171600;Glyma.02G233800;Glyma.02G234000;Glyma.03G007700;Glyma.03G038100;Glyma.03G038200;Glyma.03G038300;Glyma.03G038500;Glyma.03G038600;Glyma.03G038700;Glyma.03G208200;Glyma.05G103600;Glyma.06G275900;Glyma.07G209900;Glyma.08G055900;Glyma.08G096800…
21	GO:0042493	response_to_drug	1374	144	1.1e-10	Glyma.01G024000;Glyma.01G026200;Glyma.01G053800;Glyma.01G188600;Glyma.01G216600;Glyma.01G238600;Glyma.01G241500;Glyma.02G040700;Glyma.02G042300;Glyma.02G086100;Glyma.02G116400;Glyma.02G196301;Glyma.02G223600;Glyma.02G241000;Glyma.02G245600;Glyma.02G255400;Glyma.02G277500;Glyma.02G296600;Glyma.03G005600;Glyma.03G050100;Glyma.03G081900;Glyma.03G096500;Glyma.03G173300;Glyma.03G185900;Glyma.03G191100…
22	GO:0009409	response_to_cold	752	90	7.2e-10	Glyma.01G188600;Glyma.01G216000;Glyma.02G001500;Glyma.02G015800;Glyma.02G016600;Glyma.02G296600;Glyma.02G305900;Glyma.03G050100;Glyma.03G144400;Glyma.03G222000;Glyma.03G261800;Glyma.04G009400;Glyma.04G009900;Glyma.04G057800;Glyma.05G007100;Glyma.05G043800;Glyma.05G043900;Glyma.05G178200;Glyma.06G058500;Glyma.06G200800;Glyma.06G220800;Glyma.07G022700;Glyma.07G048500;Glyma.07G080900;Glyma.07G155200…
23	GO:1901700	response_to_oxygen-containing_compound	3626	305	1.8e-09	Glyma.01G007200;Glyma.01G007300;Glyma.01G013500;Glyma.01G018800;Glyma.01G036600;Glyma.01G053800;Glyma.01G121209;Glyma.01G127800;Glyma.01G130000;Glyma.01G132500;Glyma.01G164800;Glyma.01G188600;Glyma.01G203400;Glyma.01G214200;Glyma.01G216000;Glyma.01G238600;Glyma.01G241500;Glyma.02G016600;Glyma.02G019100;Glyma.02G019300;Glyma.02G034200;Glyma.02G042300;Glyma.02G080200;Glyma.02G086100;Glyma.02G124500…
24	GO:0042542	response_to_hydrogen_peroxide	162	32	3e-09	Glyma.01G238600;Glyma.01G241500;Glyma.03G050100;Glyma.03G096500;Glyma.03G222000;Glyma.04G052000;Glyma.04G193400;Glyma.04G229800;Glyma.05G022200;Glyma.05G043800;Glyma.05G043900;Glyma.05G180600;Glyma.05G215900;Glyma.06G134900;Glyma.06G172700;Glyma.06G202200;Glyma.07G061500;Glyma.07G124400;Glyma.07G155200;Glyma.08G021900;Glyma.08G212000;Glyma.09G098400;Glyma.10G017600;Glyma.10G221500;Glyma.13G047300…
25	GO:0072593	reactive_oxygen_species_metabolic_process	448	61	3.5e-09	Glyma.01G130500;Glyma.01G130800;Glyma.02G008900;Glyma.02G135100;Glyma.02G171600;Glyma.02G233800;Glyma.02G234000;Glyma.02G245700;Glyma.03G007700;Glyma.03G038100;Glyma.03G038200;Glyma.03G038300;Glyma.03G038500;Glyma.03G038600;Glyma.03G038700;Glyma.03G208200;Glyma.05G103600;Glyma.05G132000;Glyma.06G275900;Glyma.07G209900;Glyma.08G055900;Glyma.08G086600;Glyma.08G096800;Glyma.09G022300;Glyma.09G022500…
26	GO:0010035	response_to_inorganic_substance	2062	189	8.5e-09	Glyma.01G081300;Glyma.01G097400;Glyma.01G130000;Glyma.01G132500;Glyma.01G164800;Glyma.01G181800;Glyma.01G203400;Glyma.01G216000;Glyma.01G219100;Glyma.01G219400;Glyma.01G238600;Glyma.01G241500;Glyma.02G005500;Glyma.02G019300;Glyma.02G124500;Glyma.02G196301;Glyma.02G305900;Glyma.03G040100;Glyma.03G040400;Glyma.03G050100;Glyma.03G073776;Glyma.03G073778;Glyma.03G081900;Glyma.03G096500;Glyma.03G144400…
27	GO:0000302	response_to_reactive_oxygen_species	406	56	9.5e-09	Glyma.01G238600;Glyma.01G241500;Glyma.02G244300;Glyma.03G050100;Glyma.03G096500;Glyma.03G222000;Glyma.04G052000;Glyma.04G136200;Glyma.04G136600;Glyma.04G193400;Glyma.04G229800;Glyma.05G022200;Glyma.05G043800;Glyma.05G043900;Glyma.05G180600;Glyma.05G215900;Glyma.06G134900;Glyma.06G172700;Glyma.06G202200;Glyma.07G033500;Glyma.07G061500;Glyma.07G124400;Glyma.07G155200;Glyma.08G021900;Glyma.08G076000…
28	GO:0046677	response_to_antibiotic	654	78	1.1e-08	Glyma.01G053800;Glyma.01G238600;Glyma.01G241500;Glyma.02G042300;Glyma.02G086100;Glyma.02G241000;Glyma.02G245600;Glyma.02G255400;Glyma.03G050100;Glyma.03G081900;Glyma.03G096500;Glyma.03G222000;Glyma.03G261800;Glyma.04G002600;Glyma.04G052000;Glyma.04G136200;Glyma.04G136600;Glyma.04G193400;Glyma.04G229800;Glyma.05G022200;Glyma.05G043800;Glyma.05G043900;Glyma.05G180600;Glyma.05G215900;Glyma.06G134900…
29	GO:0006268	DNA_unwinding_involved_in_DNA_replication	22	11	1.6e-08	Glyma.05G020600;Glyma.07G238400;Glyma.09G047300;Glyma.10G090000;Glyma.11G113300;Glyma.12G039200;Glyma.15G276000;Glyma.17G035000;Glyma.17G078700;Glyma.17G104000;Glyma.19G216100
30	GO:0009607	response_to_biotic_stimulus	2398	211	2.9e-08	Glyma.01G013500;Glyma.01G022400;Glyma.01G026200;Glyma.01G034000;Glyma.01G053800;Glyma.01G097400;Glyma.01G123400;Glyma.01G127800;Glyma.01G188600;Glyma.02G009500;Glyma.02G016500;Glyma.02G016600;Glyma.02G029900;Glyma.02G042300;Glyma.02G080200;Glyma.02G086100;Glyma.02G121300;Glyma.02G143200;Glyma.02G171600;Glyma.02G228200;Glyma.02G255400;Glyma.02G276600;Glyma.02G296600;Glyma.03G028000;Glyma.03G029900…
31	GO:0043207	response_to_external_biotic_stimulus	2312	203	6.3e-08	Glyma.01G013500;Glyma.01G022400;Glyma.01G026200;Glyma.01G053800;Glyma.01G097400;Glyma.01G123400;Glyma.01G127800;Glyma.01G188600;Glyma.02G009500;Glyma.02G016500;Glyma.02G016600;Glyma.02G029900;Glyma.02G042300;Glyma.02G080200;Glyma.02G086100;Glyma.02G121300;Glyma.02G143200;Glyma.02G171600;Glyma.02G228200;Glyma.02G255400;Glyma.02G276600;Glyma.02G296600;Glyma.03G028000;Glyma.03G029900;Glyma.03G030600…
32	GO:0051707	response_to_other_organism	2302	202	7.1e-08	Glyma.01G013500;Glyma.01G022400;Glyma.01G026200;Glyma.01G053800;Glyma.01G097400;Glyma.01G123400;Glyma.01G127800;Glyma.01G188600;Glyma.02G009500;Glyma.02G016500;Glyma.02G016600;Glyma.02G029900;Glyma.02G042300;Glyma.02G080200;Glyma.02G086100;Glyma.02G121300;Glyma.02G143200;Glyma.02G171600;Glyma.02G228200;Glyma.02G255400;Glyma.02G276600;Glyma.02G296600;Glyma.03G028000;Glyma.03G029900;Glyma.03G030600…
33	GO:0015749	monosaccharide_transmembrane_transport	123	25	8.7e-08	Glyma.01G157300;Glyma.03G149333;Glyma.03G241500;Glyma.04G102600;Glyma.04G102700;Glyma.05G142500;Glyma.06G015000;Glyma.06G103900;Glyma.06G200800;Glyma.07G069600;Glyma.08G059700;Glyma.08G098500;Glyma.09G011300;Glyma.09G087200;Glyma.10G249500;Glyma.11G066500;Glyma.12G059900;Glyma.13G213300;Glyma.15G099500;Glyma.15G149800;Glyma.16G141000;Glyma.19G050202;Glyma.19G050300;Glyma.19G239000;Glyma.20G002000
34	GO:0008643	carbohydrate_transport	327	45	2.8e-07	Glyma.01G157300;Glyma.01G208200;Glyma.03G076000;Glyma.03G149333;Glyma.03G241500;Glyma.04G102600;Glyma.04G102700;Glyma.04G198600;Glyma.05G142500;Glyma.05G162500;Glyma.06G015000;Glyma.06G103900;Glyma.06G125800;Glyma.06G166800;Glyma.06G200800;Glyma.07G069600;Glyma.08G009900;Glyma.08G010000;Glyma.08G059700;Glyma.08G098500;Glyma.09G011300;Glyma.09G087200;Glyma.10G070100;Glyma.10G070300;Glyma.10G217900…
35	GO:1901064	syringal_lignin_metabolic_process	7	6	3.3e-07	Glyma.02G233800;Glyma.06G275900;Glyma.11G162100;Glyma.12G129500;Glyma.14G201600;Glyma.18G055600
36	GO:1901066	syringal_lignin_biosynthetic_process	7	6	3.3e-07	Glyma.02G233800;Glyma.06G275900;Glyma.11G162100;Glyma.12G129500;Glyma.14G201600;Glyma.18G055600
37	GO:1901428	regulation_of_syringal_lignin_biosynthetic_process	7	6	3.3e-07	Glyma.02G233800;Glyma.06G275900;Glyma.11G162100;Glyma.12G129500;Glyma.14G201600;Glyma.18G055600
38	GO:1901430	positive_regulation_of_syringal_lignin_biosynthetic_process	7	6	3.3e-07	Glyma.02G233800;Glyma.06G275900;Glyma.11G162100;Glyma.12G129500;Glyma.14G201600;Glyma.18G055600
39	GO:0019748	secondary_metabolic_process	883	92	3.6e-07	Glyma.01G135200;Glyma.01G179600;Glyma.01G181800;Glyma.01G214200;Glyma.01G216000;Glyma.02G001500;Glyma.02G029900;Glyma.02G156000;Glyma.02G156100;Glyma.02G187200;Glyma.02G233800;Glyma.02G272400;Glyma.02G298800;Glyma.03G029900;Glyma.03G030600;Glyma.03G030800;Glyma.03G073776;Glyma.03G073778;Glyma.03G096500;Glyma.03G208200;Glyma.04G035600;Glyma.04G110400;Glyma.05G147100;Glyma.05G187700;Glyma.05G231800…
40	GO:0034219	carbohydrate_transmembrane_transport	217	34	3.9e-07	Glyma.01G157300;Glyma.03G149333;Glyma.03G241500;Glyma.04G102600;Glyma.04G102700;Glyma.04G198600;Glyma.05G142500;Glyma.06G015000;Glyma.06G103900;Glyma.06G125800;Glyma.06G166800;Glyma.06G200800;Glyma.07G069600;Glyma.08G009900;Glyma.08G010000;Glyma.08G059700;Glyma.08G098500;Glyma.09G011300;Glyma.09G087200;Glyma.10G217900;Glyma.10G249500;Glyma.11G066500;Glyma.12G013400;Glyma.12G059900;Glyma.12G234500…
41	GO:0031408	oxylipin_biosynthetic_process	62	16	6.3e-07	Glyma.03G237300;Glyma.07G006750;Glyma.07G006900;Glyma.07G007000;Glyma.07G007102;Glyma.07G034900;Glyma.08G189500;Glyma.08G189600;Glyma.13G347700;Glyma.13G347800;Glyma.15G026400;Glyma.15G026500;Glyma.17G049900;Glyma.19G263300;Glyma.20G053700;Glyma.20G054000
42	GO:0005975	carbohydrate_metabolic_process	2487	210	6.5e-07	Glyma.01G006800;Glyma.01G007200;Glyma.01G007300;Glyma.01G021700;Glyma.01G081300;Glyma.01G085700;Glyma.01G097400;Glyma.01G142400;Glyma.01G151800;Glyma.01G160100;Glyma.01G165000;Glyma.01G170200;Glyma.01G203400;Glyma.01G209500;Glyma.02G005500;Glyma.02G016500;Glyma.02G016600;Glyma.02G029900;Glyma.02G046800;Glyma.02G081000;Glyma.02G086850;Glyma.02G099900;Glyma.02G104600;Glyma.02G105000;Glyma.02G304500…
43	GO:0009408	response_to_heat	427	53	7.2e-07	Glyma.01G077200;Glyma.01G216000;Glyma.01G238600;Glyma.01G241500;Glyma.02G124500;Glyma.02G244300;Glyma.02G245600;Glyma.02G252800;Glyma.02G261700;Glyma.03G086200;Glyma.03G191100;Glyma.03G222000;Glyma.04G052000;Glyma.04G062200;Glyma.04G193400;Glyma.04G229800;Glyma.05G021500;Glyma.05G022200;Glyma.05G180600;Glyma.06G056400;Glyma.06G134900;Glyma.06G162200;Glyma.06G172700;Glyma.06G202200;Glyma.07G061500…
44	GO:0008645	hexose_transmembrane_transport	119	23	7.2e-07	Glyma.01G157300;Glyma.03G149333;Glyma.03G241500;Glyma.04G102600;Glyma.04G102700;Glyma.05G142500;Glyma.06G015000;Glyma.06G103900;Glyma.06G200800;Glyma.08G059700;Glyma.08G098500;Glyma.09G011300;Glyma.09G087200;Glyma.10G249500;Glyma.11G066500;Glyma.12G059900;Glyma.13G213300;Glyma.15G099500;Glyma.15G149800;Glyma.16G141000;Glyma.19G050202;Glyma.19G050300;Glyma.19G239000
45	GO:1904659	glucose_transmembrane_transport	119	23	7.2e-07	Glyma.01G157300;Glyma.03G149333;Glyma.03G241500;Glyma.04G102600;Glyma.04G102700;Glyma.05G142500;Glyma.06G015000;Glyma.06G103900;Glyma.06G200800;Glyma.08G059700;Glyma.08G098500;Glyma.09G011300;Glyma.09G087200;Glyma.10G249500;Glyma.11G066500;Glyma.12G059900;Glyma.13G213300;Glyma.15G099500;Glyma.15G149800;Glyma.16G141000;Glyma.19G050202;Glyma.19G050300;Glyma.19G239000
46	GO:0098542	defense_response_to_other_organism	1734	155	9e-07	Glyma.01G013500;Glyma.01G022400;Glyma.01G053800;Glyma.01G097400;Glyma.01G188600;Glyma.02G009500;Glyma.02G016500;Glyma.02G029900;Glyma.02G080200;Glyma.02G121300;Glyma.02G143200;Glyma.02G171600;Glyma.02G228200;Glyma.02G255400;Glyma.02G276600;Glyma.02G296600;Glyma.03G028000;Glyma.03G029900;Glyma.03G030600;Glyma.03G030800;Glyma.03G032300;Glyma.03G081900;Glyma.03G141800;Glyma.03G185900;Glyma.03G201200…
47	GO:0009642	response_to_light_intensity	309	42	9.5e-07	Glyma.01G144400;Glyma.01G238600;Glyma.01G241500;Glyma.02G267800;Glyma.03G222000;Glyma.04G019100;Glyma.04G052000;Glyma.04G229800;Glyma.05G022200;Glyma.05G132000;Glyma.05G180600;Glyma.05G186200;Glyma.06G019400;Glyma.06G134900;Glyma.06G200800;Glyma.06G202200;Glyma.06G220800;Glyma.07G061500;Glyma.07G184800;Glyma.08G055900;Glyma.08G086600;Glyma.08G141300;Glyma.08G212000;Glyma.08G250000;Glyma.09G008100…
48	GO:0001101	response_to_acid_chemical	2662	221	1.1e-06	Glyma.01G013500;Glyma.01G018800;Glyma.01G036600;Glyma.01G053800;Glyma.01G121209;Glyma.01G130000;Glyma.01G132500;Glyma.01G164800;Glyma.01G203400;Glyma.01G214200;Glyma.01G216000;Glyma.02G019300;Glyma.02G034200;Glyma.02G042300;Glyma.02G080200;Glyma.02G086100;Glyma.02G124500;Glyma.02G134600;Glyma.02G146100;Glyma.02G196301;Glyma.02G223600;Glyma.02G228200;Glyma.02G241000;Glyma.02G245600;Glyma.02G255400…
49	GO:0031407	oxylipin_metabolic_process	65	16	1.2e-06	Glyma.03G237300;Glyma.07G006750;Glyma.07G006900;Glyma.07G007000;Glyma.07G007102;Glyma.07G034900;Glyma.08G189500;Glyma.08G189600;Glyma.13G347700;Glyma.13G347800;Glyma.15G026400;Glyma.15G026500;Glyma.17G049900;Glyma.19G263300;Glyma.20G053700;Glyma.20G054000
50	GO:0080167	response_to_karrikin	230	34	1.5e-06	Glyma.02G223600;Glyma.02G227200;Glyma.03G257900;Glyma.04G057800;Glyma.06G058500;Glyma.06G193800;Glyma.06G294600;Glyma.08G137800;Glyma.08G174900;Glyma.08G192000;Glyma.09G232700;Glyma.10G132300;Glyma.10G221500;Glyma.10G243800;Glyma.11G051000;Glyma.11G093900;Glyma.11G127100;Glyma.11G226000;Glyma.12G003900;Glyma.12G020400;Glyma.12G184800;Glyma.13G220100;Glyma.13G349300;Glyma.14G190300;Glyma.14G211700…
51	GO:0071555	cell_wall_organization	904	91	1.8e-06	Glyma.01G006800;Glyma.01G077000;Glyma.01G209500;Glyma.02G008900;Glyma.02G016500;Glyma.02G016600;Glyma.02G029900;Glyma.02G086850;Glyma.02G248500;Glyma.03G007700;Glyma.03G029400;Glyma.03G029900;Glyma.03G030600;Glyma.03G030800;Glyma.03G208200;Glyma.03G216000;Glyma.03G225900;Glyma.04G142700;Glyma.04G160000;Glyma.04G160100;Glyma.05G005800;Glyma.05G021500;Glyma.05G190300;Glyma.05G236800;Glyma.05G236900…
52	GO:1901141	regulation_of_lignin_biosynthetic_process	22	9	2.7e-06	Glyma.02G233800;Glyma.06G220800;Glyma.06G275900;Glyma.11G162100;Glyma.12G129500;Glyma.13G355000;Glyma.14G201600;Glyma.15G019200;Glyma.18G055600
53	GO:0046323	glucose_import	112	21	3.6e-06	Glyma.01G157300;Glyma.03G149333;Glyma.03G241500;Glyma.04G102600;Glyma.04G102700;Glyma.05G142500;Glyma.06G015000;Glyma.06G103900;Glyma.08G059700;Glyma.08G098500;Glyma.09G011300;Glyma.09G087200;Glyma.10G249500;Glyma.11G066500;Glyma.12G059900;Glyma.13G213300;Glyma.15G099500;Glyma.16G141000;Glyma.19G050202;Glyma.19G050300;Glyma.19G239000
54	GO:0072330	monocarboxylic_acid_biosynthetic_process	731	76	3.9e-06	Glyma.01G007200;Glyma.01G007300;Glyma.02G001500;Glyma.02G227200;Glyma.02G228100;Glyma.02G272400;Glyma.03G029900;Glyma.03G030600;Glyma.03G030800;Glyma.03G101200;Glyma.03G101700;Glyma.03G237300;Glyma.04G057800;Glyma.04G193400;Glyma.05G152500;Glyma.05G201300;Glyma.06G058500;Glyma.06G097300;Glyma.06G172700;Glyma.07G006750;Glyma.07G006900;Glyma.07G007000;Glyma.07G007102;Glyma.07G019100;Glyma.07G034900…
55	GO:0009644	response_to_high_light_intensity	160	26	4.4e-06	Glyma.01G238600;Glyma.01G241500;Glyma.03G222000;Glyma.04G019100;Glyma.04G052000;Glyma.04G229800;Glyma.05G022200;Glyma.05G132000;Glyma.05G180600;Glyma.05G186200;Glyma.06G019400;Glyma.06G134900;Glyma.06G202200;Glyma.07G061500;Glyma.08G086600;Glyma.08G141300;Glyma.08G212000;Glyma.09G008100;Glyma.10G243800;Glyma.15G172500;Glyma.16G030000;Glyma.16G145800;Glyma.17G077500;Glyma.19G263300;Glyma.20G133200…
56	GO:0017144	drug_metabolic_process	1501	134	5.3e-06	Glyma.01G006800;Glyma.01G007200;Glyma.01G007300;Glyma.01G130500;Glyma.01G130800;Glyma.01G160100;Glyma.01G209500;Glyma.01G214200;Glyma.02G005500;Glyma.02G008900;Glyma.02G015800;Glyma.02G016500;Glyma.02G016600;Glyma.02G029900;Glyma.02G057400;Glyma.02G086850;Glyma.02G118148;Glyma.02G135100;Glyma.02G171600;Glyma.02G233800;Glyma.02G234000;Glyma.02G245700;Glyma.03G007700;Glyma.03G029400;Glyma.03G030500…
57	GO:2000762	regulation_of_phenylpropanoid_metabolic_process	43	12	6.5e-06	Glyma.02G233800;Glyma.06G220800;Glyma.06G275900;Glyma.08G207700;Glyma.11G162100;Glyma.12G129500;Glyma.13G355000;Glyma.13G360600;Glyma.14G201600;Glyma.15G013300;Glyma.15G019200;Glyma.18G055600
58	GO:0009639	response_to_red_or_far_red_light	448	52	6.5e-06	Glyma.01G144400;Glyma.01G168500;Glyma.01G193000;Glyma.02G124500;Glyma.02G267800;Glyma.03G029900;Glyma.03G030600;Glyma.03G030800;Glyma.03G170300;Glyma.03G214300;Glyma.03G261300;Glyma.04G058900;Glyma.05G079700;Glyma.05G104800;Glyma.05G130600;Glyma.06G002400;Glyma.06G059600;Glyma.07G049400;Glyma.07G058200;Glyma.07G240000;Glyma.08G174900;Glyma.09G099000;Glyma.09G282900;Glyma.10G166100;Glyma.10G221500…
59	GO:0009620	response_to_fungus	877	86	9.3e-06	Glyma.01G022400;Glyma.01G053800;Glyma.01G097400;Glyma.02G016600;Glyma.02G042300;Glyma.02G080200;Glyma.02G228200;Glyma.02G296600;Glyma.03G028000;Glyma.03G032300;Glyma.03G081900;Glyma.04G002600;Glyma.05G007100;Glyma.05G178200;Glyma.05G180600;Glyma.06G056400;Glyma.06G174800;Glyma.07G056400;Glyma.07G061500;Glyma.07G251800;Glyma.08G117500;Glyma.08G135200;Glyma.08G192000;Glyma.08G249200;Glyma.08G273100…
60	GO:0070887	cellular_response_to_chemical_stimulus	3081	244	9.6e-06	Glyma.01G007200;Glyma.01G007300;Glyma.01G018800;Glyma.01G022400;Glyma.01G036600;Glyma.01G063800;Glyma.01G121209;Glyma.01G127800;Glyma.01G130500;Glyma.01G130800;Glyma.01G164800;Glyma.01G170300;Glyma.01G181800;Glyma.01G193000;Glyma.01G219400;Glyma.02G008900;Glyma.02G034200;Glyma.02G080200;Glyma.02G086100;Glyma.02G134600;Glyma.02G135100;Glyma.02G171600;Glyma.02G223600;Glyma.02G228200;Glyma.02G233800…
61	GO:0006633	fatty_acid_biosynthetic_process	363	44	1.1e-05	Glyma.02G001500;Glyma.02G227200;Glyma.03G101200;Glyma.03G101700;Glyma.03G237300;Glyma.04G057800;Glyma.05G152500;Glyma.05G201300;Glyma.06G058500;Glyma.06G097300;Glyma.07G006750;Glyma.07G006900;Glyma.07G007000;Glyma.07G007102;Glyma.07G019100;Glyma.07G034900;Glyma.07G151300;Glyma.08G008800;Glyma.08G189500;Glyma.08G189600;Glyma.10G001800;Glyma.10G070100;Glyma.10G070300;Glyma.10G179400;Glyma.10G274400…
62	GO:0032787	monocarboxylic_acid_metabolic_process	1392	124	1.3e-05	Glyma.01G007200;Glyma.01G007300;Glyma.01G008500;Glyma.01G012100;Glyma.01G021700;Glyma.01G085700;Glyma.01G127800;Glyma.02G001500;Glyma.02G010300;Glyma.02G029900;Glyma.02G081000;Glyma.02G104600;Glyma.02G105000;Glyma.02G223600;Glyma.02G227200;Glyma.02G228100;Glyma.02G272400;Glyma.03G029900;Glyma.03G030600;Glyma.03G030800;Glyma.03G101200;Glyma.03G101700;Glyma.03G134500;Glyma.03G237300;Glyma.04G057800…
63	GO:0051186	cofactor_metabolic_process	1266	114	1.8e-05	Glyma.01G007200;Glyma.01G007300;Glyma.01G130500;Glyma.01G130800;Glyma.02G005500;Glyma.02G008900;Glyma.02G135100;Glyma.02G171600;Glyma.02G187200;Glyma.02G233800;Glyma.02G234000;Glyma.02G305900;Glyma.03G007700;Glyma.03G038100;Glyma.03G038200;Glyma.03G038300;Glyma.03G038500;Glyma.03G038600;Glyma.03G038700;Glyma.03G085500;Glyma.03G134500;Glyma.03G170300;Glyma.03G176300;Glyma.03G208200;Glyma.04G193400…
64	GO:0009605	response_to_external_stimulus	3186	249	1.9e-05	Glyma.01G013500;Glyma.01G022400;Glyma.01G026200;Glyma.01G041400;Glyma.01G053800;Glyma.01G097400;Glyma.01G123400;Glyma.01G127800;Glyma.01G188600;Glyma.01G190000;Glyma.01G229200;Glyma.02G005800;Glyma.02G009500;Glyma.02G016500;Glyma.02G016600;Glyma.02G029900;Glyma.02G042300;Glyma.02G080200;Glyma.02G086100;Glyma.02G121300;Glyma.02G143200;Glyma.02G150200;Glyma.02G171600;Glyma.02G228200;Glyma.02G255400…
65	GO:0010114	response_to_red_light	145	23	2.3e-05	Glyma.03G029900;Glyma.03G030600;Glyma.03G030800;Glyma.03G170300;Glyma.04G058900;Glyma.05G130600;Glyma.06G059600;Glyma.07G058200;Glyma.07G240000;Glyma.09G282900;Glyma.10G166100;Glyma.10G243800;Glyma.13G047300;Glyma.13G361700;Glyma.15G012100;Glyma.16G027200;Glyma.16G145800;Glyma.17G033400;Glyma.17G055200;Glyma.17G174500;Glyma.18G028400;Glyma.20G150600;Glyma.20G212900
66	GO:0044550	secondary_metabolite_biosynthetic_process	592	62	2.4e-05	Glyma.01G135200;Glyma.01G179600;Glyma.01G181800;Glyma.01G214200;Glyma.02G001500;Glyma.02G029900;Glyma.02G156000;Glyma.02G156100;Glyma.02G233800;Glyma.02G298800;Glyma.03G029900;Glyma.03G030600;Glyma.03G030800;Glyma.03G096500;Glyma.04G035600;Glyma.04G110400;Glyma.05G147100;Glyma.05G187700;Glyma.05G231800;Glyma.06G220800;Glyma.06G275900;Glyma.07G083000;Glyma.07G124400;Glyma.07G258700;Glyma.08G039200…
67	GO:0009812	flavonoid_metabolic_process	483	53	2.6e-05	Glyma.01G021700;Glyma.01G085700;Glyma.01G214200;Glyma.02G013900;Glyma.02G029900;Glyma.02G048400;Glyma.02G081000;Glyma.02G104600;Glyma.02G105000;Glyma.02G158700;Glyma.02G267800;Glyma.03G134500;Glyma.04G052100;Glyma.05G181100;Glyma.06G008400;Glyma.06G102300;Glyma.06G221900;Glyma.06G286200;Glyma.06G286600;Glyma.07G067332;Glyma.07G183200;Glyma.08G066800;Glyma.08G169451;Glyma.08G181000;Glyma.08G299400…
68	GO:0045229	external_encapsulating_structure_organization	982	92	2.7e-05	Glyma.01G006800;Glyma.01G077000;Glyma.01G209500;Glyma.02G008900;Glyma.02G016500;Glyma.02G016600;Glyma.02G029900;Glyma.02G086850;Glyma.02G248500;Glyma.03G007700;Glyma.03G029400;Glyma.03G029900;Glyma.03G030600;Glyma.03G030800;Glyma.03G208200;Glyma.03G216000;Glyma.03G225900;Glyma.04G142700;Glyma.04G160000;Glyma.04G160100;Glyma.05G005800;Glyma.05G021500;Glyma.05G190300;Glyma.05G236800;Glyma.05G236900…
69	GO:0009813	flavonoid_biosynthetic_process	426	48	3.1e-05	Glyma.01G021700;Glyma.01G085700;Glyma.01G214200;Glyma.02G013900;Glyma.02G029900;Glyma.02G048400;Glyma.02G081000;Glyma.02G104600;Glyma.02G105000;Glyma.02G158700;Glyma.03G134500;Glyma.04G052100;Glyma.05G181100;Glyma.06G008400;Glyma.06G102300;Glyma.06G221900;Glyma.07G067332;Glyma.07G183200;Glyma.08G066800;Glyma.08G169451;Glyma.08G181000;Glyma.08G299400;Glyma.08G348500;Glyma.10G104700;Glyma.10G224000…
70	GO:0006528	asparagine_metabolic_process	44	11	4.9e-05	Glyma.02G228100;Glyma.07G195300;Glyma.12G150500;Glyma.12G222400;Glyma.13G181000;Glyma.13G242100;Glyma.13G279200;Glyma.15G071300;Glyma.15G072400;Glyma.15G073100;Glyma.17G016300
71	GO:0006529	asparagine_biosynthetic_process	44	11	4.9e-05	Glyma.02G228100;Glyma.07G195300;Glyma.12G150500;Glyma.12G222400;Glyma.13G181000;Glyma.13G242100;Glyma.13G279200;Glyma.15G071300;Glyma.15G072400;Glyma.15G073100;Glyma.17G016300
72	GO:0009753	response_to_jasmonic_acid	496	53	5.3e-05	Glyma.01G053800;Glyma.01G121209;Glyma.01G214200;Glyma.02G042300;Glyma.02G241000;Glyma.02G261900;Glyma.03G081900;Glyma.03G116300;Glyma.03G261800;Glyma.04G002600;Glyma.04G050300;Glyma.04G247600;Glyma.05G043800;Glyma.05G043900;Glyma.06G050300;Glyma.07G014500;Glyma.07G033500;Glyma.07G048500;Glyma.07G057900;Glyma.07G150900;Glyma.07G244867;Glyma.08G200100;Glyma.08G200200;Glyma.08G234200;Glyma.08G257300…
73	GO:0007623	circadian_rhythm	317	38	5.4e-05	Glyma.02G241000;Glyma.02G267800;Glyma.02G296300;Glyma.03G261300;Glyma.03G261800;Glyma.05G043800;Glyma.05G043900;Glyma.06G002400;Glyma.06G200800;Glyma.07G048500;Glyma.07G049400;Glyma.08G299400;Glyma.09G098400;Glyma.09G139600;Glyma.09G167900;Glyma.10G048500;Glyma.10G221500;Glyma.10G236000;Glyma.11G130600;Glyma.11G154700;Glyma.11G194400;Glyma.11G211643;Glyma.13G009300;Glyma.13G047300;Glyma.14G210600…
74	GO:0009765	photosynthesis,_light_harvesting	71	14	8.2e-05	Glyma.04G019100;Glyma.05G128000;Glyma.05G132000;Glyma.06G019400;Glyma.08G082900;Glyma.08G086600;Glyma.08G141300;Glyma.10G021800;Glyma.12G202500;Glyma.16G145800;Glyma.16G165500;Glyma.16G165800;Glyma.18G028400;Glyma.20G212900
75	GO:0048511	rhythmic_process	324	38	8.6e-05	Glyma.02G241000;Glyma.02G267800;Glyma.02G296300;Glyma.03G261300;Glyma.03G261800;Glyma.05G043800;Glyma.05G043900;Glyma.06G002400;Glyma.06G200800;Glyma.07G048500;Glyma.07G049400;Glyma.08G299400;Glyma.09G098400;Glyma.09G139600;Glyma.09G167900;Glyma.10G048500;Glyma.10G221500;Glyma.10G236000;Glyma.11G130600;Glyma.11G154700;Glyma.11G194400;Glyma.11G211643;Glyma.13G009300;Glyma.13G047300;Glyma.14G210600…
76	GO:0051346	negative_regulation_of_hydrolase_activity	180	25	9.9e-05	Glyma.01G018800;Glyma.02G261900;Glyma.03G068200;Glyma.04G087200;Glyma.07G240000;Glyma.08G341100;Glyma.08G341300;Glyma.09G155500;Glyma.09G162500;Glyma.09G162700;Glyma.09G163000;Glyma.09G163300;Glyma.09G163600;Glyma.09G163700;Glyma.09G163800;Glyma.11G233300;Glyma.12G234700;Glyma.14G038300;Glyma.14G038500;Glyma.14G056300;Glyma.16G211700;Glyma.16G211800;Glyma.16G212100;Glyma.17G033400;Glyma.18G023966
77	GO:0050832	defense_response_to_fungus	715	69	0.00011	Glyma.01G022400;Glyma.01G053800;Glyma.01G097400;Glyma.02G080200;Glyma.02G228200;Glyma.02G296600;Glyma.03G028000;Glyma.03G032300;Glyma.03G081900;Glyma.04G002600;Glyma.05G007100;Glyma.05G178200;Glyma.05G180600;Glyma.06G056400;Glyma.06G174800;Glyma.07G061500;Glyma.08G117500;Glyma.08G135200;Glyma.08G192000;Glyma.08G249200;Glyma.08G273100;Glyma.08G273150;Glyma.08G354400;Glyma.09G022300;Glyma.09G022500…
78	GO:0044042	glucan_metabolic_process	523	54	0.00011	Glyma.01G081300;Glyma.01G203400;Glyma.02G304500;Glyma.03G216100;Glyma.03G222000;Glyma.03G247100;Glyma.04G142700;Glyma.05G127800;Glyma.05G216400;Glyma.06G011700;Glyma.06G129400;Glyma.06G225400;Glyma.06G324300;Glyma.07G162700;Glyma.08G022300;Glyma.08G107300;Glyma.08G117500;Glyma.08G283700;Glyma.08G334000;Glyma.09G168300;Glyma.11G017100;Glyma.11G039400;Glyma.11G044800;Glyma.11G151800;Glyma.12G013400…
79	GO:0009725	response_to_hormone	3751	281	0.00011	Glyma.01G013500;Glyma.01G018800;Glyma.01G022400;Glyma.01G036600;Glyma.01G053800;Glyma.01G063800;Glyma.01G121209;Glyma.01G164800;Glyma.01G167000;Glyma.01G193000;Glyma.01G214200;Glyma.02G005500;Glyma.02G013900;Glyma.02G016600;Glyma.02G019300;Glyma.02G034200;Glyma.02G042300;Glyma.02G080200;Glyma.02G086100;Glyma.02G125600;Glyma.02G134600;Glyma.02G146100;Glyma.02G223600;Glyma.02G228200;Glyma.02G241000…
80	GO:0010033	response_to_organic_substance	4668	341	0.00013	Glyma.01G007200;Glyma.01G007300;Glyma.01G013500;Glyma.01G018800;Glyma.01G022400;Glyma.01G036600;Glyma.01G053800;Glyma.01G063800;Glyma.01G121209;Glyma.01G127800;Glyma.01G164800;Glyma.01G167000;Glyma.01G188600;Glyma.01G193000;Glyma.01G214200;Glyma.02G005500;Glyma.02G013900;Glyma.02G016600;Glyma.02G019100;Glyma.02G019300;Glyma.02G034200;Glyma.02G042300;Glyma.02G080200;Glyma.02G086100;Glyma.02G125600…
81	GO:0009611	response_to_wounding	528	54	0.00014	Glyma.01G214200;Glyma.02G001500;Glyma.02G042300;Glyma.02G228200;Glyma.03G216400;Glyma.05G043800;Glyma.05G043900;Glyma.05G063100;Glyma.06G185200;Glyma.07G014500;Glyma.07G057900;Glyma.07G187700;Glyma.08G070967;Glyma.08G141300;Glyma.08G192000;Glyma.08G197100;Glyma.08G200100;Glyma.08G200200;Glyma.08G234200;Glyma.09G098400;Glyma.09G139600;Glyma.09G160000;Glyma.10G001800;Glyma.10G017600;Glyma.10G179400…
82	GO:0006073	cellular_glucan_metabolic_process	504	52	0.00015	Glyma.01G081300;Glyma.01G203400;Glyma.02G304500;Glyma.03G216100;Glyma.03G222000;Glyma.03G247100;Glyma.04G142700;Glyma.05G127800;Glyma.05G216400;Glyma.06G011700;Glyma.06G129400;Glyma.06G225400;Glyma.06G324300;Glyma.08G022300;Glyma.08G107300;Glyma.08G117500;Glyma.08G283700;Glyma.08G334000;Glyma.09G168300;Glyma.11G017100;Glyma.11G039400;Glyma.11G044800;Glyma.11G151800;Glyma.12G013400;Glyma.12G080100…
83	GO:1900378	positive_regulation_of_secondary_metabolite_biosynthetic_process	15	6	0.00016	Glyma.02G233800;Glyma.06G275900;Glyma.11G162100;Glyma.12G129500;Glyma.14G201600;Glyma.18G055600
84	GO:0033609	oxalate_metabolic_process	50	11	0.00017	Glyma.10G168900;Glyma.15G176900;Glyma.16G060700;Glyma.16G060800;Glyma.16G060900;Glyma.16G061300;Glyma.19G059200;Glyma.19G059700;Glyma.19G086000;Glyma.19G086200;Glyma.20G220800
85	GO:0010951	negative_regulation_of_endopeptidase_activity	104	17	0.00018	Glyma.03G068200;Glyma.08G341100;Glyma.08G341300;Glyma.09G155500;Glyma.09G162500;Glyma.09G162700;Glyma.09G163000;Glyma.09G163300;Glyma.09G163600;Glyma.09G163700;Glyma.09G163800;Glyma.12G234700;Glyma.14G038300;Glyma.14G038500;Glyma.16G211700;Glyma.16G211800;Glyma.16G212100
86	GO:0009751	response_to_salicylic_acid	408	44	0.00018	Glyma.01G053800;Glyma.02G042300;Glyma.02G086100;Glyma.02G241000;Glyma.02G245600;Glyma.02G255400;Glyma.03G081900;Glyma.03G261800;Glyma.04G002600;Glyma.05G043800;Glyma.05G043900;Glyma.05G215900;Glyma.07G033500;Glyma.07G048500;Glyma.08G021900;Glyma.08G257300;Glyma.08G319200;Glyma.08G344300;Glyma.09G027900;Glyma.09G098400;Glyma.10G018800;Glyma.10G048500;Glyma.11G211643;Glyma.13G035900;Glyma.13G047300…
87	GO:0042440	pigment_metabolic_process	389	42	0.00024	Glyma.01G214200;Glyma.02G013900;Glyma.02G158700;Glyma.02G267800;Glyma.02G305900;Glyma.03G134500;Glyma.03G170300;Glyma.04G007300;Glyma.04G052100;Glyma.04G065800;Glyma.06G008400;Glyma.06G221900;Glyma.07G085700;Glyma.07G193500;Glyma.08G005000;Glyma.08G169451;Glyma.08G299400;Glyma.09G222700;Glyma.10G003200;Glyma.10G139300;Glyma.10G243800;Glyma.11G027700;Glyma.11G157976;Glyma.11G212900;Glyma.12G067000…
88	GO:0051704	multi-organism_process	3449	258	0.00024	Glyma.01G013500;Glyma.01G022400;Glyma.01G026200;Glyma.01G053800;Glyma.01G077000;Glyma.01G097400;Glyma.01G123400;Glyma.01G127800;Glyma.01G152100;Glyma.01G188600;Glyma.02G009500;Glyma.02G015800;Glyma.02G016500;Glyma.02G016600;Glyma.02G019300;Glyma.02G029900;Glyma.02G042300;Glyma.02G080200;Glyma.02G086100;Glyma.02G121300;Glyma.02G143200;Glyma.02G171600;Glyma.02G228200;Glyma.02G252600;Glyma.02G255400…
89	GO:0009664	plant-type_cell_wall_organization	378	41	0.00026	Glyma.01G077000;Glyma.02G008900;Glyma.02G248500;Glyma.03G007700;Glyma.03G208200;Glyma.03G225900;Glyma.04G142700;Glyma.04G160000;Glyma.04G160100;Glyma.05G005800;Glyma.06G056400;Glyma.06G143300;Glyma.06G205400;Glyma.06G205500;Glyma.06G225400;Glyma.06G294600;Glyma.07G229000;Glyma.09G224800;Glyma.09G259500;Glyma.09G284400;Glyma.09G284700;Glyma.10G191700;Glyma.11G139100;Glyma.12G012200;Glyma.12G195500…
90	GO:0010466	negative_regulation_of_peptidase_activity	108	17	0.00028	Glyma.03G068200;Glyma.08G341100;Glyma.08G341300;Glyma.09G155500;Glyma.09G162500;Glyma.09G162700;Glyma.09G163000;Glyma.09G163300;Glyma.09G163600;Glyma.09G163700;Glyma.09G163800;Glyma.12G234700;Glyma.14G038300;Glyma.14G038500;Glyma.16G211700;Glyma.16G211800;Glyma.16G212100
91	GO:0055082	cellular_chemical_homeostasis	594	58	0.00028	Glyma.01G007200;Glyma.01G007300;Glyma.01G208200;Glyma.02G262500;Glyma.03G050100;Glyma.03G247100;Glyma.04G003700;Glyma.04G007500;Glyma.04G106500;Glyma.05G162500;Glyma.06G077300;Glyma.06G307500;Glyma.07G067700;Glyma.07G155200;Glyma.07G262500;Glyma.07G265900;Glyma.08G076000;Glyma.09G010700;Glyma.09G013700;Glyma.09G056300;Glyma.09G130500;Glyma.09G255100;Glyma.10G146600;Glyma.10G221100;Glyma.10G264100…
92	GO:0006952	defense_response	2787	213	0.00028	Glyma.01G010700;Glyma.01G013500;Glyma.01G022400;Glyma.01G034000;Glyma.01G053800;Glyma.01G097400;Glyma.01G129000;Glyma.01G188600;Glyma.01G203300;Glyma.01G218200;Glyma.01G240800;Glyma.02G009500;Glyma.02G016500;Glyma.02G029900;Glyma.02G080200;Glyma.02G121300;Glyma.02G143200;Glyma.02G171600;Glyma.02G197800;Glyma.02G228200;Glyma.02G255400;Glyma.02G276600;Glyma.02G284100;Glyma.02G296600;Glyma.03G028000…
93	GO:0030104	water_homeostasis	89	15	0.00029	Glyma.01G208200;Glyma.02G019300;Glyma.03G185900;Glyma.05G162500;Glyma.10G221100;Glyma.11G034000;Glyma.11G228000;Glyma.13G035900;Glyma.13G131200;Glyma.14G157600;Glyma.14G158200;Glyma.14G158600;Glyma.15G087300;Glyma.17G174500;Glyma.19G186100
94	GO:0019725	cellular_homeostasis	881	79	0.00038	Glyma.01G007200;Glyma.01G007300;Glyma.01G170300;Glyma.01G188500;Glyma.01G208200;Glyma.02G153100;Glyma.02G262500;Glyma.03G050100;Glyma.03G196400;Glyma.03G247100;Glyma.04G003700;Glyma.04G007500;Glyma.04G106500;Glyma.05G162500;Glyma.05G218400;Glyma.06G077300;Glyma.06G266700;Glyma.06G307500;Glyma.07G067700;Glyma.07G155200;Glyma.07G262500;Glyma.07G265900;Glyma.08G076000;Glyma.08G285900;Glyma.09G010700…
95	GO:0015766	disaccharide_transport	55	11	0.00041	Glyma.04G198600;Glyma.06G166800;Glyma.06G200800;Glyma.08G009900;Glyma.08G010000;Glyma.10G070100;Glyma.10G070300;Glyma.10G217900;Glyma.12G013400;Glyma.13G152814;Glyma.15G149800
96	GO:0015772	oligosaccharide_transport	55	11	0.00041	Glyma.04G198600;Glyma.06G166800;Glyma.06G200800;Glyma.08G009900;Glyma.08G010000;Glyma.10G070100;Glyma.10G070300;Glyma.10G217900;Glyma.12G013400;Glyma.13G152814;Glyma.15G149800
97	GO:0009719	response_to_endogenous_stimulus	3843	282	0.00042	Glyma.01G013500;Glyma.01G018800;Glyma.01G022400;Glyma.01G036600;Glyma.01G053800;Glyma.01G063800;Glyma.01G121209;Glyma.01G164800;Glyma.01G167000;Glyma.01G193000;Glyma.01G214200;Glyma.02G005500;Glyma.02G013900;Glyma.02G016600;Glyma.02G019300;Glyma.02G034200;Glyma.02G042300;Glyma.02G080200;Glyma.02G086100;Glyma.02G125600;Glyma.02G134600;Glyma.02G146100;Glyma.02G223600;Glyma.02G228200;Glyma.02G241000…
98	GO:0042445	hormone_metabolic_process	645	61	0.00046	Glyma.01G216000;Glyma.02G029900;Glyma.02G241000;Glyma.02G272400;Glyma.03G029900;Glyma.03G030600;Glyma.03G030800;Glyma.03G133300;Glyma.03G134500;Glyma.03G154400;Glyma.04G247600;Glyma.05G130600;Glyma.05G170400;Glyma.06G215200;Glyma.07G057900;Glyma.07G263600;Glyma.07G264200;Glyma.08G055900;Glyma.08G193900;Glyma.08G234200;Glyma.08G250000;Glyma.09G008400;Glyma.09G008900;Glyma.09G031000;Glyma.09G255000…
99	GO:0043436	oxoacid_metabolic_process	2679	204	0.00046	Glyma.01G007200;Glyma.01G007300;Glyma.01G008500;Glyma.01G012100;Glyma.01G021700;Glyma.01G085700;Glyma.01G099800;Glyma.01G127800;Glyma.01G216000;Glyma.02G001500;Glyma.02G005500;Glyma.02G010300;Glyma.02G015800;Glyma.02G029900;Glyma.02G057400;Glyma.02G081000;Glyma.02G104600;Glyma.02G105000;Glyma.02G118148;Glyma.02G223600;Glyma.02G227200;Glyma.02G228100;Glyma.02G272400;Glyma.03G028000;Glyma.03G029900…
100	GO:0034220	ion_transmembrane_transport	1729	139	0.00046	Glyma.01G024000;Glyma.01G041400;Glyma.01G123400;Glyma.01G157300;Glyma.01G193600;Glyma.01G208200;Glyma.01G219100;Glyma.02G005800;Glyma.02G040700;Glyma.02G116400;Glyma.02G150200;Glyma.02G160900;Glyma.02G255800;Glyma.02G260100;Glyma.03G149333;Glyma.03G157700;Glyma.03G185900;Glyma.03G241500;Glyma.03G264100;Glyma.04G007500;Glyma.04G065800;Glyma.04G092100;Glyma.04G102600;Glyma.04G102700;Glyma.04G246400…
101	GO:0006811	ion_transport	2181	170	0.00049	Glyma.01G024000;Glyma.01G041400;Glyma.01G123400;Glyma.01G130000;Glyma.01G132500;Glyma.01G157300;Glyma.01G193600;Glyma.01G208200;Glyma.01G219100;Glyma.02G005800;Glyma.02G040700;Glyma.02G116400;Glyma.02G150200;Glyma.02G160900;Glyma.02G255800;Glyma.02G260100;Glyma.02G262500;Glyma.02G305900;Glyma.03G040100;Glyma.03G040400;Glyma.03G050100;Glyma.03G149333;Glyma.03G157700;Glyma.03G185900;Glyma.03G241500…
102	GO:0010158	abaxial_cell_fate_specification	18	6	0.00049	Glyma.03G029800;Glyma.06G308900;Glyma.12G096000;Glyma.12G190500;Glyma.13G234200;Glyma.13G311200
103	GO:0005996	monosaccharide_metabolic_process	504	50	0.0005	Glyma.01G007200;Glyma.01G007300;Glyma.01G021700;Glyma.01G085700;Glyma.01G097400;Glyma.01G165000;Glyma.02G029900;Glyma.02G046800;Glyma.02G081000;Glyma.02G104600;Glyma.02G105000;Glyma.03G134500;Glyma.03G222000;Glyma.04G015900;Glyma.04G193400;Glyma.05G181100;Glyma.06G102300;Glyma.06G172700;Glyma.06G191500;Glyma.07G013800;Glyma.07G067332;Glyma.07G183200;Glyma.08G066800;Glyma.08G181000;Glyma.08G199000…
104	GO:0006082	organic_acid_metabolic_process	2684	204	0.00051	Glyma.01G007200;Glyma.01G007300;Glyma.01G008500;Glyma.01G012100;Glyma.01G021700;Glyma.01G085700;Glyma.01G099800;Glyma.01G127800;Glyma.01G216000;Glyma.02G001500;Glyma.02G005500;Glyma.02G010300;Glyma.02G015800;Glyma.02G029900;Glyma.02G057400;Glyma.02G081000;Glyma.02G104600;Glyma.02G105000;Glyma.02G118148;Glyma.02G223600;Glyma.02G227200;Glyma.02G228100;Glyma.02G272400;Glyma.03G028000;Glyma.03G029900…
105	GO:0009415	response_to_water	822	74	0.00052	Glyma.01G130000;Glyma.01G132500;Glyma.01G164800;Glyma.01G203400;Glyma.01G216000;Glyma.02G019300;Glyma.02G124500;Glyma.02G196301;Glyma.02G305900;Glyma.03G040100;Glyma.03G040400;Glyma.03G144400;Glyma.03G202600;Glyma.03G204800;Glyma.03G222000;Glyma.04G009400;Glyma.04G009900;Glyma.06G162200;Glyma.06G307500;Glyma.07G090400;Glyma.07G262500;Glyma.08G015300;Glyma.08G117500;Glyma.08G137000;Glyma.08G174900…
106	GO:0006541	glutamine_metabolic_process	75	13	0.00055	Glyma.04G007300;Glyma.06G263850;Glyma.07G195300;Glyma.12G150500;Glyma.12G222400;Glyma.13G181000;Glyma.13G242100;Glyma.13G279200;Glyma.14G162300;Glyma.15G071300;Glyma.15G072400;Glyma.15G073100;Glyma.17G016300
107	GO:0019752	carboxylic_acid_metabolic_process	2520	192	0.00066	Glyma.01G007200;Glyma.01G007300;Glyma.01G008500;Glyma.01G012100;Glyma.01G021700;Glyma.01G085700;Glyma.01G099800;Glyma.01G127800;Glyma.01G216000;Glyma.02G001500;Glyma.02G005500;Glyma.02G010300;Glyma.02G015800;Glyma.02G029900;Glyma.02G057400;Glyma.02G081000;Glyma.02G104600;Glyma.02G105000;Glyma.02G118148;Glyma.02G223600;Glyma.02G227200;Glyma.02G228100;Glyma.02G272400;Glyma.03G028000;Glyma.03G029900…
108	GO:0009739	response_to_gibberellin	334	36	0.00066	Glyma.01G036600;Glyma.02G134600;Glyma.02G223600;Glyma.02G241000;Glyma.03G081900;Glyma.03G154400;Glyma.03G170300;Glyma.03G261800;Glyma.04G170600;Glyma.05G056300;Glyma.06G024500;Glyma.06G193800;Glyma.06G249800;Glyma.07G048500;Glyma.07G080900;Glyma.09G238300;Glyma.10G048500;Glyma.11G211643;Glyma.13G333200;Glyma.13G361700;Glyma.14G190300;Glyma.14G210600;Glyma.14G219100;Glyma.15G012100;Glyma.15G041100…
109	GO:0006649	phospholipid_transfer_to_membrane	13	5	0.00071	Glyma.01G130000;Glyma.01G132500;Glyma.03G040100;Glyma.03G040400;Glyma.18G210900
110	GO:0030174	regulation_of_DNA-dependent_DNA_replication_initiation	13	5	0.00071	Glyma.07G238400;Glyma.11G113300;Glyma.12G039200;Glyma.17G035000;Glyma.17G104000
111	GO:0009830	cell_wall_modification_involved_in_abscission	8	4	0.00078	Glyma.09G224800;Glyma.12G012200;Glyma.15G275400;Glyma.19G140600
112	GO:0006833	water_transport	118	17	0.0008	Glyma.01G007200;Glyma.01G007300;Glyma.01G208200;Glyma.03G185900;Glyma.03G204800;Glyma.05G162500;Glyma.06G056400;Glyma.08G015300;Glyma.10G221100;Glyma.11G034000;Glyma.11G228000;Glyma.13G270100;Glyma.13G325900;Glyma.13G333100;Glyma.15G087300;Glyma.16G155000;Glyma.19G186100
113	GO:0042044	fluid_transport	118	17	0.0008	Glyma.01G007200;Glyma.01G007300;Glyma.01G208200;Glyma.03G185900;Glyma.03G204800;Glyma.05G162500;Glyma.06G056400;Glyma.08G015300;Glyma.10G221100;Glyma.11G034000;Glyma.11G228000;Glyma.13G270100;Glyma.13G325900;Glyma.13G333100;Glyma.15G087300;Glyma.16G155000;Glyma.19G186100
114	GO:0019318	hexose_metabolic_process	184	23	0.00084	Glyma.01G007200;Glyma.01G007300;Glyma.01G097400;Glyma.01G165000;Glyma.02G046800;Glyma.03G222000;Glyma.04G015900;Glyma.04G193400;Glyma.06G172700;Glyma.06G191500;Glyma.07G013800;Glyma.08G199000;Glyma.08G273100;Glyma.08G273150;Glyma.09G203500;Glyma.10G241800;Glyma.11G017100;Glyma.11G127200;Glyma.12G106900;Glyma.13G127300;Glyma.13G344500;Glyma.15G029800;Glyma.15G038100
115	GO:0003352	regulation_of_cilium_movement	4	3	0.00086	Glyma.04G101000;Glyma.13G089600;Glyma.14G174400
116	GO:0003356	regulation_of_cilium_beat_frequency	4	3	0.00086	Glyma.04G101000;Glyma.13G089600;Glyma.14G174400
117	GO:0010378	temperature_compensation_of_the_circadian_clock	4	3	0.00086	Glyma.10G221500;Glyma.16G163200;Glyma.20G170100
118	GO:0036158	outer_dynein_arm_assembly	4	3	0.00086	Glyma.04G101000;Glyma.13G089600;Glyma.14G174400
119	GO:0036159	inner_dynein_arm_assembly	4	3	0.00086	Glyma.04G101000;Glyma.13G089600;Glyma.14G174400
120	GO:0044458	motile_cilium_assembly	4	3	0.00086	Glyma.04G101000;Glyma.13G089600;Glyma.14G174400
121	GO:0060972	left/right_pattern_formation	4	3	0.00086	Glyma.04G101000;Glyma.13G089600;Glyma.14G174400
122	GO:0043086	negative_regulation_of_catalytic_activity	453	45	0.00089	Glyma.01G018800;Glyma.02G016500;Glyma.02G016600;Glyma.02G261900;Glyma.03G029400;Glyma.03G068200;Glyma.03G141800;Glyma.03G216000;Glyma.04G087200;Glyma.05G190300;Glyma.05G236800;Glyma.05G236900;Glyma.06G249800;Glyma.07G046033;Glyma.07G155500;Glyma.07G240000;Glyma.08G044000;Glyma.08G341100;Glyma.08G341300;Glyma.09G122000;Glyma.09G155500;Glyma.09G162500;Glyma.09G162700;Glyma.09G163000;Glyma.09G163300…
123	GO:0042545	cell_wall_modification	303	33	0.00091	Glyma.01G006800;Glyma.01G077000;Glyma.01G209500;Glyma.02G016500;Glyma.02G016600;Glyma.02G029900;Glyma.02G086850;Glyma.03G029400;Glyma.03G029900;Glyma.03G030600;Glyma.03G030800;Glyma.03G216000;Glyma.03G225900;Glyma.05G005800;Glyma.05G021500;Glyma.05G190300;Glyma.05G236800;Glyma.05G236900;Glyma.07G046033;Glyma.08G044000;Glyma.09G224800;Glyma.10G017200;Glyma.12G012200;Glyma.13G095300;Glyma.13G355000…
124	GO:0015837	amine_transport	20	6	0.00093	Glyma.01G208200;Glyma.08G254800;Glyma.10G167800;Glyma.11G034000;Glyma.18G277600;Glyma.18G277800
125	GO:0098661	inorganic_anion_transmembrane_transport	99	15	0.00094	Glyma.01G024000;Glyma.02G005800;Glyma.02G040700;Glyma.04G065800;Glyma.06G106200;Glyma.07G088200;Glyma.07G218900;Glyma.10G006700;Glyma.10G221100;Glyma.11G238400;Glyma.15G052000;Glyma.17G207700;Glyma.18G019000;Glyma.19G159000;Glyma.20G204000
126	GO:0009640	photomorphogenesis	163	21	0.00094	Glyma.01G144400;Glyma.01G168500;Glyma.01G193000;Glyma.02G124500;Glyma.02G267800;Glyma.03G170300;Glyma.03G214300;Glyma.04G058900;Glyma.05G079700;Glyma.05G104800;Glyma.06G059600;Glyma.07G058200;Glyma.09G099000;Glyma.11G098700;Glyma.11G127100;Glyma.13G063700;Glyma.13G218500;Glyma.14G140800;Glyma.14G216500;Glyma.16G027200;Glyma.17G084300
127	GO:0006270	DNA_replication_initiation	43	9	0.00096	Glyma.01G187400;Glyma.07G238400;Glyma.09G047300;Glyma.11G113300;Glyma.12G039200;Glyma.15G034300;Glyma.17G035000;Glyma.17G104000;Glyma.19G216100
128	GO:1902358	sulfate_transmembrane_transport	43	9	0.00096	Glyma.01G024000;Glyma.02G040700;Glyma.06G106200;Glyma.07G088200;Glyma.07G218900;Glyma.11G238400;Glyma.15G052000;Glyma.18G019000;Glyma.19G159000
129	GO:0042446	hormone_biosynthetic_process	429	43	0.00096	Glyma.01G216000;Glyma.02G241000;Glyma.02G272400;Glyma.03G029900;Glyma.03G030600;Glyma.03G030800;Glyma.03G154400;Glyma.05G130600;Glyma.05G170400;Glyma.07G263600;Glyma.07G264200;Glyma.08G055900;Glyma.08G193900;Glyma.08G250000;Glyma.09G008400;Glyma.09G255000;Glyma.09G282900;Glyma.10G018800;Glyma.11G067700;Glyma.11G194500;Glyma.11G211643;Glyma.11G230100;Glyma.11G256500;Glyma.12G028300;Glyma.12G204400…
130	GO:0045861	negative_regulation_of_proteolysis	120	17	0.00097	Glyma.03G068200;Glyma.08G341100;Glyma.08G341300;Glyma.09G155500;Glyma.09G162500;Glyma.09G162700;Glyma.09G163000;Glyma.09G163300;Glyma.09G163600;Glyma.09G163700;Glyma.09G163800;Glyma.12G234700;Glyma.14G038300;Glyma.14G038500;Glyma.16G211700;Glyma.16G211800;Glyma.16G212100
131	GO:0046148	pigment_biosynthetic_process	329	35	0.00098	Glyma.01G214200;Glyma.02G013900;Glyma.02G158700;Glyma.03G134500;Glyma.03G170300;Glyma.04G007300;Glyma.04G052100;Glyma.04G065800;Glyma.06G008400;Glyma.06G221900;Glyma.07G193500;Glyma.08G005000;Glyma.08G169451;Glyma.08G299400;Glyma.09G222700;Glyma.10G243800;Glyma.11G027700;Glyma.11G212900;Glyma.12G067000;Glyma.12G117700;Glyma.12G221800;Glyma.12G221900;Glyma.13G082300;Glyma.13G155400;Glyma.13G183000…
132	GO:0010304	PSII_associated_light-harvesting_complex_II_catabolic_process	14	5	0.00104	Glyma.04G019100;Glyma.05G132000;Glyma.06G019400;Glyma.07G085700;Glyma.08G086600
133	GO:0010218	response_to_far_red_light	111	16	0.00111	Glyma.06G002400;Glyma.07G058200;Glyma.10G166100;Glyma.10G221500;Glyma.10G243800;Glyma.11G035900;Glyma.13G047300;Glyma.13G063700;Glyma.13G312900;Glyma.16G027200;Glyma.16G145800;Glyma.16G163200;Glyma.18G028400;Glyma.20G150600;Glyma.20G170100;Glyma.20G212900
134	GO:0052548	regulation_of_endopeptidase_activity	122	17	0.00116	Glyma.03G068200;Glyma.08G341100;Glyma.08G341300;Glyma.09G155500;Glyma.09G162500;Glyma.09G162700;Glyma.09G163000;Glyma.09G163300;Glyma.09G163600;Glyma.09G163700;Glyma.09G163800;Glyma.12G234700;Glyma.14G038300;Glyma.14G038500;Glyma.16G211700;Glyma.16G211800;Glyma.16G212100
135	GO:0015770	sucrose_transport	53	10	0.00119	Glyma.04G198600;Glyma.06G166800;Glyma.06G200800;Glyma.08G009900;Glyma.08G010000;Glyma.10G070100;Glyma.10G070300;Glyma.10G217900;Glyma.13G152814;Glyma.15G149800
136	GO:0010817	regulation_of_hormone_levels	889	77	0.00121	Glyma.01G063800;Glyma.01G152100;Glyma.01G216000;Glyma.02G019300;Glyma.02G029900;Glyma.02G241000;Glyma.02G252600;Glyma.02G272400;Glyma.03G029900;Glyma.03G030600;Glyma.03G030800;Glyma.03G133300;Glyma.03G134500;Glyma.03G154400;Glyma.04G052100;Glyma.04G194600;Glyma.04G247600;Glyma.05G130600;Glyma.05G170400;Glyma.06G171400;Glyma.06G215200;Glyma.07G057900;Glyma.07G263600;Glyma.07G264200;Glyma.08G055900…
137	GO:0006949	syncytium_formation	36	8	0.00121	Glyma.02G248500;Glyma.06G143300;Glyma.06G294500;Glyma.06G294600;Glyma.07G229000;Glyma.11G139100;Glyma.12G111200;Glyma.14G068000
138	GO:0008610	lipid_biosynthetic_process	1113	93	0.00124	Glyma.01G216000;Glyma.02G001500;Glyma.02G226200;Glyma.02G227200;Glyma.02G272400;Glyma.03G101200;Glyma.03G101700;Glyma.03G154400;Glyma.03G237300;Glyma.04G052100;Glyma.04G057800;Glyma.04G132000;Glyma.04G148300;Glyma.05G130600;Glyma.05G152500;Glyma.05G170400;Glyma.05G180600;Glyma.05G201300;Glyma.06G020700;Glyma.06G058500;Glyma.06G097300;Glyma.06G221900;Glyma.06G291300;Glyma.06G309300;Glyma.07G001300…
139	GO:0009627	systemic_acquired_resistance	201	24	0.00125	Glyma.02G009500;Glyma.04G091800;Glyma.04G247600;Glyma.05G201300;Glyma.06G093600;Glyma.08G008800;Glyma.08G197100;Glyma.08G344300;Glyma.10G010100;Glyma.10G018800;Glyma.11G120400;Glyma.11G225000;Glyma.12G049100;Glyma.13G355000;Glyma.15G019200;Glyma.15G201100;Glyma.15G264300;Glyma.18G032400;Glyma.18G032900;Glyma.18G033100;Glyma.18G033200;Glyma.18G152400;Glyma.18G191800;Glyma.19G011700
140	GO:0009735	response_to_cytokinin	526	50	0.00127	Glyma.01G036600;Glyma.02G005500;Glyma.02G305900;Glyma.03G050100;Glyma.03G219100;Glyma.04G019100;Glyma.04G170600;Glyma.05G132000;Glyma.05G187700;Glyma.06G019400;Glyma.06G042900;Glyma.06G309000;Glyma.07G015600;Glyma.07G022700;Glyma.07G155200;Glyma.07G171200;Glyma.07G244867;Glyma.08G086600;Glyma.08G096800;Glyma.08G174900;Glyma.08G196500;Glyma.08G201100;Glyma.08G207700;Glyma.08G299400;Glyma.09G022300…
141	GO:0009625	response_to_insect	45	9	0.00135	Glyma.03G029900;Glyma.03G030600;Glyma.03G030800;Glyma.07G014500;Glyma.08G200100;Glyma.08G200200;Glyma.10G017600;Glyma.13G047300;Glyma.19G211600
142	GO:0009414	response_to_water_deprivation	813	71	0.00148	Glyma.01G130000;Glyma.01G132500;Glyma.01G164800;Glyma.01G203400;Glyma.01G216000;Glyma.02G019300;Glyma.02G124500;Glyma.02G196301;Glyma.02G305900;Glyma.03G040100;Glyma.03G040400;Glyma.03G144400;Glyma.03G202600;Glyma.03G204800;Glyma.03G222000;Glyma.04G009400;Glyma.04G009900;Glyma.06G162200;Glyma.06G307500;Glyma.07G262500;Glyma.08G015300;Glyma.08G117500;Glyma.08G137000;Glyma.08G174900;Glyma.08G234200…
143	GO:0044092	negative_regulation_of_molecular_function	504	48	0.0015	Glyma.01G018800;Glyma.02G016500;Glyma.02G016600;Glyma.02G261900;Glyma.03G029400;Glyma.03G068200;Glyma.03G141800;Glyma.03G216000;Glyma.03G261800;Glyma.04G087200;Glyma.05G190300;Glyma.05G236800;Glyma.05G236900;Glyma.06G249800;Glyma.07G046033;Glyma.07G048500;Glyma.07G155500;Glyma.07G240000;Glyma.08G044000;Glyma.08G341100;Glyma.08G341300;Glyma.09G122000;Glyma.09G155500;Glyma.09G162500;Glyma.09G162700…
144	GO:0019585	glucuronate_metabolic_process	229	26	0.00168	Glyma.01G021700;Glyma.01G085700;Glyma.02G029900;Glyma.02G081000;Glyma.02G104600;Glyma.02G105000;Glyma.03G134500;Glyma.05G181100;Glyma.06G102300;Glyma.07G067332;Glyma.07G183200;Glyma.08G066800;Glyma.08G181000;Glyma.08G348500;Glyma.10G104700;Glyma.10G224000;Glyma.11G053400;Glyma.11G064400;Glyma.11G134300;Glyma.13G090300;Glyma.14G175800;Glyma.16G175200;Glyma.16G175500;Glyma.16G175600;Glyma.16G175900…
145	GO:0052695	cellular_glucuronidation	229	26	0.00168	Glyma.01G021700;Glyma.01G085700;Glyma.02G029900;Glyma.02G081000;Glyma.02G104600;Glyma.02G105000;Glyma.03G134500;Glyma.05G181100;Glyma.06G102300;Glyma.07G067332;Glyma.07G183200;Glyma.08G066800;Glyma.08G181000;Glyma.08G348500;Glyma.10G104700;Glyma.10G224000;Glyma.11G053400;Glyma.11G064400;Glyma.11G134300;Glyma.13G090300;Glyma.14G175800;Glyma.16G175200;Glyma.16G175500;Glyma.16G175600;Glyma.16G175900…
146	GO:0052696	flavonoid_glucuronidation	229	26	0.00168	Glyma.01G021700;Glyma.01G085700;Glyma.02G029900;Glyma.02G081000;Glyma.02G104600;Glyma.02G105000;Glyma.03G134500;Glyma.05G181100;Glyma.06G102300;Glyma.07G067332;Glyma.07G183200;Glyma.08G066800;Glyma.08G181000;Glyma.08G348500;Glyma.10G104700;Glyma.10G224000;Glyma.11G053400;Glyma.11G064400;Glyma.11G134300;Glyma.13G090300;Glyma.14G175800;Glyma.16G175200;Glyma.16G175500;Glyma.16G175600;Glyma.16G175900…
147	GO:0009064	glutamine_family_amino_acid_metabolic_process	195	23	0.00184	Glyma.01G099800;Glyma.03G028000;Glyma.03G069400;Glyma.04G007300;Glyma.06G263850;Glyma.07G195300;Glyma.08G091500;Glyma.08G169451;Glyma.10G044300;Glyma.12G150500;Glyma.12G222400;Glyma.13G049700;Glyma.13G181000;Glyma.13G242100;Glyma.13G279200;Glyma.14G162300;Glyma.15G071300;Glyma.15G072400;Glyma.15G073100;Glyma.17G016300;Glyma.18G043600;Glyma.19G042900;Glyma.19G043000
148	GO:0010043	response_to_zinc_ion	106	15	0.00189	Glyma.02G005500;Glyma.03G050100;Glyma.07G155200;Glyma.09G022300;Glyma.09G022500;Glyma.09G022800;Glyma.09G023000;Glyma.10G006500;Glyma.14G061100;Glyma.15G038100;Glyma.15G128700;Glyma.15G129100;Glyma.15G217100;Glyma.15G262300;Glyma.16G001900
149	GO:0071554	cell_wall_organization_or_biogenesis	1386	111	0.0019	Glyma.01G006800;Glyma.01G077000;Glyma.01G081300;Glyma.01G160100;Glyma.01G209500;Glyma.02G008900;Glyma.02G016500;Glyma.02G016600;Glyma.02G029900;Glyma.02G086850;Glyma.02G248500;Glyma.03G007700;Glyma.03G029400;Glyma.03G029900;Glyma.03G030600;Glyma.03G030800;Glyma.03G208200;Glyma.03G216000;Glyma.03G225900;Glyma.04G142700;Glyma.04G160000;Glyma.04G160100;Glyma.05G005800;Glyma.05G021500;Glyma.05G190300…
150	GO:0052547	regulation_of_peptidase_activity	128	17	0.00198	Glyma.03G068200;Glyma.08G341100;Glyma.08G341300;Glyma.09G155500;Glyma.09G162500;Glyma.09G162700;Glyma.09G163000;Glyma.09G163300;Glyma.09G163600;Glyma.09G163700;Glyma.09G163800;Glyma.12G234700;Glyma.14G038300;Glyma.14G038500;Glyma.16G211700;Glyma.16G211800;Glyma.16G212100
151	GO:0009617	response_to_bacterium	1131	93	0.002	Glyma.01G013500;Glyma.01G053800;Glyma.01G127800;Glyma.01G188600;Glyma.02G016500;Glyma.02G029900;Glyma.02G121300;Glyma.02G143200;Glyma.02G255400;Glyma.02G276600;Glyma.03G028000;Glyma.03G029900;Glyma.03G030600;Glyma.03G030800;Glyma.03G050100;Glyma.03G081900;Glyma.03G141800;Glyma.03G185900;Glyma.04G022500;Glyma.04G134200;Glyma.04G193400;Glyma.05G007100;Glyma.05G056300;Glyma.05G104000;Glyma.05G178200…
152	GO:0009223	pyrimidine_deoxyribonucleotide_catabolic_process	5	3	0.00205	Glyma.13G009700;Glyma.14G207800;Glyma.18G048400
153	GO:0080170	hydrogen_peroxide_transmembrane_transport	16	5	0.00206	Glyma.03G185900;Glyma.05G162500;Glyma.15G087300;Glyma.16G155000;Glyma.19G186100
154	GO:0044281	small_molecule_metabolic_process	3939	281	0.00224	Glyma.01G007200;Glyma.01G007300;Glyma.01G008500;Glyma.01G012100;Glyma.01G021700;Glyma.01G085700;Glyma.01G097400;Glyma.01G099800;Glyma.01G127800;Glyma.01G165000;Glyma.01G170300;Glyma.01G216000;Glyma.01G229200;Glyma.02G001500;Glyma.02G005500;Glyma.02G010300;Glyma.02G015800;Glyma.02G029900;Glyma.02G046800;Glyma.02G057400;Glyma.02G081000;Glyma.02G104600;Glyma.02G105000;Glyma.02G116400;Glyma.02G118148…
155	GO:0006812	cation_transport	1326	106	0.00251	Glyma.01G024000;Glyma.01G123400;Glyma.01G157300;Glyma.01G193600;Glyma.01G208200;Glyma.01G219100;Glyma.02G040700;Glyma.02G116400;Glyma.02G150200;Glyma.02G262500;Glyma.02G305900;Glyma.03G050100;Glyma.03G149333;Glyma.03G157700;Glyma.03G241500;Glyma.03G264100;Glyma.04G003700;Glyma.04G007500;Glyma.04G092100;Glyma.04G102600;Glyma.04G102700;Glyma.04G106500;Glyma.05G102600;Glyma.05G117400;Glyma.05G142500…
156	GO:1900376	regulation_of_secondary_metabolite_biosynthetic_process	49	9	0.00252	Glyma.02G233800;Glyma.06G220800;Glyma.06G275900;Glyma.11G162100;Glyma.12G129500;Glyma.13G355000;Glyma.14G201600;Glyma.15G019200;Glyma.18G055600
157	GO:0006063	uronic_acid_metabolic_process	236	26	0.00256	Glyma.01G021700;Glyma.01G085700;Glyma.02G029900;Glyma.02G081000;Glyma.02G104600;Glyma.02G105000;Glyma.03G134500;Glyma.05G181100;Glyma.06G102300;Glyma.07G067332;Glyma.07G183200;Glyma.08G066800;Glyma.08G181000;Glyma.08G348500;Glyma.10G104700;Glyma.10G224000;Glyma.11G053400;Glyma.11G064400;Glyma.11G134300;Glyma.13G090300;Glyma.14G175800;Glyma.16G175200;Glyma.16G175500;Glyma.16G175600;Glyma.16G175900…
158	GO:0044416	induction_by_symbiont_of_host_defense_response	32	7	0.00267	Glyma.03G032300;Glyma.09G022300;Glyma.09G022500;Glyma.09G022800;Glyma.09G023000;Glyma.15G128700;Glyma.15G129100
159	GO:0052033	pathogen-associated_molecular_pattern_dependent_induction_by_symbiont_of_host_in...	32	7	0.00267	Glyma.03G032300;Glyma.09G022300;Glyma.09G022500;Glyma.09G022800;Glyma.09G023000;Glyma.15G128700;Glyma.15G129100
160	GO:0052166	positive_regulation_by_symbiont_of_host_innate_immune_response	32	7	0.00267	Glyma.03G032300;Glyma.09G022300;Glyma.09G022500;Glyma.09G022800;Glyma.09G023000;Glyma.15G128700;Glyma.15G129100
161	GO:0052251	induction_by_organism_of_defense_response_of_other_organism_involved_in_symbioti...	32	7	0.00267	Glyma.03G032300;Glyma.09G022300;Glyma.09G022500;Glyma.09G022800;Glyma.09G023000;Glyma.15G128700;Glyma.15G129100
162	GO:0052257	pathogen-associated_molecular_pattern_dependent_induction_by_organism_of_innate_...	32	7	0.00267	Glyma.03G032300;Glyma.09G022300;Glyma.09G022500;Glyma.09G022800;Glyma.09G023000;Glyma.15G128700;Glyma.15G129100
163	GO:0052305	positive_regulation_by_organism_of_innate_immune_response_in_other_organism_invo...	32	7	0.00267	Glyma.03G032300;Glyma.09G022300;Glyma.09G022500;Glyma.09G022800;Glyma.09G023000;Glyma.15G128700;Glyma.15G129100
164	GO:0052382	induction_by_organism_of_innate_immune_response_in_other_organism_involved_in_sy...	32	7	0.00267	Glyma.03G032300;Glyma.09G022300;Glyma.09G022500;Glyma.09G022800;Glyma.09G023000;Glyma.15G128700;Glyma.15G129100
165	GO:0052390	induction_by_symbiont_of_host_innate_immune_response	32	7	0.00267	Glyma.03G032300;Glyma.09G022300;Glyma.09G022500;Glyma.09G022800;Glyma.09G023000;Glyma.15G128700;Glyma.15G129100
166	GO:0052509	positive_regulation_by_symbiont_of_host_defense_response	32	7	0.00267	Glyma.03G032300;Glyma.09G022300;Glyma.09G022500;Glyma.09G022800;Glyma.09G023000;Glyma.15G128700;Glyma.15G129100
167	GO:0052510	positive_regulation_by_organism_of_defense_response_of_other_organism_involved_i...	32	7	0.00267	Glyma.03G032300;Glyma.09G022300;Glyma.09G022500;Glyma.09G022800;Glyma.09G023000;Glyma.15G128700;Glyma.15G129100
168	GO:0010411	xyloglucan_metabolic_process	110	15	0.00273	Glyma.01G081300;Glyma.08G107300;Glyma.11G017100;Glyma.11G044800;Glyma.12G080100;Glyma.12G197600;Glyma.13G094900;Glyma.13G095000;Glyma.13G095300;Glyma.13G127300;Glyma.13G304400;Glyma.13G322500;Glyma.16G045000;Glyma.17G065300;Glyma.17G065400
169	GO:0009698	phenylpropanoid_metabolic_process	312	32	0.00281	Glyma.01G214200;Glyma.02G001500;Glyma.02G233800;Glyma.03G073776;Glyma.03G073778;Glyma.03G096500;Glyma.03G208200;Glyma.05G187700;Glyma.05G231800;Glyma.06G220800;Glyma.06G275900;Glyma.07G124400;Glyma.07G258700;Glyma.08G039200;Glyma.08G039300;Glyma.08G207700;Glyma.10G001800;Glyma.10G179400;Glyma.11G027700;Glyma.11G064400;Glyma.11G162100;Glyma.11G185300;Glyma.12G028300;Glyma.12G129500;Glyma.13G355000…
170	GO:0010099	regulation_of_photomorphogenesis	50	9	0.00291	Glyma.03G170300;Glyma.03G214300;Glyma.04G058900;Glyma.05G079700;Glyma.06G059600;Glyma.07G058200;Glyma.11G127100;Glyma.13G218500;Glyma.16G027200
171	GO:0016053	organic_acid_biosynthetic_process	1319	105	0.00298	Glyma.01G007200;Glyma.01G007300;Glyma.01G099800;Glyma.01G216000;Glyma.02G001500;Glyma.02G227200;Glyma.02G228100;Glyma.02G272400;Glyma.03G029900;Glyma.03G030600;Glyma.03G030800;Glyma.03G069400;Glyma.03G085500;Glyma.03G101200;Glyma.03G101700;Glyma.03G154400;Glyma.03G237300;Glyma.04G057800;Glyma.04G193400;Glyma.05G130600;Glyma.05G152500;Glyma.05G201300;Glyma.06G058500;Glyma.06G097300;Glyma.06G172700…
172	GO:0046394	carboxylic_acid_biosynthetic_process	1319	105	0.00298	Glyma.01G007200;Glyma.01G007300;Glyma.01G099800;Glyma.01G216000;Glyma.02G001500;Glyma.02G227200;Glyma.02G228100;Glyma.02G272400;Glyma.03G029900;Glyma.03G030600;Glyma.03G030800;Glyma.03G069400;Glyma.03G085500;Glyma.03G101200;Glyma.03G101700;Glyma.03G154400;Glyma.03G237300;Glyma.04G057800;Glyma.04G193400;Glyma.05G130600;Glyma.05G152500;Glyma.05G201300;Glyma.06G058500;Glyma.06G097300;Glyma.06G172700…
173	GO:0048878	chemical_homeostasis	1034	85	0.00307	Glyma.01G007200;Glyma.01G007300;Glyma.01G208200;Glyma.02G019300;Glyma.02G262500;Glyma.03G050100;Glyma.03G122900;Glyma.03G185900;Glyma.03G247100;Glyma.04G003700;Glyma.04G007500;Glyma.04G106500;Glyma.05G101300;Glyma.05G117400;Glyma.05G162500;Glyma.05G170400;Glyma.06G077300;Glyma.06G215200;Glyma.06G307500;Glyma.07G023600;Glyma.07G067700;Glyma.07G155200;Glyma.07G262500;Glyma.07G265900;Glyma.08G076000…
174	GO:0000372	Group_I_intron_splicing	2	2	0.0037	Glyma.19G014000;Glyma.19G014100
175	GO:0000376	RNA_splicing,_via_transesterification_reactions_with_guanosine_as_nucleophile	2	2	0.0037	Glyma.19G014000;Glyma.19G014100
176	GO:0006226	dUMP_biosynthetic_process	2	2	0.0037	Glyma.14G207800;Glyma.18G048400
177	GO:0006279	premeiotic_DNA_replication	2	2	0.0037	Glyma.05G020600;Glyma.17G078700
178	GO:0006723	cuticle_hydrocarbon_biosynthetic_process	2	2	0.0037	Glyma.13G091200;Glyma.17G069100
179	GO:0009149	pyrimidine_nucleoside_triphosphate_catabolic_process	2	2	0.0037	Glyma.14G207800;Glyma.18G048400
180	GO:0009213	pyrimidine_deoxyribonucleoside_triphosphate_catabolic_process	2	2	0.0037	Glyma.14G207800;Glyma.18G048400
181	GO:0010478	chlororespiration	2	2	0.0037	Glyma.07G029900;Glyma.08G213000
182	GO:0032069	regulation_of_nuclease_activity	2	2	0.0037	Glyma.07G240000;Glyma.17G033400
183	GO:0032074	negative_regulation_of_nuclease_activity	2	2	0.0037	Glyma.07G240000;Glyma.17G033400
184	GO:0043446	cellular_alkane_metabolic_process	2	2	0.0037	Glyma.13G091200;Glyma.17G069100
185	GO:0043447	alkane_biosynthetic_process	2	2	0.0037	Glyma.13G091200;Glyma.17G069100
186	GO:0046078	dUMP_metabolic_process	2	2	0.0037	Glyma.14G207800;Glyma.18G048400
187	GO:0046080	dUTP_metabolic_process	2	2	0.0037	Glyma.14G207800;Glyma.18G048400
188	GO:0046081	dUTP_catabolic_process	2	2	0.0037	Glyma.14G207800;Glyma.18G048400
189	GO:0060700	regulation_of_ribonuclease_activity	2	2	0.0037	Glyma.07G240000;Glyma.17G033400
190	GO:0060701	negative_regulation_of_ribonuclease_activity	2	2	0.0037	Glyma.07G240000;Glyma.17G033400
191	GO:0061780	mitotic_cohesin_loading	2	2	0.0037	Glyma.05G020600;Glyma.17G078700
192	GO:0062022	mitotic_cohesin_ssDNA_(lagging_strand)_loading	2	2	0.0037	Glyma.05G020600;Glyma.17G078700
193	GO:0106111	regulation_of_mitotic_cohesin_ssDNA_(lagging_strand)_loading	2	2	0.0037	Glyma.05G020600;Glyma.17G078700
194	GO:0106112	negative_regulation_of_mitotic_cohesin_ssDNA_(lagging_strand)_loading	2	2	0.0037	Glyma.05G020600;Glyma.17G078700
195	GO:1901917	regulation_of_exoribonuclease_activity	2	2	0.0037	Glyma.07G240000;Glyma.17G033400
196	GO:1901918	negative_regulation_of_exoribonuclease_activity	2	2	0.0037	Glyma.07G240000;Glyma.17G033400
197	GO:1905405	regulation_of_mitotic_cohesin_loading	2	2	0.0037	Glyma.05G020600;Glyma.17G078700
198	GO:1905412	negative_regulation_of_mitotic_cohesin_loading	2	2	0.0037	Glyma.05G020600;Glyma.17G078700
199	GO:1905777	regulation_of_exonuclease_activity	2	2	0.0037	Glyma.07G240000;Glyma.17G033400
200	GO:1905778	negative_regulation_of_exonuclease_activity	2	2	0.0037	Glyma.07G240000;Glyma.17G033400
201	GO:1905156	negative_regulation_of_photosynthesis	34	7	0.00384	Glyma.04G019100;Glyma.05G132000;Glyma.06G019400;Glyma.08G086600;Glyma.09G008100;Glyma.10G012900;Glyma.15G172500
202	GO:0043335	protein_unfolding	6	3	0.00391	Glyma.05G022200;Glyma.06G202200;Glyma.17G077500
203	GO:0060632	regulation_of_microtubule-based_movement	6	3	0.00391	Glyma.04G101000;Glyma.13G089600;Glyma.14G174400
204	GO:0070286	axonemal_dynein_complex_assembly	6	3	0.00391	Glyma.04G101000;Glyma.13G089600;Glyma.14G174400
205	GO:0080037	negative_regulation_of_cytokinin-activated_signaling_pathway	6	3	0.00391	Glyma.08G207700;Glyma.13G360600;Glyma.15G013300
206	GO:0010077	maintenance_of_inflorescence_meristem_identity	26	6	0.00403	Glyma.01G104200;Glyma.03G070900;Glyma.05G018800;Glyma.07G080900;Glyma.12G077800;Glyma.18G224500
207	GO:0071669	plant-type_cell_wall_organization_or_biogenesis	639	56	0.00409	Glyma.01G077000;Glyma.02G008900;Glyma.02G248500;Glyma.03G007700;Glyma.03G208200;Glyma.03G225900;Glyma.04G142700;Glyma.04G160000;Glyma.04G160100;Glyma.05G005800;Glyma.06G050100;Glyma.06G056400;Glyma.06G143300;Glyma.06G205400;Glyma.06G205500;Glyma.06G225400;Glyma.06G294600;Glyma.07G229000;Glyma.08G117500;Glyma.09G224800;Glyma.09G259500;Glyma.09G284400;Glyma.09G284700;Glyma.10G191700;Glyma.11G017100…
208	GO:0006855	drug_transmembrane_transport	295	30	0.00421	Glyma.01G024000;Glyma.01G026200;Glyma.01G216600;Glyma.02G040700;Glyma.02G116400;Glyma.03G005600;Glyma.03G185900;Glyma.05G162500;Glyma.07G033500;Glyma.09G179000;Glyma.10G221100;Glyma.10G232200;Glyma.10G239000;Glyma.11G026300;Glyma.11G226000;Glyma.13G063700;Glyma.13G355000;Glyma.14G078000;Glyma.15G011500;Glyma.15G019200;Glyma.15G087300;Glyma.15G273600;Glyma.16G155000;Glyma.17G039300;Glyma.17G131700…
209	GO:0042742	defense_response_to_bacterium	948	78	0.00432	Glyma.01G013500;Glyma.01G053800;Glyma.01G188600;Glyma.02G016500;Glyma.02G029900;Glyma.02G121300;Glyma.02G143200;Glyma.02G255400;Glyma.02G276600;Glyma.03G028000;Glyma.03G029900;Glyma.03G030600;Glyma.03G030800;Glyma.03G081900;Glyma.03G141800;Glyma.03G185900;Glyma.04G022500;Glyma.04G134200;Glyma.04G193400;Glyma.05G007100;Glyma.05G104000;Glyma.05G178200;Glyma.05G180600;Glyma.05G215900;Glyma.06G056400…
210	GO:0006970	response_to_osmotic_stress	1396	109	0.00453	Glyma.01G164800;Glyma.01G219400;Glyma.02G001500;Glyma.02G005500;Glyma.02G013900;Glyma.02G015800;Glyma.02G019300;Glyma.02G080200;Glyma.02G124500;Glyma.02G143200;Glyma.02G223600;Glyma.02G241000;Glyma.02G305900;Glyma.03G081900;Glyma.03G144400;Glyma.03G222000;Glyma.03G261800;Glyma.04G079600;Glyma.04G160100;Glyma.04G193400;Glyma.05G043800;Glyma.05G043900;Glyma.05G103600;Glyma.06G081100;Glyma.06G162200…
211	GO:0009768	photosynthesis,_light_harvesting_in_photosystem_I	35	7	0.00455	Glyma.05G128000;Glyma.08G082900;Glyma.16G145800;Glyma.16G165500;Glyma.16G165800;Glyma.18G028400;Glyma.20G212900
212	GO:0002215	defense_response_to_nematode	12	4	0.00455	Glyma.02G171600;Glyma.09G037100;Glyma.15G142400;Glyma.19G148800
213	GO:0006772	thiamine_metabolic_process	19	5	0.0047	Glyma.10G251500;Glyma.14G014100;Glyma.18G065700;Glyma.19G210300;Glyma.20G142000
214	GO:0042723	thiamine-containing_compound_metabolic_process	19	5	0.0047	Glyma.10G251500;Glyma.14G014100;Glyma.18G065700;Glyma.19G210300;Glyma.20G142000
215	GO:0009808	lignin_metabolic_process	139	17	0.00471	Glyma.02G233800;Glyma.03G073776;Glyma.03G073778;Glyma.03G208200;Glyma.05G187700;Glyma.06G220800;Glyma.06G275900;Glyma.07G258700;Glyma.11G064400;Glyma.11G162100;Glyma.12G028300;Glyma.12G129500;Glyma.13G355000;Glyma.14G201600;Glyma.15G019200;Glyma.16G132800;Glyma.18G055600
216	GO:0009814	defense_response,_incompatible_interaction	236	25	0.00508	Glyma.02G009500;Glyma.04G091800;Glyma.04G247600;Glyma.05G201300;Glyma.06G093600;Glyma.08G008800;Glyma.08G197100;Glyma.08G344300;Glyma.10G010100;Glyma.10G018800;Glyma.11G120400;Glyma.11G225000;Glyma.12G049100;Glyma.13G191400;Glyma.13G355000;Glyma.15G019200;Glyma.15G201100;Glyma.15G264300;Glyma.18G032400;Glyma.18G032900;Glyma.18G033100;Glyma.18G033200;Glyma.18G152400;Glyma.18G191800;Glyma.19G011700
217	GO:0071489	cellular_response_to_red_or_far_red_light	118	15	0.00535	Glyma.02G267800;Glyma.03G170300;Glyma.03G214300;Glyma.03G261300;Glyma.04G058900;Glyma.06G002400;Glyma.06G059600;Glyma.07G049400;Glyma.07G058200;Glyma.10G243800;Glyma.11G035900;Glyma.11G098700;Glyma.16G027200;Glyma.19G260400;Glyma.20G150600
218	GO:0052555	positive_regulation_by_organism_of_immune_response_of_other_organism_involved_in...	36	7	0.00536	Glyma.03G032300;Glyma.09G022300;Glyma.09G022500;Glyma.09G022800;Glyma.09G023000;Glyma.15G128700;Glyma.15G129100
219	GO:0052556	positive_regulation_by_symbiont_of_host_immune_response	36	7	0.00536	Glyma.03G032300;Glyma.09G022300;Glyma.09G022500;Glyma.09G022800;Glyma.09G023000;Glyma.15G128700;Glyma.15G129100
220	GO:0052558	induction_by_organism_of_immune_response_of_other_organism_involved_in_symbiotic...	36	7	0.00536	Glyma.03G032300;Glyma.09G022300;Glyma.09G022500;Glyma.09G022800;Glyma.09G023000;Glyma.15G128700;Glyma.15G129100
221	GO:0052559	induction_by_symbiont_of_host_immune_response	36	7	0.00536	Glyma.03G032300;Glyma.09G022300;Glyma.09G022500;Glyma.09G022800;Glyma.09G023000;Glyma.15G128700;Glyma.15G129100
222	GO:0046283	anthocyanin-containing_compound_metabolic_process	107	14	0.00542	Glyma.01G214200;Glyma.02G158700;Glyma.02G267800;Glyma.08G169451;Glyma.08G299400;Glyma.11G027700;Glyma.11G212900;Glyma.12G221800;Glyma.12G221900;Glyma.13G155400;Glyma.14G211700;Glyma.17G252200;Glyma.18G043700;Glyma.20G036100
223	GO:0006631	fatty_acid_metabolic_process	593	52	0.00543	Glyma.01G012100;Glyma.01G127800;Glyma.02G001500;Glyma.02G010300;Glyma.02G227200;Glyma.03G101200;Glyma.03G101700;Glyma.03G237300;Glyma.04G057800;Glyma.05G152500;Glyma.05G201300;Glyma.06G058500;Glyma.06G097300;Glyma.07G006750;Glyma.07G006900;Glyma.07G007000;Glyma.07G007102;Glyma.07G019100;Glyma.07G034900;Glyma.07G151300;Glyma.08G008800;Glyma.08G189500;Glyma.08G189600;Glyma.09G209400;Glyma.10G001800…
224	GO:2000030	regulation_of_response_to_red_or_far_red_light	75	11	0.00552	Glyma.03G170300;Glyma.03G214300;Glyma.04G058900;Glyma.05G079700;Glyma.06G059600;Glyma.07G058200;Glyma.08G174900;Glyma.11G127100;Glyma.13G218500;Glyma.15G252200;Glyma.16G027200
225	GO:0016132	brassinosteroid_biosynthetic_process	65	10	0.00567	Glyma.05G170400;Glyma.08G193900;Glyma.08G250000;Glyma.09G282900;Glyma.11G067700;Glyma.12G028300;Glyma.16G076600;Glyma.16G109300;Glyma.17G242200;Glyma.18G028300
226	GO:0000272	polysaccharide_catabolic_process	393	37	0.00584	Glyma.01G006800;Glyma.01G081300;Glyma.01G151800;Glyma.01G203400;Glyma.01G209500;Glyma.02G016500;Glyma.02G016600;Glyma.02G086850;Glyma.03G029400;Glyma.03G216000;Glyma.03G216100;Glyma.04G191100;Glyma.05G190300;Glyma.05G216400;Glyma.05G236800;Glyma.05G236900;Glyma.07G046033;Glyma.07G162700;Glyma.08G022300;Glyma.08G044000;Glyma.08G283700;Glyma.08G334000;Glyma.09G006100;Glyma.09G038600;Glyma.09G168300…
227	GO:0009648	photoperiodism	290	29	0.0061	Glyma.02G069500;Glyma.02G108600;Glyma.02G267800;Glyma.02G304500;Glyma.03G214300;Glyma.03G261800;Glyma.05G175600;Glyma.06G063000;Glyma.07G048500;Glyma.07G058200;Glyma.08G132800;Glyma.09G271800;Glyma.10G017600;Glyma.10G048500;Glyma.10G221500;Glyma.11G127100;Glyma.11G148362;Glyma.11G194400;Glyma.13G009300;Glyma.13G047300;Glyma.13G218500;Glyma.16G027200;Glyma.16G163200;Glyma.17G055200;Glyma.18G050300…
228	GO:0080163	regulation_of_protein_serine/threonine_phosphatase_activity	37	7	0.00627	Glyma.01G018800;Glyma.02G261900;Glyma.06G249800;Glyma.07G155500;Glyma.11G233300;Glyma.14G056300;Glyma.18G023966
229	GO:0009833	plant-type_primary_cell_wall_biogenesis	56	9	0.00635	Glyma.04G142700;Glyma.06G225400;Glyma.08G117500;Glyma.12G191500;Glyma.12G191700;Glyma.13G126000;Glyma.13G174300;Glyma.14G012800;Glyma.14G012900
230	GO:0070141	response_to_UV-A	7	3	0.00654	Glyma.08G141300;Glyma.10G243800;Glyma.20G150600
231	GO:0071260	cellular_response_to_mechanical_stimulus	7	3	0.00654	Glyma.02G150200;Glyma.10G023700;Glyma.12G194200
232	GO:0071492	cellular_response_to_UV-A	7	3	0.00654	Glyma.08G141300;Glyma.10G243800;Glyma.20G150600
233	GO:0080006	internode_patterning	7	3	0.00654	Glyma.01G104200;Glyma.03G070900;Glyma.12G077800
234	GO:0009411	response_to_UV	216	23	0.00658	Glyma.02G004900;Glyma.02G013900;Glyma.02G048400;Glyma.02G226300;Glyma.03G141800;Glyma.05G020600;Glyma.05G186200;Glyma.06G046400;Glyma.06G199800;Glyma.06G221900;Glyma.08G016400;Glyma.08G141300;Glyma.08G209600;Glyma.10G139300;Glyma.10G243800;Glyma.11G029500;Glyma.13G063700;Glyma.17G078700;Glyma.18G028300;Glyma.18G225800;Glyma.19G105100;Glyma.20G150600;Glyma.20G241700
235	GO:0032392	DNA_geometric_change	144	17	0.0067	Glyma.01G073400;Glyma.05G020600;Glyma.06G199800;Glyma.07G238400;Glyma.08G016400;Glyma.09G028800;Glyma.09G047300;Glyma.10G000200;Glyma.10G090000;Glyma.11G113300;Glyma.12G039200;Glyma.13G152508;Glyma.15G276000;Glyma.17G035000;Glyma.17G078700;Glyma.17G104000;Glyma.19G216100
236	GO:0070417	cellular_response_to_cold	88	12	0.00695	Glyma.02G305900;Glyma.05G178200;Glyma.06G200800;Glyma.06G220800;Glyma.08G135200;Glyma.08G257300;Glyma.08G299900;Glyma.09G231200;Glyma.10G012900;Glyma.12G194200;Glyma.15G149800;Glyma.18G120400
237	GO:1901617	organic_hydroxy_compound_biosynthetic_process	371	35	0.00697	Glyma.01G214200;Glyma.02G013900;Glyma.02G226200;Glyma.02G272400;Glyma.03G085500;Glyma.05G170400;Glyma.05G180600;Glyma.06G008400;Glyma.06G020700;Glyma.06G235500;Glyma.08G055900;Glyma.08G193900;Glyma.08G250000;Glyma.09G282900;Glyma.10G018800;Glyma.10G070100;Glyma.10G070300;Glyma.11G027700;Glyma.11G067700;Glyma.11G212900;Glyma.12G028300;Glyma.13G082300;Glyma.13G152814;Glyma.13G222100;Glyma.15G276300…
238	GO:0009992	cellular_water_homeostasis	67	10	0.00703	Glyma.01G208200;Glyma.05G162500;Glyma.10G221100;Glyma.11G034000;Glyma.11G228000;Glyma.13G035900;Glyma.14G157600;Glyma.14G158200;Glyma.14G158600;Glyma.15G087300
239	GO:0035435	phosphate_ion_transmembrane_transport	29	6	0.00712	Glyma.01G024000;Glyma.02G005800;Glyma.02G040700;Glyma.04G065800;Glyma.10G006700;Glyma.20G204000
240	GO:0090354	regulation_of_auxin_metabolic_process	38	7	0.00729	Glyma.02G241000;Glyma.09G031000;Glyma.11G211643;Glyma.11G230100;Glyma.14G210600;Glyma.18G027100;Glyma.18G044200
241	GO:0007269	neurotransmitter_secretion	21	5	0.00743	Glyma.09G261200;Glyma.10G130800;Glyma.11G144600;Glyma.12G075200;Glyma.20G081500
242	GO:0099643	signal_release_from_synapse	21	5	0.00743	Glyma.09G261200;Glyma.10G130800;Glyma.11G144600;Glyma.12G075200;Glyma.20G081500
243	GO:0065008	regulation_of_biological_quality	2971	212	0.00765	Glyma.01G007200;Glyma.01G007300;Glyma.01G012100;Glyma.01G063800;Glyma.01G152100;Glyma.01G170300;Glyma.01G188500;Glyma.01G208200;Glyma.01G216000;Glyma.02G019300;Glyma.02G029900;Glyma.02G150100;Glyma.02G150200;Glyma.02G153100;Glyma.02G241000;Glyma.02G245700;Glyma.02G252600;Glyma.02G262500;Glyma.02G272400;Glyma.03G018800;Glyma.03G029900;Glyma.03G030600;Glyma.03G030800;Glyma.03G050100;Glyma.03G122900…
244	GO:0045087	innate_immune_response	929	75	0.00788	Glyma.01G022400;Glyma.01G097400;Glyma.02G009500;Glyma.02G255400;Glyma.03G029900;Glyma.03G030600;Glyma.03G030800;Glyma.03G032300;Glyma.03G081900;Glyma.04G002600;Glyma.04G091800;Glyma.04G134200;Glyma.04G212300;Glyma.04G240300;Glyma.04G247600;Glyma.05G007100;Glyma.05G201300;Glyma.05G215900;Glyma.06G093600;Glyma.06G174800;Glyma.07G057900;Glyma.07G061500;Glyma.07G105700;Glyma.08G008800;Glyma.08G021900…
245	GO:0015893	drug_transport	309	30	0.00805	Glyma.01G024000;Glyma.01G026200;Glyma.01G216600;Glyma.02G040700;Glyma.02G116400;Glyma.03G005600;Glyma.03G185900;Glyma.05G162500;Glyma.07G033500;Glyma.09G179000;Glyma.10G221100;Glyma.10G232200;Glyma.10G239000;Glyma.11G026300;Glyma.11G226000;Glyma.13G063700;Glyma.13G355000;Glyma.14G078000;Glyma.15G011500;Glyma.15G019200;Glyma.15G087300;Glyma.15G273600;Glyma.16G155000;Glyma.17G039300;Glyma.17G131700…
246	GO:0006826	iron_ion_transport	79	11	0.00817	Glyma.02G262500;Glyma.02G305900;Glyma.03G050100;Glyma.07G023600;Glyma.07G155200;Glyma.08G076000;Glyma.10G146600;Glyma.11G192800;Glyma.12G178500;Glyma.16G168200;Glyma.20G022500
247	GO:0010143	cutin_biosynthetic_process	90	12	0.00829	Glyma.01G112900;Glyma.01G113200;Glyma.01G130000;Glyma.01G132500;Glyma.02G010300;Glyma.02G010600;Glyma.02G254600;Glyma.03G040100;Glyma.03G040400;Glyma.09G134600;Glyma.18G210900;Glyma.20G007900
248	GO:0030162	regulation_of_proteolysis	284	28	0.00837	Glyma.02G267800;Glyma.03G068200;Glyma.05G043800;Glyma.05G043900;Glyma.06G074300;Glyma.08G207700;Glyma.08G341100;Glyma.08G341300;Glyma.09G098400;Glyma.09G155500;Glyma.09G162500;Glyma.09G162700;Glyma.09G163000;Glyma.09G163300;Glyma.09G163600;Glyma.09G163700;Glyma.09G163800;Glyma.12G234700;Glyma.13G360600;Glyma.14G038300;Glyma.14G038500;Glyma.14G077200;Glyma.15G013300;Glyma.16G211700;Glyma.16G211800…
249	GO:0010205	photoinhibition	30	6	0.00845	Glyma.04G019100;Glyma.05G132000;Glyma.06G019400;Glyma.08G086600;Glyma.09G008100;Glyma.15G172500
250	GO:0043155	negative_regulation_of_photosynthesis,_light_reaction	30	6	0.00845	Glyma.04G019100;Glyma.05G132000;Glyma.06G019400;Glyma.08G086600;Glyma.09G008100;Glyma.15G172500
251	GO:0006884	cell_volume_homeostasis	69	10	0.00865	Glyma.01G208200;Glyma.05G162500;Glyma.10G221100;Glyma.11G034000;Glyma.11G228000;Glyma.13G035900;Glyma.14G157600;Glyma.14G158200;Glyma.14G158600;Glyma.15G087300
252	GO:1901657	glycosyl_compound_metabolic_process	430	39	0.00867	Glyma.01G216000;Glyma.01G229200;Glyma.02G029900;Glyma.02G272400;Glyma.03G029900;Glyma.03G030600;Glyma.03G030800;Glyma.03G216400;Glyma.04G007300;Glyma.04G065800;Glyma.06G263100;Glyma.07G258700;Glyma.08G257300;Glyma.09G147200;Glyma.09G222700;Glyma.10G239300;Glyma.11G012000;Glyma.11G129300;Glyma.12G054000;Glyma.12G054500;Glyma.12G130200;Glyma.12G222800;Glyma.13G025800;Glyma.13G191400;Glyma.13G278600…
253	GO:0005982	starch_metabolic_process	113	14	0.00872	Glyma.01G203400;Glyma.02G304500;Glyma.03G247100;Glyma.05G127800;Glyma.06G011700;Glyma.06G129400;Glyma.08G283700;Glyma.09G168300;Glyma.11G039400;Glyma.12G013400;Glyma.18G142500;Glyma.18G260101;Glyma.19G192800;Glyma.19G244800
254	GO:1901570	fatty_acid_derivative_biosynthetic_process	59	9	0.00895	Glyma.02G010300;Glyma.02G086100;Glyma.05G152500;Glyma.06G097300;Glyma.10G274400;Glyma.13G091200;Glyma.17G069100;Glyma.19G011700;Glyma.20G115500
255	GO:0010268	brassinosteroid_homeostasis	80	11	0.00896	Glyma.05G170400;Glyma.06G215200;Glyma.08G193900;Glyma.08G250000;Glyma.09G282900;Glyma.10G234700;Glyma.11G067700;Glyma.16G076600;Glyma.16G109300;Glyma.17G242200;Glyma.18G028300
256	GO:0090693	plant_organ_senescence	351	33	0.00901	Glyma.02G109800;Glyma.02G124900;Glyma.03G018800;Glyma.03G201200;Glyma.03G216400;Glyma.04G050300;Glyma.05G137500;Glyma.05G178200;Glyma.05G215900;Glyma.06G050300;Glyma.07G171200;Glyma.07G229100;Glyma.08G021900;Glyma.08G135200;Glyma.08G169451;Glyma.09G139600;Glyma.09G237600;Glyma.10G017600;Glyma.10G236000;Glyma.11G234300;Glyma.12G049100;Glyma.12G117700;Glyma.13G294300;Glyma.14G092800;Glyma.15G154100…
257	GO:0005976	polysaccharide_metabolic_process	994	79	0.00943	Glyma.01G006800;Glyma.01G081300;Glyma.01G151800;Glyma.01G203400;Glyma.01G209500;Glyma.02G016500;Glyma.02G016600;Glyma.02G086850;Glyma.02G099900;Glyma.02G304500;Glyma.03G029400;Glyma.03G216000;Glyma.03G216100;Glyma.03G222000;Glyma.03G247100;Glyma.04G142700;Glyma.04G191100;Glyma.05G127800;Glyma.05G190300;Glyma.05G216400;Glyma.05G236800;Glyma.05G236900;Glyma.06G011700;Glyma.06G129400;Glyma.06G225400…
258	GO:0030001	metal_ion_transport	794	65	0.00954	Glyma.01G193600;Glyma.01G219100;Glyma.02G262500;Glyma.02G305900;Glyma.03G050100;Glyma.03G149333;Glyma.03G157700;Glyma.03G264100;Glyma.04G003700;Glyma.04G106500;Glyma.05G102600;Glyma.05G117400;Glyma.06G046000;Glyma.06G077300;Glyma.06G115800;Glyma.06G220800;Glyma.07G023600;Glyma.07G033500;Glyma.07G056400;Glyma.07G155200;Glyma.07G184800;Glyma.07G265900;Glyma.08G010000;Glyma.08G076000;Glyma.08G137000…
259	GO:0052167	modulation_by_symbiont_of_host_innate_immune_response	40	7	0.00969	Glyma.03G032300;Glyma.09G022300;Glyma.09G022500;Glyma.09G022800;Glyma.09G023000;Glyma.15G128700;Glyma.15G129100
260	GO:0052169	pathogen-associated_molecular_pattern_dependent_modulation_by_symbiont_of_host_i...	40	7	0.00969	Glyma.03G032300;Glyma.09G022300;Glyma.09G022500;Glyma.09G022800;Glyma.09G023000;Glyma.15G128700;Glyma.15G129100
261	GO:0052306	modulation_by_organism_of_innate_immune_response_in_other_organism_involved_in_s...	40	7	0.00969	Glyma.03G032300;Glyma.09G022300;Glyma.09G022500;Glyma.09G022800;Glyma.09G023000;Glyma.15G128700;Glyma.15G129100
262	GO:0052308	pathogen-associated_molecular_pattern_dependent_modulation_by_organism_of_innate...	40	7	0.00969	Glyma.03G032300;Glyma.09G022300;Glyma.09G022500;Glyma.09G022800;Glyma.09G023000;Glyma.15G128700;Glyma.15G129100
263	GO:0016125	sterol_metabolic_process	162	18	0.00993	Glyma.02G081000;Glyma.05G170400;Glyma.06G020700;Glyma.07G162900;Glyma.08G193900;Glyma.08G250000;Glyma.09G282900;Glyma.10G224000;Glyma.11G067700;Glyma.15G276300;Glyma.16G076600;Glyma.16G109300;Glyma.16G113000;Glyma.17G242200;Glyma.18G028300;Glyma.18G052400;Glyma.18G118100;Glyma.20G237500
264	GO:0008272	sulfate_transport	60	9	0.00997	Glyma.01G024000;Glyma.02G040700;Glyma.06G106200;Glyma.07G088200;Glyma.07G218900;Glyma.11G238400;Glyma.15G052000;Glyma.18G019000;Glyma.19G159000
265	GO:0006244	pyrimidine_nucleotide_catabolic_process	8	3	0.00999	Glyma.13G009700;Glyma.14G207800;Glyma.18G048400
266	GO:0015969	guanosine_tetraphosphate_metabolic_process	8	3	0.00999	Glyma.01G229200;Glyma.03G216400;Glyma.11G012000
267	GO:0034035	purine_ribonucleoside_bisphosphate_metabolic_process	8	3	0.00999	Glyma.01G229200;Glyma.03G216400;Glyma.11G012000
268	GO:1901529	positive_regulation_of_anion_channel_activity	8	3	0.00999	Glyma.06G307500;Glyma.07G262500;Glyma.17G011600
269	GO:1903793	positive_regulation_of_anion_transport	8	3	0.00999	Glyma.06G307500;Glyma.07G262500;Glyma.17G011600
270	GO:1903961	positive_regulation_of_anion_transmembrane_transport	8	3	0.00999	Glyma.06G307500;Glyma.07G262500;Glyma.17G011600
271	GO:1901568	fatty_acid_derivative_metabolic_process	115	14	0.01012	Glyma.01G012100;Glyma.01G127800;Glyma.02G010300;Glyma.02G086100;Glyma.05G152500;Glyma.06G097300;Glyma.09G209400;Glyma.10G274400;Glyma.11G185300;Glyma.13G091200;Glyma.17G069100;Glyma.19G011700;Glyma.20G115500;Glyma.20G237500
272	GO:0006955	immune_response	1012	80	0.01023	Glyma.01G022400;Glyma.01G097400;Glyma.02G009500;Glyma.02G255400;Glyma.03G029900;Glyma.03G030600;Glyma.03G030800;Glyma.03G032300;Glyma.03G081900;Glyma.04G002600;Glyma.04G091800;Glyma.04G134200;Glyma.04G212300;Glyma.04G240300;Glyma.04G247600;Glyma.04G250300;Glyma.05G007100;Glyma.05G201300;Glyma.05G215900;Glyma.06G063000;Glyma.06G093600;Glyma.06G174800;Glyma.07G057900;Glyma.07G061500;Glyma.07G105700…
273	GO:0010150	leaf_senescence	341	32	0.01026	Glyma.02G109800;Glyma.02G124900;Glyma.03G018800;Glyma.03G201200;Glyma.03G216400;Glyma.04G050300;Glyma.05G137500;Glyma.05G178200;Glyma.05G215900;Glyma.06G050300;Glyma.07G171200;Glyma.07G229100;Glyma.08G021900;Glyma.08G135200;Glyma.08G169451;Glyma.09G139600;Glyma.09G237600;Glyma.10G017600;Glyma.10G236000;Glyma.11G234300;Glyma.12G049100;Glyma.12G117700;Glyma.13G294300;Glyma.14G092800;Glyma.15G154100…
274	GO:0009851	auxin_biosynthetic_process	71	10	0.01053	Glyma.02G241000;Glyma.02G272400;Glyma.03G029900;Glyma.03G030600;Glyma.03G030800;Glyma.11G211643;Glyma.11G230100;Glyma.14G210600;Glyma.18G027100;Glyma.18G044200
275	GO:0006567	threonine_catabolic_process	3	2	0.01065	Glyma.10G166000;Glyma.20G223200
276	GO:0009211	pyrimidine_deoxyribonucleoside_triphosphate_metabolic_process	3	2	0.01065	Glyma.14G207800;Glyma.18G048400
277	GO:0015709	thiosulfate_transport	3	2	0.01065	Glyma.01G024000;Glyma.02G040700
278	GO:0051483	terpenoid_biosynthetic_process,_mevalonate-independent	3	2	0.01065	Glyma.16G089000;Glyma.17G089600
279	GO:0051484	isopentenyl_diphosphate_biosynthetic_process,_methylerythritol_4-phosphate_pathw...	3	2	0.01065	Glyma.16G089000;Glyma.17G089600
280	GO:0042335	cuticle_development	82	11	0.01073	Glyma.01G130000;Glyma.01G132500;Glyma.03G040100;Glyma.03G040400;Glyma.05G201300;Glyma.08G008800;Glyma.13G091200;Glyma.17G069100;Glyma.18G005800;Glyma.18G210900;Glyma.18G225800
281	GO:0098660	inorganic_ion_transmembrane_transport	1015	80	0.01095	Glyma.01G024000;Glyma.01G157300;Glyma.01G193600;Glyma.01G219100;Glyma.02G005800;Glyma.02G040700;Glyma.02G116400;Glyma.03G149333;Glyma.03G157700;Glyma.03G241500;Glyma.03G264100;Glyma.04G007500;Glyma.04G065800;Glyma.04G092100;Glyma.04G102600;Glyma.04G102700;Glyma.05G102600;Glyma.05G117400;Glyma.05G142500;Glyma.06G015000;Glyma.06G046000;Glyma.06G077300;Glyma.06G103900;Glyma.06G106200;Glyma.06G115800…
282	GO:0010038	response_to_metal_ion	1059	83	0.01107	Glyma.01G081300;Glyma.01G097400;Glyma.01G181800;Glyma.01G219100;Glyma.01G219400;Glyma.02G005500;Glyma.03G050100;Glyma.03G073776;Glyma.03G073778;Glyma.03G081900;Glyma.03G173300;Glyma.03G176300;Glyma.03G261800;Glyma.04G035600;Glyma.04G193400;Glyma.06G115800;Glyma.06G148500;Glyma.06G172700;Glyma.07G014500;Glyma.07G048500;Glyma.07G155200;Glyma.08G076000;Glyma.08G091500;Glyma.08G137800;Glyma.08G174900…
283	GO:0010100	negative_regulation_of_photomorphogenesis	23	5	0.01111	Glyma.03G170300;Glyma.07G058200;Glyma.11G127100;Glyma.13G218500;Glyma.16G027200
284	GO:0071491	cellular_response_to_red_light	23	5	0.01111	Glyma.03G170300;Glyma.04G058900;Glyma.06G059600;Glyma.10G243800;Glyma.20G150600
285	GO:0043455	regulation_of_secondary_metabolic_process	105	13	0.0113	Glyma.01G216000;Glyma.02G233800;Glyma.06G220800;Glyma.06G275900;Glyma.08G207700;Glyma.11G162100;Glyma.12G129500;Glyma.13G355000;Glyma.13G360600;Glyma.14G201600;Glyma.15G013300;Glyma.15G019200;Glyma.18G055600
286	GO:0010025	wax_biosynthetic_process	51	8	0.01135	Glyma.02G010300;Glyma.02G086100;Glyma.05G152500;Glyma.06G097300;Glyma.10G274400;Glyma.13G091200;Glyma.17G069100;Glyma.20G115500
287	GO:0048573	photoperiodism,_flowering	278	27	0.01142	Glyma.02G069500;Glyma.02G108600;Glyma.02G267800;Glyma.02G304500;Glyma.03G214300;Glyma.03G261800;Glyma.05G175600;Glyma.06G063000;Glyma.07G048500;Glyma.07G058200;Glyma.08G132800;Glyma.10G017600;Glyma.10G048500;Glyma.10G221500;Glyma.11G127100;Glyma.11G148362;Glyma.13G009300;Glyma.13G047300;Glyma.13G218500;Glyma.16G027200;Glyma.16G163200;Glyma.17G055200;Glyma.18G050300;Glyma.19G211600;Glyma.20G035200…
288	GO:0016131	brassinosteroid_metabolic_process	94	12	0.01159	Glyma.05G170400;Glyma.06G215200;Glyma.08G193900;Glyma.08G250000;Glyma.09G282900;Glyma.10G234700;Glyma.11G067700;Glyma.12G028300;Glyma.16G076600;Glyma.16G109300;Glyma.17G242200;Glyma.18G028300
289	GO:0010206	photosystem_II_repair	32	6	0.01163	Glyma.04G019100;Glyma.05G132000;Glyma.06G019400;Glyma.08G086600;Glyma.10G021800;Glyma.12G202500
290	GO:0032515	negative_regulation_of_phosphoprotein_phosphatase_activity	32	6	0.01163	Glyma.01G018800;Glyma.02G261900;Glyma.04G087200;Glyma.11G233300;Glyma.14G056300;Glyma.18G023966
291	GO:0035308	negative_regulation_of_protein_dephosphorylation	32	6	0.01163	Glyma.01G018800;Glyma.02G261900;Glyma.04G087200;Glyma.11G233300;Glyma.14G056300;Glyma.18G023966
292	GO:0045490	pectin_catabolic_process	177	19	0.01169	Glyma.01G006800;Glyma.01G209500;Glyma.02G016500;Glyma.02G016600;Glyma.02G086850;Glyma.03G029400;Glyma.03G216000;Glyma.04G191100;Glyma.05G190300;Glyma.05G236800;Glyma.05G236900;Glyma.07G046033;Glyma.08G044000;Glyma.09G006100;Glyma.09G224800;Glyma.10G017200;Glyma.12G012200;Glyma.15G275400;Glyma.16G014100
293	GO:0006873	cellular_ion_homeostasis	466	41	0.01179	Glyma.02G262500;Glyma.03G050100;Glyma.04G003700;Glyma.04G007500;Glyma.04G106500;Glyma.06G077300;Glyma.06G307500;Glyma.07G067700;Glyma.07G155200;Glyma.07G262500;Glyma.07G265900;Glyma.08G076000;Glyma.09G010700;Glyma.09G013700;Glyma.09G056300;Glyma.09G130500;Glyma.09G255100;Glyma.10G146600;Glyma.10G264100;Glyma.12G079500;Glyma.13G131200;Glyma.14G014100;Glyma.14G177000;Glyma.15G115200;Glyma.15G118500…
294	GO:0098656	anion_transmembrane_transport	717	59	0.01181	Glyma.01G024000;Glyma.01G041400;Glyma.02G005800;Glyma.02G040700;Glyma.02G160900;Glyma.02G255800;Glyma.02G260100;Glyma.04G065800;Glyma.04G246400;Glyma.05G162500;Glyma.06G106200;Glyma.06G307500;Glyma.07G069600;Glyma.07G088200;Glyma.07G218900;Glyma.07G262500;Glyma.07G265900;Glyma.08G070967;Glyma.08G115600;Glyma.08G254800;Glyma.09G010700;Glyma.09G160000;Glyma.09G237600;Glyma.10G006700;Glyma.10G173400…
295	GO:0009850	auxin_metabolic_process	129	15	0.01192	Glyma.02G241000;Glyma.02G272400;Glyma.03G029900;Glyma.03G030600;Glyma.03G030800;Glyma.08G234200;Glyma.09G008900;Glyma.09G031000;Glyma.11G211643;Glyma.11G230100;Glyma.13G234200;Glyma.14G210600;Glyma.15G219300;Glyma.18G027100;Glyma.18G044200
296	GO:0032508	DNA_duplex_unwinding	141	16	0.01201	Glyma.01G073400;Glyma.05G020600;Glyma.07G238400;Glyma.08G016400;Glyma.09G028800;Glyma.09G047300;Glyma.10G000200;Glyma.10G090000;Glyma.11G113300;Glyma.12G039200;Glyma.13G152508;Glyma.15G276000;Glyma.17G035000;Glyma.17G078700;Glyma.17G104000;Glyma.19G216100
297	GO:0071326	cellular_response_to_monosaccharide_stimulus	42	7	0.01263	Glyma.01G007200;Glyma.01G007300;Glyma.03G247100;Glyma.14G139700;Glyma.17G055200;Glyma.19G192800;Glyma.19G244800
298	GO:0071331	cellular_response_to_hexose_stimulus	42	7	0.01263	Glyma.01G007200;Glyma.01G007300;Glyma.03G247100;Glyma.14G139700;Glyma.17G055200;Glyma.19G192800;Glyma.19G244800
299	GO:0071333	cellular_response_to_glucose_stimulus	42	7	0.01263	Glyma.01G007200;Glyma.01G007300;Glyma.03G247100;Glyma.14G139700;Glyma.17G055200;Glyma.19G192800;Glyma.19G244800
300	GO:0016129	phytosteroid_biosynthetic_process	73	10	0.01271	Glyma.05G170400;Glyma.08G193900;Glyma.08G250000;Glyma.09G282900;Glyma.11G067700;Glyma.12G028300;Glyma.16G076600;Glyma.16G109300;Glyma.17G242200;Glyma.18G028300
301	GO:0015976	carbon_utilization	24	5	0.01334	Glyma.02G213700;Glyma.05G007100;Glyma.06G182700;Glyma.08G286700;Glyma.19G007700
302	GO:1901957	regulation_of_cutin_biosynthetic_process	24	5	0.01334	Glyma.01G130000;Glyma.01G132500;Glyma.03G040100;Glyma.03G040400;Glyma.18G210900
303	GO:0055085	transmembrane_transport	2844	201	0.01341	Glyma.01G016500;Glyma.01G024000;Glyma.01G026200;Glyma.01G041400;Glyma.01G123400;Glyma.01G157300;Glyma.01G193600;Glyma.01G208200;Glyma.01G216600;Glyma.01G219100;Glyma.02G005800;Glyma.02G040700;Glyma.02G116400;Glyma.02G124500;Glyma.02G150200;Glyma.02G160900;Glyma.02G255800;Glyma.02G260100;Glyma.03G005600;Glyma.03G149333;Glyma.03G157700;Glyma.03G185900;Glyma.03G204800;Glyma.03G241500;Glyma.03G264100…
304	GO:0044264	cellular_polysaccharide_metabolic_process	637	53	0.01343	Glyma.01G081300;Glyma.01G203400;Glyma.02G304500;Glyma.03G216100;Glyma.03G222000;Glyma.03G247100;Glyma.04G142700;Glyma.05G127800;Glyma.05G216400;Glyma.06G011700;Glyma.06G129400;Glyma.06G225400;Glyma.06G324300;Glyma.08G022300;Glyma.08G107300;Glyma.08G117500;Glyma.08G283700;Glyma.08G334000;Glyma.09G168300;Glyma.11G017100;Glyma.11G039400;Glyma.11G044800;Glyma.11G151800;Glyma.12G013400;Glyma.12G080100…
305	GO:0010600	regulation_of_auxin_biosynthetic_process	33	6	0.0135	Glyma.02G241000;Glyma.11G211643;Glyma.11G230100;Glyma.14G210600;Glyma.18G027100;Glyma.18G044200
306	GO:0009718	anthocyanin-containing_compound_biosynthetic_process	63	9	0.01358	Glyma.01G214200;Glyma.02G158700;Glyma.08G169451;Glyma.08G299400;Glyma.11G027700;Glyma.12G221800;Glyma.12G221900;Glyma.17G252200;Glyma.20G036100
307	GO:0006545	glycine_biosynthetic_process	16	4	0.01378	Glyma.10G166000;Glyma.13G222300;Glyma.18G116900;Glyma.20G223200
308	GO:0000028	ribosomal_small_subunit_assembly	53	8	0.0142	Glyma.02G067400;Glyma.02G200300;Glyma.10G076400;Glyma.11G021700;Glyma.11G158500;Glyma.13G165200;Glyma.13G217200;Glyma.19G238800
309	GO:0006560	proline_metabolic_process	43	7	0.01431	Glyma.01G099800;Glyma.03G028000;Glyma.03G069400;Glyma.08G169451;Glyma.13G049700;Glyma.19G042900;Glyma.19G043000
310	GO:0046386	deoxyribose_phosphate_catabolic_process	9	3	0.01431	Glyma.13G009700;Glyma.14G207800;Glyma.18G048400
311	GO:0051952	regulation_of_amine_transport	9	3	0.01431	Glyma.08G254800;Glyma.18G277600;Glyma.18G277800
312	GO:0051955	regulation_of_amino_acid_transport	9	3	0.01431	Glyma.08G254800;Glyma.18G277600;Glyma.18G277800
313	GO:0080143	regulation_of_amino_acid_export	9	3	0.01431	Glyma.08G254800;Glyma.18G277600;Glyma.18G277800
314	GO:1903789	regulation_of_amino_acid_transmembrane_transport	9	3	0.01431	Glyma.08G254800;Glyma.18G277600;Glyma.18G277800
315	GO:0009827	plant-type_cell_wall_modification	75	10	0.0152	Glyma.01G077000;Glyma.03G225900;Glyma.05G005800;Glyma.09G224800;Glyma.12G012200;Glyma.15G275400;Glyma.18G225800;Glyma.19G006200;Glyma.19G140600;Glyma.19G222900
316	GO:0016145	S-glycoside_catabolic_process	34	6	0.01557	Glyma.11G129300;Glyma.12G054000;Glyma.12G054500;Glyma.12G130200;Glyma.13G355000;Glyma.15G019200
317	GO:0019759	glycosinolate_catabolic_process	34	6	0.01557	Glyma.11G129300;Glyma.12G054000;Glyma.12G054500;Glyma.12G130200;Glyma.13G355000;Glyma.15G019200
318	GO:0019762	glucosinolate_catabolic_process	34	6	0.01557	Glyma.11G129300;Glyma.12G054000;Glyma.12G054500;Glyma.12G130200;Glyma.13G355000;Glyma.15G019200
319	GO:0042592	homeostatic_process	1476	110	0.01608	Glyma.01G007200;Glyma.01G007300;Glyma.01G170300;Glyma.01G188500;Glyma.01G208200;Glyma.02G019300;Glyma.02G153100;Glyma.02G262500;Glyma.03G050100;Glyma.03G122900;Glyma.03G185900;Glyma.03G196400;Glyma.03G247100;Glyma.04G003700;Glyma.04G007500;Glyma.04G106500;Glyma.05G020600;Glyma.05G101300;Glyma.05G117400;Glyma.05G162500;Glyma.05G170400;Glyma.05G218400;Glyma.06G077300;Glyma.06G097100;Glyma.06G215200…
320	GO:0030091	protein_repair	44	7	0.01615	Glyma.04G019100;Glyma.05G132000;Glyma.06G019400;Glyma.08G086600;Glyma.08G236000;Glyma.10G021800;Glyma.12G202500
321	GO:0052031	modulation_by_symbiont_of_host_defense_response	44	7	0.01615	Glyma.03G032300;Glyma.09G022300;Glyma.09G022500;Glyma.09G022800;Glyma.09G023000;Glyma.15G128700;Glyma.15G129100
322	GO:0052173	response_to_defenses_of_other_organism_involved_in_symbiotic_interaction	44	7	0.01615	Glyma.03G032300;Glyma.09G022300;Glyma.09G022500;Glyma.09G022800;Glyma.09G023000;Glyma.15G128700;Glyma.15G129100
323	GO:0052200	response_to_host_defenses	44	7	0.01615	Glyma.03G032300;Glyma.09G022300;Glyma.09G022500;Glyma.09G022800;Glyma.09G023000;Glyma.15G128700;Glyma.15G129100
324	GO:0052255	modulation_by_organism_of_defense_response_of_other_organism_involved_in_symbiot...	44	7	0.01615	Glyma.03G032300;Glyma.09G022300;Glyma.09G022500;Glyma.09G022800;Glyma.09G023000;Glyma.15G128700;Glyma.15G129100
325	GO:0052552	modulation_by_organism_of_immune_response_of_other_organism_involved_in_symbioti...	44	7	0.01615	Glyma.03G032300;Glyma.09G022300;Glyma.09G022500;Glyma.09G022800;Glyma.09G023000;Glyma.15G128700;Glyma.15G129100
326	GO:0052553	modulation_by_symbiont_of_host_immune_response	44	7	0.01615	Glyma.03G032300;Glyma.09G022300;Glyma.09G022500;Glyma.09G022800;Glyma.09G023000;Glyma.15G128700;Glyma.15G129100
327	GO:0052564	response_to_immune_response_of_other_organism_involved_in_symbiotic_interaction	44	7	0.01615	Glyma.03G032300;Glyma.09G022300;Glyma.09G022500;Glyma.09G022800;Glyma.09G023000;Glyma.15G128700;Glyma.15G129100
328	GO:0052572	response_to_host_immune_response	44	7	0.01615	Glyma.03G032300;Glyma.09G022300;Glyma.09G022500;Glyma.09G022800;Glyma.09G023000;Glyma.15G128700;Glyma.15G129100
329	GO:0075136	response_to_host	44	7	0.01615	Glyma.03G032300;Glyma.09G022300;Glyma.09G022500;Glyma.09G022800;Glyma.09G023000;Glyma.15G128700;Glyma.15G129100
330	GO:0010167	response_to_nitrate	65	9	0.01647	Glyma.05G043800;Glyma.05G043900;Glyma.09G098400;Glyma.09G237600;Glyma.10G018800;Glyma.11G031500;Glyma.12G176900;Glyma.17G055200;Glyma.17G153300
331	GO:0009157	deoxyribonucleoside_monophosphate_biosynthetic_process	17	4	0.01717	Glyma.13G025800;Glyma.14G207800;Glyma.18G048400;Glyma.20G059200
332	GO:0080051	cutin_transport	17	4	0.01717	Glyma.08G070967;Glyma.09G160000;Glyma.13G043800;Glyma.16G209400
333	GO:0009743	response_to_carbohydrate	355	32	0.0175	Glyma.01G007200;Glyma.01G007300;Glyma.02G019100;Glyma.02G080200;Glyma.03G247100;Glyma.04G193400;Glyma.05G043800;Glyma.05G043900;Glyma.06G042900;Glyma.06G172700;Glyma.06G193800;Glyma.06G200800;Glyma.07G022700;Glyma.09G098400;Glyma.09G139600;Glyma.10G012900;Glyma.10G236000;Glyma.13G218500;Glyma.14G139700;Glyma.14G156400;Glyma.14G182700;Glyma.15G105900;Glyma.15G149800;Glyma.15G265500;Glyma.17G055200…
334	GO:0036294	cellular_response_to_decreased_oxygen_levels	55	8	0.01754	Glyma.04G035600;Glyma.04G052000;Glyma.10G012900;Glyma.10G219800;Glyma.11G101200;Glyma.14G156400;Glyma.15G201100;Glyma.20G171900
335	GO:0071453	cellular_response_to_oxygen_levels	55	8	0.01754	Glyma.04G035600;Glyma.04G052000;Glyma.10G012900;Glyma.10G219800;Glyma.11G101200;Glyma.14G156400;Glyma.15G201100;Glyma.20G171900
336	GO:0000041	transition_metal_ion_transport	210	21	0.01759	Glyma.01G219100;Glyma.02G262500;Glyma.02G305900;Glyma.03G050100;Glyma.03G149333;Glyma.05G117400;Glyma.07G023600;Glyma.07G155200;Glyma.08G010000;Glyma.08G076000;Glyma.10G146600;Glyma.11G192800;Glyma.12G079500;Glyma.12G178500;Glyma.13G338300;Glyma.13G355000;Glyma.15G019200;Glyma.15G036200;Glyma.15G262300;Glyma.16G168200;Glyma.20G022500
337	GO:0009699	phenylpropanoid_biosynthetic_process	249	24	0.01776	Glyma.01G214200;Glyma.02G001500;Glyma.02G233800;Glyma.03G096500;Glyma.05G187700;Glyma.05G231800;Glyma.06G220800;Glyma.06G275900;Glyma.07G124400;Glyma.07G258700;Glyma.08G039200;Glyma.08G039300;Glyma.10G001800;Glyma.10G179400;Glyma.11G027700;Glyma.11G162100;Glyma.11G185300;Glyma.12G129500;Glyma.13G355000;Glyma.14G201600;Glyma.15G019200;Glyma.16G132800;Glyma.18G055600;Glyma.20G210900
338	GO:0006787	porphyrin-containing_compound_catabolic_process	35	6	0.01785	Glyma.02G305900;Glyma.06G221900;Glyma.07G085700;Glyma.10G003200;Glyma.10G139300;Glyma.11G157976
339	GO:0033015	tetrapyrrole_catabolic_process	35	6	0.01785	Glyma.02G305900;Glyma.06G221900;Glyma.07G085700;Glyma.10G003200;Glyma.10G139300;Glyma.11G157976
340	GO:0090376	seed_trichome_differentiation	35	6	0.01785	Glyma.01G130000;Glyma.01G132500;Glyma.03G040100;Glyma.03G040400;Glyma.12G060700;Glyma.18G210900
341	GO:0090378	seed_trichome_elongation	35	6	0.01785	Glyma.01G130000;Glyma.01G132500;Glyma.03G040100;Glyma.03G040400;Glyma.12G060700;Glyma.18G210900
342	GO:0015698	inorganic_anion_transport	277	26	0.0191	Glyma.01G024000;Glyma.01G041400;Glyma.02G005800;Glyma.02G040700;Glyma.04G065800;Glyma.05G162500;Glyma.06G106200;Glyma.06G307500;Glyma.07G088200;Glyma.07G218900;Glyma.07G262500;Glyma.09G237600;Glyma.10G006700;Glyma.10G221100;Glyma.11G031500;Glyma.11G238400;Glyma.12G176900;Glyma.15G017000;Glyma.15G052000;Glyma.15G087300;Glyma.17G011600;Glyma.17G153300;Glyma.17G207700;Glyma.18G019000;Glyma.19G159000…
343	GO:0043648	dicarboxylic_acid_metabolic_process	251	24	0.01937	Glyma.01G008500;Glyma.02G005500;Glyma.02G015800;Glyma.07G019100;Glyma.08G091500;Glyma.10G006500;Glyma.10G168900;Glyma.13G049700;Glyma.14G162300;Glyma.15G176900;Glyma.16G060700;Glyma.16G060800;Glyma.16G060900;Glyma.16G061300;Glyma.16G077800;Glyma.18G043600;Glyma.19G042900;Glyma.19G043000;Glyma.19G059200;Glyma.19G059700;Glyma.19G086000;Glyma.19G086200;Glyma.20G179400;Glyma.20G220800
344	GO:0006562	proline_catabolic_process	10	3	0.01953	Glyma.13G049700;Glyma.19G042900;Glyma.19G043000
345	GO:0010133	proline_catabolic_process_to_glutamate	10	3	0.01953	Glyma.13G049700;Glyma.19G042900;Glyma.19G043000
346	GO:0034756	regulation_of_iron_ion_transport	10	3	0.01953	Glyma.02G305900;Glyma.11G192800;Glyma.12G178500
347	GO:0009723	response_to_ethylene	538	45	0.01964	Glyma.01G022400;Glyma.01G053800;Glyma.01G164800;Glyma.01G193000;Glyma.02G013900;Glyma.02G042300;Glyma.02G241000;Glyma.03G261800;Glyma.04G002600;Glyma.05G104800;Glyma.07G033500;Glyma.07G048500;Glyma.07G171200;Glyma.07G244867;Glyma.08G076000;Glyma.08G137800;Glyma.08G249200;Glyma.08G257300;Glyma.09G032100;Glyma.09G167900;Glyma.10G017600;Glyma.10G048500;Glyma.11G192800;Glyma.11G211643;Glyma.12G178500…
348	GO:0071456	cellular_response_to_hypoxia	46	7	0.02031	Glyma.04G035600;Glyma.04G052000;Glyma.10G219800;Glyma.11G101200;Glyma.14G156400;Glyma.15G201100;Glyma.20G171900
349	GO:0009901	anther_dehiscence	36	6	0.02035	Glyma.02G095600;Glyma.09G224800;Glyma.12G012200;Glyma.15G275400;Glyma.19G140600;Glyma.19G263300
350	GO:0009120	deoxyribonucleoside_metabolic_process	4	2	0.02044	Glyma.13G025800;Glyma.20G059200
351	GO:0015882	L-ascorbic_acid_transmembrane_transport	4	2	0.02044	Glyma.07G069600;Glyma.20G002000
352	GO:0018131	oxazole_or_thiazole_biosynthetic_process	4	2	0.02044	Glyma.10G251500;Glyma.20G142000
353	GO:0034087	establishment_of_mitotic_sister_chromatid_cohesion	4	2	0.02044	Glyma.05G020600;Glyma.17G078700
354	GO:0043496	regulation_of_protein_homodimerization_activity	4	2	0.02044	Glyma.03G261800;Glyma.07G048500
355	GO:0046104	thymidine_metabolic_process	4	2	0.02044	Glyma.13G025800;Glyma.20G059200
356	GO:0046125	pyrimidine_deoxyribonucleoside_metabolic_process	4	2	0.02044	Glyma.13G025800;Glyma.20G059200
357	GO:0046484	oxazole_or_thiazole_metabolic_process	4	2	0.02044	Glyma.10G251500;Glyma.20G142000
358	GO:0048834	specification_of_petal_number	4	2	0.02044	Glyma.03G164000;Glyma.06G315400
359	GO:0052837	thiazole_biosynthetic_process	4	2	0.02044	Glyma.10G251500;Glyma.20G142000
360	GO:0052838	thiazole_metabolic_process	4	2	0.02044	Glyma.10G251500;Glyma.20G142000
361	GO:0071366	cellular_response_to_indolebutyric_acid_stimulus	4	2	0.02044	Glyma.13G355000;Glyma.15G019200
362	GO:0090279	regulation_of_calcium_ion_import	4	2	0.02044	Glyma.13G002200;Glyma.20G066800
363	GO:0110095	cellular_detoxification_of_aldehyde	4	2	0.02044	Glyma.09G029700;Glyma.15G135500
364	GO:0110096	cellular_response_to_aldehyde	4	2	0.02044	Glyma.09G029700;Glyma.15G135500
365	GO:1901140	p-coumaryl_alcohol_transport	4	2	0.02044	Glyma.13G355000;Glyma.15G019200
366	GO:0009646	response_to_absence_of_light	90	11	0.02058	Glyma.01G144400;Glyma.02G267800;Glyma.06G200800;Glyma.06G220800;Glyma.08G250000;Glyma.10G017600;Glyma.10G138500;Glyma.13G047300;Glyma.15G149800;Glyma.19G111000;Glyma.19G211600
367	GO:0009056	catabolic_process	3841	263	0.02063	Glyma.01G006800;Glyma.01G007200;Glyma.01G007300;Glyma.01G012100;Glyma.01G081300;Glyma.01G083300;Glyma.01G127800;Glyma.01G130500;Glyma.01G130800;Glyma.01G151800;Glyma.01G160100;Glyma.01G203400;Glyma.01G209500;Glyma.02G008900;Glyma.02G016500;Glyma.02G016600;Glyma.02G086850;Glyma.02G135100;Glyma.02G166800;Glyma.02G171600;Glyma.02G187200;Glyma.02G192300;Glyma.02G198200;Glyma.02G223600;Glyma.02G233800…
368	GO:0009647	skotomorphogenesis	18	4	0.02103	Glyma.01G144400;Glyma.02G267800;Glyma.08G250000;Glyma.10G138500
369	GO:0016128	phytosteroid_metabolic_process	102	12	0.0211	Glyma.05G170400;Glyma.06G215200;Glyma.08G193900;Glyma.08G250000;Glyma.09G282900;Glyma.10G234700;Glyma.11G067700;Glyma.12G028300;Glyma.16G076600;Glyma.16G109300;Glyma.17G242200;Glyma.18G028300
370	GO:0008202	steroid_metabolic_process	240	23	0.02121	Glyma.02G081000;Glyma.05G170400;Glyma.06G020700;Glyma.06G215200;Glyma.07G162900;Glyma.08G193900;Glyma.08G250000;Glyma.09G008900;Glyma.09G282900;Glyma.10G224000;Glyma.10G234700;Glyma.11G067700;Glyma.12G028300;Glyma.15G276300;Glyma.16G076600;Glyma.16G109300;Glyma.16G113000;Glyma.17G242200;Glyma.18G028300;Glyma.18G052400;Glyma.18G118100;Glyma.19G261600;Glyma.20G237500
371	GO:0002213	defense_response_to_insect	57	8	0.02141	Glyma.05G178200;Glyma.07G014500;Glyma.08G135200;Glyma.08G200100;Glyma.08G200200;Glyma.13G047300;Glyma.13G112400;Glyma.17G047300
372	GO:0010166	wax_metabolic_process	57	8	0.02141	Glyma.02G010300;Glyma.02G086100;Glyma.05G152500;Glyma.06G097300;Glyma.10G274400;Glyma.13G091200;Glyma.17G069100;Glyma.20G115500
373	GO:0019319	hexose_biosynthetic_process	57	8	0.02141	Glyma.01G097400;Glyma.04G193400;Glyma.06G172700;Glyma.08G273100;Glyma.08G273150;Glyma.09G203500;Glyma.13G127300;Glyma.15G038100
374	GO:0090056	regulation_of_chlorophyll_metabolic_process	57	8	0.02141	Glyma.02G305900;Glyma.03G134500;Glyma.10G243800;Glyma.12G117700;Glyma.13G155400;Glyma.13G294300;Glyma.17G055200;Glyma.20G150600
375	GO:0009631	cold_acclimation	68	9	0.02162	Glyma.02G015800;Glyma.04G009400;Glyma.04G009900;Glyma.08G283700;Glyma.09G147200;Glyma.12G047500;Glyma.12G235800;Glyma.16G199000;Glyma.18G142500
376	GO:0042891	antibiotic_transport	27	5	0.0218	Glyma.03G185900;Glyma.05G162500;Glyma.15G087300;Glyma.16G155000;Glyma.19G186100
377	GO:0002376	immune_system_process	1181	89	0.02201	Glyma.01G022400;Glyma.01G097400;Glyma.02G009500;Glyma.02G255400;Glyma.03G029900;Glyma.03G030600;Glyma.03G030800;Glyma.03G032300;Glyma.03G081900;Glyma.03G201200;Glyma.04G002600;Glyma.04G091800;Glyma.04G134200;Glyma.04G212300;Glyma.04G240300;Glyma.04G247600;Glyma.04G250300;Glyma.05G007100;Glyma.05G180600;Glyma.05G201300;Glyma.05G215900;Glyma.06G063000;Glyma.06G071900;Glyma.06G093600;Glyma.06G174800…
378	GO:0010039	response_to_iron_ion	164	17	0.02237	Glyma.01G181800;Glyma.03G050100;Glyma.04G035600;Glyma.07G155200;Glyma.08G076000;Glyma.08G137800;Glyma.10G172900;Glyma.11G060000;Glyma.11G192800;Glyma.12G178500;Glyma.13G001500;Glyma.13G051100;Glyma.14G049000;Glyma.14G182700;Glyma.16G089700;Glyma.16G168200;Glyma.20G022500
379	GO:0015994	chlorophyll_metabolic_process	152	16	0.02301	Glyma.02G305900;Glyma.03G134500;Glyma.03G170300;Glyma.07G085700;Glyma.10G003200;Glyma.10G128400;Glyma.10G139300;Glyma.10G243800;Glyma.11G157976;Glyma.12G117700;Glyma.12G221800;Glyma.12G221900;Glyma.13G155400;Glyma.13G294300;Glyma.17G055200;Glyma.20G150600
380	GO:0019755	one-carbon_compound_transport	37	6	0.02307	Glyma.01G208200;Glyma.03G185900;Glyma.10G167800;Glyma.11G034000;Glyma.13G333100;Glyma.19G186100
381	GO:0006721	terpenoid_metabolic_process	364	32	0.024	Glyma.01G216000;Glyma.02G223600;Glyma.02G272400;Glyma.03G154400;Glyma.04G052100;Glyma.05G130600;Glyma.06G221900;Glyma.07G001300;Glyma.07G069600;Glyma.07G187700;Glyma.09G008900;Glyma.09G142900;Glyma.09G282900;Glyma.11G003200;Glyma.13G361700;Glyma.14G182700;Glyma.14G190300;Glyma.15G012100;Glyma.15G065600;Glyma.15G101800;Glyma.16G051300;Glyma.16G072000;Glyma.16G076600;Glyma.16G089000;Glyma.16G109300…
382	GO:0009651	response_to_salt_stress	1186	89	0.02415	Glyma.01G219400;Glyma.02G005500;Glyma.02G013900;Glyma.02G015800;Glyma.02G019300;Glyma.02G124500;Glyma.02G223600;Glyma.02G241000;Glyma.02G305900;Glyma.03G081900;Glyma.03G222000;Glyma.03G261800;Glyma.04G079600;Glyma.04G160100;Glyma.04G193400;Glyma.05G043800;Glyma.05G043900;Glyma.05G103600;Glyma.06G081100;Glyma.06G162200;Glyma.06G172700;Glyma.06G205400;Glyma.06G307500;Glyma.07G048500;Glyma.07G148900…
383	GO:0009809	lignin_biosynthetic_process	104	12	0.02419	Glyma.02G233800;Glyma.05G187700;Glyma.06G220800;Glyma.06G275900;Glyma.07G258700;Glyma.11G162100;Glyma.12G129500;Glyma.13G355000;Glyma.14G201600;Glyma.15G019200;Glyma.16G132800;Glyma.18G055600
384	GO:0010017	red_or_far-red_light_signaling_pathway	116	13	0.02421	Glyma.02G267800;Glyma.03G170300;Glyma.03G214300;Glyma.03G261300;Glyma.04G058900;Glyma.06G002400;Glyma.06G059600;Glyma.07G049400;Glyma.07G058200;Glyma.11G035900;Glyma.11G098700;Glyma.16G027200;Glyma.19G260400
385	GO:0016052	carbohydrate_catabolic_process	603	49	0.02467	Glyma.01G006800;Glyma.01G007200;Glyma.01G007300;Glyma.01G081300;Glyma.01G151800;Glyma.01G203400;Glyma.01G209500;Glyma.02G016500;Glyma.02G016600;Glyma.02G086850;Glyma.03G029400;Glyma.03G216000;Glyma.03G216100;Glyma.04G191100;Glyma.04G193400;Glyma.05G190300;Glyma.05G216400;Glyma.05G236800;Glyma.05G236900;Glyma.06G172700;Glyma.07G046033;Glyma.07G162700;Glyma.08G022300;Glyma.08G044000;Glyma.08G199300…
386	GO:0006869	lipid_transport	231	22	0.02533	Glyma.01G130000;Glyma.01G132500;Glyma.01G132600;Glyma.03G035600;Glyma.03G040100;Glyma.03G040400;Glyma.05G028500;Glyma.05G119100;Glyma.07G033500;Glyma.08G070967;Glyma.08G074100;Glyma.08G268400;Glyma.08G268900;Glyma.09G160000;Glyma.10G028100;Glyma.11G115000;Glyma.13G043800;Glyma.15G052200;Glyma.16G209400;Glyma.18G005800;Glyma.18G210900;Glyma.19G224400
387	GO:0006145	purine_nucleobase_catabolic_process	19	4	0.02538	Glyma.02G272400;Glyma.09G050800;Glyma.13G240600;Glyma.13G340300
388	GO:0044277	cell_wall_disassembly	19	4	0.02538	Glyma.09G224800;Glyma.12G012200;Glyma.15G275400;Glyma.19G140600
389	GO:0006662	glycerol_ether_metabolic_process	70	9	0.02563	Glyma.01G170300;Glyma.06G266700;Glyma.10G224100;Glyma.12G136400;Glyma.14G222500;Glyma.16G042700;Glyma.18G127400;Glyma.18G255200;Glyma.19G109400
390	GO:0009219	pyrimidine_deoxyribonucleotide_metabolic_process	11	3	0.02566	Glyma.13G009700;Glyma.14G207800;Glyma.18G048400
391	GO:0010731	protein_glutathionylation	11	3	0.02566	Glyma.03G176300;Glyma.11G216400;Glyma.19G177001
392	GO:0015843	methylammonium_transport	11	3	0.02566	Glyma.01G208200;Glyma.10G167800;Glyma.11G034000
393	GO:0033231	carbohydrate_export	11	3	0.02566	Glyma.06G200800;Glyma.15G149800;Glyma.17G039300
394	GO:0045806	negative_regulation_of_endocytosis	11	3	0.02566	Glyma.09G261200;Glyma.10G130800;Glyma.20G081500
395	GO:1900367	positive_regulation_of_defense_response_to_insect	11	3	0.02566	Glyma.05G178200;Glyma.08G135200;Glyma.13G047300
396	GO:1900384	regulation_of_flavonol_biosynthetic_process	11	3	0.02566	Glyma.02G013900;Glyma.11G212900;Glyma.18G043700
397	GO:0009749	response_to_glucose	117	13	0.02577	Glyma.01G007200;Glyma.01G007300;Glyma.02G080200;Glyma.03G247100;Glyma.06G193800;Glyma.06G200800;Glyma.14G139700;Glyma.15G105900;Glyma.15G149800;Glyma.17G055200;Glyma.19G192800;Glyma.19G244800;Glyma.20G021900
398	GO:0034605	cellular_response_to_heat	117	13	0.02577	Glyma.03G086200;Glyma.04G052000;Glyma.05G022200;Glyma.06G056400;Glyma.06G162200;Glyma.06G202200;Glyma.09G231200;Glyma.10G012900;Glyma.10G243800;Glyma.14G089045;Glyma.17G077500;Glyma.18G158100;Glyma.20G150600
399	GO:0044283	small_molecule_biosynthetic_process	1701	123	0.02604	Glyma.01G007200;Glyma.01G007300;Glyma.01G097400;Glyma.01G099800;Glyma.01G216000;Glyma.02G001500;Glyma.02G226200;Glyma.02G227200;Glyma.02G228100;Glyma.02G272400;Glyma.03G029900;Glyma.03G030600;Glyma.03G030800;Glyma.03G069400;Glyma.03G085500;Glyma.03G101200;Glyma.03G101700;Glyma.03G154400;Glyma.03G237300;Glyma.04G057800;Glyma.04G193400;Glyma.05G130600;Glyma.05G152500;Glyma.05G180600;Glyma.05G201300…
400	GO:0016143	S-glycoside_metabolic_process	193	19	0.02661	Glyma.01G216000;Glyma.02G029900;Glyma.02G272400;Glyma.03G029900;Glyma.03G030600;Glyma.03G030800;Glyma.08G257300;Glyma.09G147200;Glyma.10G239300;Glyma.11G129300;Glyma.12G054000;Glyma.12G054500;Glyma.12G130200;Glyma.13G191400;Glyma.13G355000;Glyma.15G019200;Glyma.16G199000;Glyma.18G259300;Glyma.20G155200
401	GO:0019757	glycosinolate_metabolic_process	193	19	0.02661	Glyma.01G216000;Glyma.02G029900;Glyma.02G272400;Glyma.03G029900;Glyma.03G030600;Glyma.03G030800;Glyma.08G257300;Glyma.09G147200;Glyma.10G239300;Glyma.11G129300;Glyma.12G054000;Glyma.12G054500;Glyma.12G130200;Glyma.13G191400;Glyma.13G355000;Glyma.15G019200;Glyma.16G199000;Glyma.18G259300;Glyma.20G155200
402	GO:0019760	glucosinolate_metabolic_process	193	19	0.02661	Glyma.01G216000;Glyma.02G029900;Glyma.02G272400;Glyma.03G029900;Glyma.03G030600;Glyma.03G030800;Glyma.08G257300;Glyma.09G147200;Glyma.10G239300;Glyma.11G129300;Glyma.12G054000;Glyma.12G054500;Glyma.12G130200;Glyma.13G191400;Glyma.13G355000;Glyma.15G019200;Glyma.16G199000;Glyma.18G259300;Glyma.20G155200
403	GO:0015850	organic_hydroxy_compound_transport	118	13	0.02741	Glyma.01G208200;Glyma.05G142500;Glyma.05G162500;Glyma.07G033500;Glyma.08G098500;Glyma.09G087200;Glyma.10G221100;Glyma.11G034000;Glyma.11G228000;Glyma.13G355000;Glyma.15G019200;Glyma.15G087300;Glyma.19G224400
404	GO:0030244	cellulose_biosynthetic_process	106	12	0.0276	Glyma.04G142700;Glyma.06G225400;Glyma.06G324300;Glyma.08G117500;Glyma.11G151800;Glyma.12G191500;Glyma.12G191700;Glyma.13G126000;Glyma.13G174300;Glyma.13G334000;Glyma.14G012800;Glyma.14G012900
405	GO:0032269	negative_regulation_of_cellular_protein_metabolic_process	382	33	0.02762	Glyma.01G018800;Glyma.01G127800;Glyma.02G261900;Glyma.03G068200;Glyma.03G141800;Glyma.04G050300;Glyma.04G087200;Glyma.06G050300;Glyma.06G102400;Glyma.08G341100;Glyma.08G341300;Glyma.09G155500;Glyma.09G162500;Glyma.09G162700;Glyma.09G163000;Glyma.09G163300;Glyma.09G163600;Glyma.09G163700;Glyma.09G163800;Glyma.11G180500;Glyma.11G233300;Glyma.12G093100;Glyma.12G234700;Glyma.13G314100;Glyma.14G038300…
406	GO:0010193	response_to_ozone	71	9	0.02782	Glyma.04G136200;Glyma.04G136600;Glyma.05G215900;Glyma.07G033500;Glyma.08G021900;Glyma.11G157100;Glyma.11G234300;Glyma.17G049900;Glyma.19G263300
407	GO:0015791	polyol_transport	71	9	0.02782	Glyma.01G208200;Glyma.05G142500;Glyma.05G162500;Glyma.08G098500;Glyma.09G087200;Glyma.10G221100;Glyma.11G034000;Glyma.11G228000;Glyma.15G087300
408	GO:0009608	response_to_symbiont	49	7	0.02788	Glyma.01G022400;Glyma.08G283700;Glyma.09G139600;Glyma.10G236000;Glyma.13G312900;Glyma.18G142500;Glyma.20G158500
409	GO:0051553	flavone_biosynthetic_process	49	7	0.02788	Glyma.02G013900;Glyma.06G008400;Glyma.11G212900;Glyma.12G067000;Glyma.13G082300;Glyma.13G222100;Glyma.18G043700
410	GO:1901401	regulation_of_tetrapyrrole_metabolic_process	60	8	0.02828	Glyma.02G305900;Glyma.03G134500;Glyma.10G243800;Glyma.12G117700;Glyma.13G155400;Glyma.13G294300;Glyma.17G055200;Glyma.20G150600
411	GO:0015979	photosynthesis	453	38	0.02881	Glyma.02G015800;Glyma.03G050100;Glyma.03G216400;Glyma.04G019100;Glyma.05G007100;Glyma.05G117400;Glyma.05G128000;Glyma.05G132000;Glyma.05G168400;Glyma.06G019400;Glyma.06G150300;Glyma.07G023000;Glyma.07G057200;Glyma.07G155200;Glyma.07G184800;Glyma.08G082900;Glyma.08G086600;Glyma.08G096800;Glyma.08G126800;Glyma.08G141300;Glyma.08G218800;Glyma.09G008100;Glyma.10G012900;Glyma.10G021800;Glyma.12G202500…
412	GO:0035082	axoneme_assembly	29	5	0.02903	Glyma.04G101000;Glyma.13G089600;Glyma.14G174400;Glyma.15G077700;Glyma.15G192700
413	GO:0048581	negative_regulation_of_post-embryonic_development	261	24	0.02919	Glyma.02G108600;Glyma.03G170300;Glyma.04G022500;Glyma.05G007100;Glyma.07G058200;Glyma.08G286700;Glyma.11G085300;Glyma.11G127100;Glyma.11G148362;Glyma.12G079500;Glyma.12G108000;Glyma.12G117700;Glyma.12G205700;Glyma.13G009300;Glyma.13G218500;Glyma.13G294300;Glyma.16G027200;Glyma.17G055200;Glyma.18G040000;Glyma.18G050300;Glyma.19G007700;Glyma.19G194300;Glyma.20G035200;Glyma.20G060400
414	GO:0010286	heat_acclimation	72	9	0.03014	Glyma.02G245600;Glyma.02G261700;Glyma.03G086200;Glyma.04G052000;Glyma.06G056400;Glyma.07G244867;Glyma.14G056200;Glyma.14G089045;Glyma.18G158100
415	GO:0001578	microtubule_bundle_formation	50	7	0.03077	Glyma.04G101000;Glyma.08G250000;Glyma.13G089600;Glyma.14G174400;Glyma.15G077700;Glyma.15G192700;Glyma.20G163900
416	GO:0006694	steroid_biosynthetic_process	145	15	0.03104	Glyma.05G170400;Glyma.06G020700;Glyma.08G193900;Glyma.08G250000;Glyma.09G282900;Glyma.11G067700;Glyma.12G028300;Glyma.15G276300;Glyma.16G076600;Glyma.16G109300;Glyma.16G113000;Glyma.17G242200;Glyma.18G028300;Glyma.18G052400;Glyma.18G118100
417	GO:0010876	lipid_localization	263	24	0.03155	Glyma.01G130000;Glyma.01G132500;Glyma.01G132600;Glyma.03G035600;Glyma.03G040100;Glyma.03G040400;Glyma.05G028500;Glyma.05G119100;Glyma.07G033500;Glyma.08G070967;Glyma.08G074100;Glyma.08G268400;Glyma.08G268900;Glyma.09G160000;Glyma.10G028100;Glyma.11G115000;Glyma.11G252800;Glyma.13G043800;Glyma.15G052200;Glyma.16G209400;Glyma.17G086400;Glyma.18G005800;Glyma.18G210900;Glyma.19G224400
418	GO:0007018	microtubule-based_movement	210	20	0.03181	Glyma.04G101000;Glyma.05G149700;Glyma.07G096500;Glyma.07G132100;Glyma.08G325200;Glyma.09G200800;Glyma.10G045500;Glyma.10G154200;Glyma.10G182800;Glyma.11G253200;Glyma.12G191000;Glyma.13G089600;Glyma.13G133200;Glyma.13G310700;Glyma.14G174400;Glyma.14G181800;Glyma.15G063200;Glyma.15G252800;Glyma.16G181900;Glyma.20G163900
419	GO:0010021	amylopectin_biosynthetic_process	12	3	0.03269	Glyma.06G129400;Glyma.15G108000;Glyma.19G192800
420	GO:0019742	pentacyclic_triterpenoid_metabolic_process	12	3	0.03269	Glyma.07G001300;Glyma.15G065600;Glyma.15G101800
421	GO:0019745	pentacyclic_triterpenoid_biosynthetic_process	12	3	0.03269	Glyma.07G001300;Glyma.15G065600;Glyma.15G101800
422	GO:0032890	regulation_of_organic_acid_transport	12	3	0.03269	Glyma.08G254800;Glyma.18G277600;Glyma.18G277800
423	GO:0035469	determination_of_pancreatic_left/right_asymmetry	12	3	0.03269	Glyma.04G101000;Glyma.13G089600;Glyma.14G174400
424	GO:0046928	regulation_of_neurotransmitter_secretion	12	3	0.03269	Glyma.09G261200;Glyma.10G130800;Glyma.20G081500
425	GO:0051588	regulation_of_neurotransmitter_transport	12	3	0.03269	Glyma.09G261200;Glyma.10G130800;Glyma.20G081500
426	GO:0071907	determination_of_digestive_tract_left/right_asymmetry	12	3	0.03269	Glyma.04G101000;Glyma.13G089600;Glyma.14G174400
427	GO:0071910	determination_of_liver_left/right_asymmetry	12	3	0.03269	Glyma.04G101000;Glyma.13G089600;Glyma.14G174400
428	GO:1902883	negative_regulation_of_response_to_oxidative_stress	12	3	0.03269	Glyma.09G261200;Glyma.10G130800;Glyma.20G081500
429	GO:2000896	amylopectin_metabolic_process	12	3	0.03269	Glyma.06G129400;Glyma.15G108000;Glyma.19G192800
430	GO:0006991	response_to_sterol_depletion	5	2	0.0327	Glyma.07G225600;Glyma.20G025600
431	GO:0008354	germ_cell_migration	5	2	0.0327	Glyma.14G077200;Glyma.17G248400
432	GO:0009747	hexokinase-dependent_signaling	5	2	0.0327	Glyma.01G007200;Glyma.01G007300
433	GO:0012502	induction_of_programmed_cell_death	5	2	0.0327	Glyma.07G061500;Glyma.16G030000
434	GO:0015744	succinate_transport	5	2	0.0327	Glyma.01G024000;Glyma.02G040700
435	GO:0016080	synaptic_vesicle_targeting	5	2	0.0327	Glyma.11G144600;Glyma.12G075200
436	GO:0016081	synaptic_vesicle_docking	5	2	0.0327	Glyma.11G144600;Glyma.12G075200
437	GO:0030417	nicotianamine_metabolic_process	5	2	0.0327	Glyma.08G175400;Glyma.15G251300
438	GO:0030418	nicotianamine_biosynthetic_process	5	2	0.0327	Glyma.08G175400;Glyma.15G251300
439	GO:0032933	SREBP_signaling_pathway	5	2	0.0327	Glyma.07G225600;Glyma.20G025600
440	GO:0050891	multicellular_organismal_water_homeostasis	5	2	0.0327	Glyma.02G019300;Glyma.17G174500
441	GO:0071422	succinate_transmembrane_transport	5	2	0.0327	Glyma.01G024000;Glyma.02G040700
442	GO:0071501	cellular_response_to_sterol_depletion	5	2	0.0327	Glyma.07G225600;Glyma.20G025600
443	GO:0072351	tricarboxylic_acid_biosynthetic_process	5	2	0.0327	Glyma.08G175400;Glyma.15G251300
444	GO:0080117	secondary_growth	5	2	0.0327	Glyma.02G305900;Glyma.03G219100
445	GO:0080190	lateral_growth	5	2	0.0327	Glyma.02G305900;Glyma.03G219100
446	GO:0006094	gluconeogenesis	51	7	0.03386	Glyma.01G097400;Glyma.04G193400;Glyma.06G172700;Glyma.08G273100;Glyma.08G273150;Glyma.09G203500;Glyma.15G038100
447	GO:0009058	biosynthetic_process	11367	730	0.03433	Glyma.01G007200;Glyma.01G007300;Glyma.01G012100;Glyma.01G020500;Glyma.01G021700;Glyma.01G022800;Glyma.01G024000;Glyma.01G036600;Glyma.01G053800;Glyma.01G085700;Glyma.01G097400;Glyma.01G099800;Glyma.01G104200;Glyma.01G112900;Glyma.01G113200;Glyma.01G128100;Glyma.01G130000;Glyma.01G132500;Glyma.01G135200;Glyma.01G144400;Glyma.01G151800;Glyma.01G168500;Glyma.01G179600;Glyma.01G181800;Glyma.01G183900…
448	GO:0044248	cellular_catabolic_process	3280	224	0.03434	Glyma.01G006800;Glyma.01G007200;Glyma.01G007300;Glyma.01G012100;Glyma.01G083300;Glyma.01G127800;Glyma.01G130500;Glyma.01G130800;Glyma.01G160100;Glyma.01G203400;Glyma.01G209500;Glyma.02G008900;Glyma.02G016500;Glyma.02G016600;Glyma.02G086850;Glyma.02G135100;Glyma.02G171600;Glyma.02G187200;Glyma.02G192300;Glyma.02G223600;Glyma.02G233800;Glyma.02G234000;Glyma.02G267800;Glyma.02G272400;Glyma.02G305900…
449	GO:0002181	cytoplasmic_translation	212	20	0.03465	Glyma.01G207700;Glyma.02G049300;Glyma.02G253500;Glyma.03G142200;Glyma.03G142300;Glyma.03G235000;Glyma.03G260900;Glyma.06G102400;Glyma.11G048100;Glyma.11G076000;Glyma.12G241600;Glyma.13G243100;Glyma.13G245300;Glyma.13G318200;Glyma.14G061100;Glyma.14G062900;Glyma.19G145100;Glyma.19G193200;Glyma.19G232700;Glyma.19G259800
450	GO:0001505	regulation_of_neurotransmitter_levels	122	13	0.03472	Glyma.01G012100;Glyma.02G245700;Glyma.09G209400;Glyma.09G261200;Glyma.10G130800;Glyma.10G166000;Glyma.11G144600;Glyma.12G075200;Glyma.13G222300;Glyma.15G109300;Glyma.18G116900;Glyma.20G081500;Glyma.20G223200
451	GO:0001947	heart_looping	21	4	0.03561	Glyma.04G101000;Glyma.06G102400;Glyma.13G089600;Glyma.14G174400
452	GO:0003143	embryonic_heart_tube_morphogenesis	21	4	0.03561	Glyma.04G101000;Glyma.06G102400;Glyma.13G089600;Glyma.14G174400
453	GO:0009162	deoxyribonucleoside_monophosphate_metabolic_process	21	4	0.03561	Glyma.13G025800;Glyma.14G207800;Glyma.18G048400;Glyma.20G059200
454	GO:0010148	transpiration	21	4	0.03561	Glyma.01G007200;Glyma.01G007300;Glyma.03G204800;Glyma.06G056400
455	GO:0035050	embryonic_heart_tube_development	21	4	0.03561	Glyma.04G101000;Glyma.06G102400;Glyma.13G089600;Glyma.14G174400
456	GO:0061371	determination_of_heart_left/right_asymmetry	21	4	0.03561	Glyma.04G101000;Glyma.06G102400;Glyma.13G089600;Glyma.14G174400
457	GO:0071484	cellular_response_to_light_intensity	21	4	0.03561	Glyma.08G141300;Glyma.10G243800;Glyma.12G202500;Glyma.20G150600
458	GO:2000122	negative_regulation_of_stomatal_complex_development	21	4	0.03561	Glyma.04G022500;Glyma.05G007100;Glyma.08G286700;Glyma.19G007700
459	GO:0009250	glucan_biosynthetic_process	253	23	0.03601	Glyma.02G304500;Glyma.03G222000;Glyma.03G247100;Glyma.04G142700;Glyma.05G127800;Glyma.06G011700;Glyma.06G129400;Glyma.06G225400;Glyma.06G324300;Glyma.08G117500;Glyma.11G017100;Glyma.11G151800;Glyma.12G191500;Glyma.12G191700;Glyma.13G126000;Glyma.13G127300;Glyma.13G174300;Glyma.13G334000;Glyma.14G012800;Glyma.14G012900;Glyma.18G260101;Glyma.19G192800;Glyma.19G244800
460	GO:0001678	cellular_glucose_homeostasis	52	7	0.03715	Glyma.01G007200;Glyma.01G007300;Glyma.03G247100;Glyma.14G139700;Glyma.17G055200;Glyma.19G192800;Glyma.19G244800
461	GO:0051552	flavone_metabolic_process	52	7	0.03715	Glyma.02G013900;Glyma.06G008400;Glyma.11G212900;Glyma.12G067000;Glyma.13G082300;Glyma.13G222100;Glyma.18G043700
462	GO:1902600	proton_transmembrane_transport	448	37	0.03737	Glyma.01G024000;Glyma.01G157300;Glyma.02G040700;Glyma.02G116400;Glyma.03G149333;Glyma.03G241500;Glyma.04G007500;Glyma.04G092100;Glyma.04G102600;Glyma.04G102700;Glyma.05G102600;Glyma.05G142500;Glyma.06G015000;Glyma.06G103900;Glyma.07G184800;Glyma.08G030200;Glyma.08G059700;Glyma.08G098500;Glyma.09G011300;Glyma.09G056300;Glyma.09G087200;Glyma.09G237600;Glyma.10G217900;Glyma.10G249500;Glyma.11G066500…
463	GO:0015996	chlorophyll_catabolic_process	31	5	0.0376	Glyma.02G305900;Glyma.07G085700;Glyma.10G003200;Glyma.10G139300;Glyma.11G157976
464	GO:0046149	pigment_catabolic_process	31	5	0.0376	Glyma.02G305900;Glyma.07G085700;Glyma.10G003200;Glyma.10G139300;Glyma.11G157976
465	GO:0009251	glucan_catabolic_process	136	14	0.03763	Glyma.01G203400;Glyma.03G216100;Glyma.05G216400;Glyma.07G162700;Glyma.08G022300;Glyma.08G283700;Glyma.08G334000;Glyma.09G168300;Glyma.11G039400;Glyma.12G013400;Glyma.13G235600;Glyma.16G039300;Glyma.18G030700;Glyma.18G142500
466	GO:0018904	ether_metabolic_process	87	10	0.03837	Glyma.01G170300;Glyma.06G266700;Glyma.10G224100;Glyma.12G136400;Glyma.14G222500;Glyma.16G042700;Glyma.18G127400;Glyma.18G255200;Glyma.19G109400;Glyma.20G237500
467	GO:0006629	lipid_metabolic_process	2112	148	0.03898	Glyma.01G012100;Glyma.01G067000;Glyma.01G127800;Glyma.01G186600;Glyma.01G216000;Glyma.02G001500;Glyma.02G010300;Glyma.02G081000;Glyma.02G123700;Glyma.02G223600;Glyma.02G226200;Glyma.02G227200;Glyma.02G272400;Glyma.03G101200;Glyma.03G101700;Glyma.03G130900;Glyma.03G154400;Glyma.03G186300;Glyma.03G237300;Glyma.04G052100;Glyma.04G057800;Glyma.04G132000;Glyma.04G148300;Glyma.04G209700;Glyma.05G064200…
468	GO:0009694	jasmonic_acid_metabolic_process	64	8	0.03963	Glyma.04G247600;Glyma.07G057900;Glyma.11G194500;Glyma.12G204400;Glyma.13G047300;Glyma.13G191400;Glyma.16G026900;Glyma.17G049900
469	GO:0006816	calcium_ion_transport	150	15	0.04012	Glyma.01G193600;Glyma.01G219100;Glyma.03G157700;Glyma.05G102600;Glyma.06G046000;Glyma.06G077300;Glyma.08G137000;Glyma.08G241600;Glyma.11G048300;Glyma.12G194200;Glyma.12G204400;Glyma.13G002200;Glyma.18G200500;Glyma.19G038600;Glyma.20G066800
470	GO:0071370	cellular_response_to_gibberellin_stimulus	176	17	0.04028	Glyma.01G036600;Glyma.02G134600;Glyma.03G154400;Glyma.03G170300;Glyma.05G056300;Glyma.06G193800;Glyma.06G249800;Glyma.09G238300;Glyma.13G361700;Glyma.15G012100;Glyma.16G072000;Glyma.17G055200;Glyma.17G138500;Glyma.18G040000;Glyma.19G022500;Glyma.19G062800;Glyma.19G133200
471	GO:0010923	negative_regulation_of_phosphatase_activity	42	6	0.04034	Glyma.01G018800;Glyma.02G261900;Glyma.04G087200;Glyma.11G233300;Glyma.14G056300;Glyma.18G023966
472	GO:0035305	negative_regulation_of_dephosphorylation	42	6	0.04034	Glyma.01G018800;Glyma.02G261900;Glyma.04G087200;Glyma.11G233300;Glyma.14G056300;Glyma.18G023966
473	GO:0009228	thiamine_biosynthetic_process	13	3	0.04062	Glyma.10G251500;Glyma.18G065700;Glyma.20G142000
474	GO:0009264	deoxyribonucleotide_catabolic_process	13	3	0.04062	Glyma.13G009700;Glyma.14G207800;Glyma.18G048400
475	GO:0016104	triterpenoid_biosynthetic_process	13	3	0.04062	Glyma.07G001300;Glyma.15G065600;Glyma.15G101800
476	GO:0042724	thiamine-containing_compound_biosynthetic_process	13	3	0.04062	Glyma.10G251500;Glyma.18G065700;Glyma.20G142000
477	GO:0048168	regulation_of_neuronal_synaptic_plasticity	13	3	0.04062	Glyma.09G261200;Glyma.10G130800;Glyma.20G081500
478	GO:0048578	positive_regulation_of_long-day_photoperiodism,_flowering	13	3	0.04062	Glyma.10G221500;Glyma.16G163200;Glyma.20G170100
479	GO:0070509	calcium_ion_import	13	3	0.04062	Glyma.08G241600;Glyma.13G002200;Glyma.20G066800
480	GO:0070574	cadmium_ion_transmembrane_transport	13	3	0.04062	Glyma.07G023600;Glyma.13G355000;Glyma.15G019200
481	GO:0010380	regulation_of_chlorophyll_biosynthetic_process	53	7	0.04064	Glyma.03G134500;Glyma.10G243800;Glyma.12G117700;Glyma.13G155400;Glyma.13G294300;Glyma.17G055200;Glyma.20G150600
482	GO:0006820	anion_transport	917	69	0.04067	Glyma.01G024000;Glyma.01G041400;Glyma.01G130000;Glyma.01G132500;Glyma.02G005800;Glyma.02G040700;Glyma.02G160900;Glyma.02G255800;Glyma.02G260100;Glyma.03G040100;Glyma.03G040400;Glyma.04G065800;Glyma.04G092100;Glyma.04G246400;Glyma.05G162500;Glyma.06G106200;Glyma.06G307500;Glyma.07G033500;Glyma.07G069600;Glyma.07G088200;Glyma.07G218900;Glyma.07G262500;Glyma.07G265900;Glyma.08G070967;Glyma.08G115600…
483	GO:0009263	deoxyribonucleotide_biosynthetic_process	22	4	0.04149	Glyma.06G148500;Glyma.14G207800;Glyma.16G056300;Glyma.18G048400
484	GO:0051248	negative_regulation_of_protein_metabolic_process	396	33	0.04244	Glyma.01G018800;Glyma.01G127800;Glyma.02G261900;Glyma.03G068200;Glyma.03G141800;Glyma.04G050300;Glyma.04G087200;Glyma.06G050300;Glyma.06G102400;Glyma.08G341100;Glyma.08G341300;Glyma.09G155500;Glyma.09G162500;Glyma.09G162700;Glyma.09G163000;Glyma.09G163300;Glyma.09G163600;Glyma.09G163700;Glyma.09G163800;Glyma.11G180500;Glyma.11G233300;Glyma.12G093100;Glyma.12G234700;Glyma.13G314100;Glyma.14G038300…
485	GO:0009767	photosynthetic_electron_transport_chain	101	11	0.04323	Glyma.04G019100;Glyma.05G117400;Glyma.05G132000;Glyma.06G019400;Glyma.07G023000;Glyma.07G057200;Glyma.08G086600;Glyma.08G218800;Glyma.09G008100;Glyma.15G172500;Glyma.16G153000
486	GO:0010224	response_to_UV-B	126	13	0.04333	Glyma.02G004900;Glyma.02G013900;Glyma.02G048400;Glyma.02G226300;Glyma.03G141800;Glyma.05G020600;Glyma.10G139300;Glyma.10G243800;Glyma.17G078700;Glyma.18G028300;Glyma.19G105100;Glyma.20G150600;Glyma.20G241700
487	GO:1901463	regulation_of_tetrapyrrole_biosynthetic_process	54	7	0.04434	Glyma.03G134500;Glyma.10G243800;Glyma.12G117700;Glyma.13G155400;Glyma.13G294300;Glyma.17G055200;Glyma.20G150600
488	GO:0005983	starch_catabolic_process	43	6	0.04457	Glyma.01G203400;Glyma.08G283700;Glyma.09G168300;Glyma.11G039400;Glyma.12G013400;Glyma.18G142500
489	GO:0010215	cellulose_microfibril_organization	43	6	0.04457	Glyma.04G160000;Glyma.04G160100;Glyma.06G205400;Glyma.06G205500;Glyma.17G030700;Glyma.18G241600
490	GO:0007568	aging	426	35	0.04458	Glyma.02G109800;Glyma.02G124900;Glyma.03G018800;Glyma.03G201200;Glyma.03G216400;Glyma.04G050300;Glyma.05G137500;Glyma.05G178200;Glyma.05G215900;Glyma.06G050300;Glyma.07G171200;Glyma.07G229100;Glyma.08G021900;Glyma.08G135200;Glyma.08G169451;Glyma.09G139600;Glyma.09G237600;Glyma.10G017600;Glyma.10G236000;Glyma.11G234300;Glyma.12G049100;Glyma.12G106900;Glyma.12G117700;Glyma.13G294300;Glyma.14G092800…
491	GO:0010089	xylem_development	114	12	0.04474	Glyma.01G104200;Glyma.02G233800;Glyma.03G070900;Glyma.04G049500;Glyma.06G275900;Glyma.09G113100;Glyma.11G162100;Glyma.12G129500;Glyma.14G201600;Glyma.17G132600;Glyma.18G055600;Glyma.20G145000
492	GO:0006006	glucose_metabolic_process	102	11	0.04591	Glyma.01G097400;Glyma.04G015900;Glyma.04G193400;Glyma.06G172700;Glyma.07G013800;Glyma.08G199000;Glyma.08G273100;Glyma.08G273150;Glyma.09G203500;Glyma.12G106900;Glyma.15G038100
493	GO:0009407	toxin_catabolic_process	66	8	0.0463	Glyma.02G187200;Glyma.06G193500;Glyma.07G140200;Glyma.08G174900;Glyma.11G212900;Glyma.15G252200;Glyma.18G043700;Glyma.20G101100
494	GO:0009413	response_to_flooding	6	2	0.04709	Glyma.08G319200;Glyma.14G156400
495	GO:0009804	coumarin_metabolic_process	6	2	0.04709	Glyma.03G096500;Glyma.07G124400
496	GO:0009805	coumarin_biosynthetic_process	6	2	0.04709	Glyma.03G096500;Glyma.07G124400
497	GO:0010028	xanthophyll_cycle	6	2	0.04709	Glyma.07G069600;Glyma.20G002000
498	GO:0010421	hydrogen_peroxide-mediated_programmed_cell_death	6	2	0.04709	Glyma.03G096500;Glyma.07G124400
499	GO:0015690	aluminum_cation_transport	6	2	0.04709	Glyma.06G115800;Glyma.06G220800
500	GO:0015727	lactate_transport	6	2	0.04709	Glyma.05G162500;Glyma.15G087300
501	GO:0035873	lactate_transmembrane_transport	6	2	0.04709	Glyma.05G162500;Glyma.15G087300
502	GO:0042344	indole_glucosinolate_catabolic_process	6	2	0.04709	Glyma.13G355000;Glyma.15G019200
503	GO:0045875	negative_regulation_of_sister_chromatid_cohesion	6	2	0.04709	Glyma.05G020600;Glyma.17G078700
504	GO:0071922	regulation_of_cohesin_loading	6	2	0.04709	Glyma.05G020600;Glyma.17G078700
505	GO:0071923	negative_regulation_of_cohesin_loading	6	2	0.04709	Glyma.05G020600;Glyma.17G078700
506	GO:0072512	trivalent_inorganic_cation_transport	6	2	0.04709	Glyma.06G115800;Glyma.06G220800
507	GO:0120186	negative_regulation_of_protein_localization_to_chromatin	6	2	0.04709	Glyma.05G020600;Glyma.17G078700
508	GO:1905634	regulation_of_protein_localization_to_chromatin	6	2	0.04709	Glyma.05G020600;Glyma.17G078700
509	GO:0007268	chemical_synaptic_transmission	33	5	0.04758	Glyma.09G261200;Glyma.10G130800;Glyma.11G144600;Glyma.12G075200;Glyma.20G081500
510	GO:0009262	deoxyribonucleotide_metabolic_process	33	5	0.04758	Glyma.06G148500;Glyma.13G009700;Glyma.14G207800;Glyma.16G056300;Glyma.18G048400
511	GO:0023061	signal_release	33	5	0.04758	Glyma.09G261200;Glyma.10G130800;Glyma.11G144600;Glyma.12G075200;Glyma.20G081500
512	GO:0098916	anterograde_trans-synaptic_signaling	33	5	0.04758	Glyma.09G261200;Glyma.10G130800;Glyma.11G144600;Glyma.12G075200;Glyma.20G081500
513	GO:0099536	synaptic_signaling	33	5	0.04758	Glyma.09G261200;Glyma.10G130800;Glyma.11G144600;Glyma.12G075200;Glyma.20G081500
514	GO:0099537	trans-synaptic_signaling	33	5	0.04758	Glyma.09G261200;Glyma.10G130800;Glyma.11G144600;Glyma.12G075200;Glyma.20G081500
515	GO:2000038	regulation_of_stomatal_complex_development	33	5	0.04758	Glyma.04G022500;Glyma.05G007100;Glyma.08G208000;Glyma.08G286700;Glyma.19G007700
516	GO:0008361	regulation_of_cell_size	128	13	0.04815	Glyma.01G208200;Glyma.02G150100;Glyma.03G018800;Glyma.05G162500;Glyma.10G221100;Glyma.11G034000;Glyma.11G228000;Glyma.13G035900;Glyma.13G063700;Glyma.14G157600;Glyma.14G158200;Glyma.14G158600;Glyma.15G087300
517	GO:0018298	protein-chromophore_linkage	55	7	0.04825	Glyma.05G128000;Glyma.08G082900;Glyma.16G145800;Glyma.16G165500;Glyma.16G165800;Glyma.18G028400;Glyma.20G212900
518	GO:0019252	starch_biosynthetic_process	55	7	0.04825	Glyma.02G304500;Glyma.03G247100;Glyma.05G127800;Glyma.06G011700;Glyma.06G129400;Glyma.18G260101;Glyma.19G244800
519	GO:0070838	divalent_metal_ion_transport	275	24	0.04877	Glyma.01G193600;Glyma.01G219100;Glyma.03G149333;Glyma.03G157700;Glyma.05G102600;Glyma.06G046000;Glyma.06G077300;Glyma.07G023600;Glyma.08G137000;Glyma.08G241600;Glyma.11G048300;Glyma.12G194200;Glyma.12G204400;Glyma.13G002200;Glyma.13G338300;Glyma.13G355000;Glyma.15G019200;Glyma.15G036200;Glyma.15G262300;Glyma.18G200500;Glyma.19G038600;Glyma.19G161600;Glyma.20G022500;Glyma.20G066800
520	GO:0003341	cilium_movement	14	3	0.04942	Glyma.04G101000;Glyma.13G089600;Glyma.14G174400
521	GO:0010076	maintenance_of_floral_meristem_identity	14	3	0.04942	Glyma.01G104200;Glyma.03G070900;Glyma.12G077800
522	GO:0080026	response_to_indolebutyric_acid	14	3	0.04942	Glyma.09G008900;Glyma.13G355000;Glyma.15G019200
523	GO:2000068	regulation_of_defense_response_to_insect	14	3	0.04942	Glyma.05G178200;Glyma.08G135200;Glyma.13G047300
524	GO:0006778	porphyrin-containing_compound_metabolic_process	194	18	0.04955	Glyma.02G305900;Glyma.03G134500;Glyma.03G170300;Glyma.06G221900;Glyma.07G085700;Glyma.08G005000;Glyma.10G003200;Glyma.10G128400;Glyma.10G139300;Glyma.10G243800;Glyma.11G157976;Glyma.12G117700;Glyma.12G221800;Glyma.12G221900;Glyma.13G155400;Glyma.13G294300;Glyma.17G055200;Glyma.20G150600
525	GO:0005977	glycogen_metabolic_process	91	10	0.04973	Glyma.02G304500;Glyma.03G222000;Glyma.06G011700;Glyma.08G334000;Glyma.13G002200;Glyma.13G220900;Glyma.13G235600;Glyma.15G091600;Glyma.19G192800;Glyma.20G066800
526	GO:1901615	organic_hydroxy_compound_metabolic_process	647	50	0.04987	Glyma.01G214200;Glyma.02G013900;Glyma.02G029900;Glyma.02G081000;Glyma.02G223600;Glyma.02G226200;Glyma.02G272400;Glyma.03G085500;Glyma.05G170400;Glyma.05G180600;Glyma.06G008400;Glyma.06G020700;Glyma.06G215200;Glyma.06G235500;Glyma.07G162900;Glyma.08G055900;Glyma.08G193900;Glyma.08G199300;Glyma.08G250000;Glyma.09G008900;Glyma.09G282900;Glyma.10G018800;Glyma.10G070100;Glyma.10G070300;Glyma.10G224000…
527	GO:0006144	purine_nucleobase_metabolic_process	56	7	0.05237	Glyma.02G272400;Glyma.04G007300;Glyma.04G065800;Glyma.09G050800;Glyma.09G222700;Glyma.13G240600;Glyma.13G340300
528	GO:0051259	protein_complex_oligomerization	209	19	0.05279	Glyma.01G008500;Glyma.02G015800;Glyma.02G252800;Glyma.04G198600;Glyma.06G162200;Glyma.06G166800;Glyma.06G200800;Glyma.08G009900;Glyma.09G008900;Glyma.09G236400;Glyma.13G002200;Glyma.13G270400;Glyma.14G014100;Glyma.14G063700;Glyma.14G140800;Glyma.15G149800;Glyma.16G077800;Glyma.20G066800;Glyma.20G163900
529	GO:0006112	energy_reserve_metabolic_process	92	10	0.05289	Glyma.02G304500;Glyma.03G222000;Glyma.06G011700;Glyma.08G334000;Glyma.13G002200;Glyma.13G220900;Glyma.13G235600;Glyma.15G091600;Glyma.19G192800;Glyma.20G066800
530	GO:0030243	cellulose_metabolic_process	169	16	0.05296	Glyma.03G216100;Glyma.04G142700;Glyma.05G216400;Glyma.06G225400;Glyma.06G324300;Glyma.08G022300;Glyma.08G117500;Glyma.11G151800;Glyma.12G191500;Glyma.12G191700;Glyma.13G126000;Glyma.13G174300;Glyma.13G334000;Glyma.14G012800;Glyma.14G012900;Glyma.18G030700
531	GO:0048653	anther_development	156	15	0.05336	Glyma.02G095600;Glyma.04G242300;Glyma.05G111500;Glyma.05G169900;Glyma.06G174800;Glyma.08G128100;Glyma.09G224800;Glyma.11G043100;Glyma.12G012200;Glyma.13G316900;Glyma.15G275400;Glyma.17G155400;Glyma.18G028300;Glyma.19G140600;Glyma.19G263300
532	GO:0030003	cellular_cation_homeostasis	447	36	0.05344	Glyma.02G262500;Glyma.03G050100;Glyma.04G003700;Glyma.04G007500;Glyma.04G106500;Glyma.06G077300;Glyma.07G067700;Glyma.07G155200;Glyma.07G265900;Glyma.08G076000;Glyma.09G010700;Glyma.09G013700;Glyma.09G056300;Glyma.09G130500;Glyma.09G255100;Glyma.10G146600;Glyma.10G264100;Glyma.12G079500;Glyma.13G131200;Glyma.14G014100;Glyma.14G177000;Glyma.15G115200;Glyma.15G118500;Glyma.15G162600;Glyma.15G262300…
533	GO:0015696	ammonium_transport	45	6	0.05381	Glyma.01G123400;Glyma.01G208200;Glyma.10G132300;Glyma.10G167800;Glyma.11G034000;Glyma.16G105500
534	GO:0046688	response_to_copper_ion	45	6	0.05381	Glyma.01G219100;Glyma.03G073776;Glyma.03G073778;Glyma.07G014500;Glyma.08G200100;Glyma.08G200200
535	GO:0051555	flavonol_biosynthetic_process	45	6	0.05381	Glyma.02G013900;Glyma.06G008400;Glyma.11G212900;Glyma.13G082300;Glyma.13G222100;Glyma.18G043700
536	GO:0071423	malate_transmembrane_transport	45	6	0.05381	Glyma.01G024000;Glyma.02G040700;Glyma.07G265900;Glyma.09G010700;Glyma.10G173400;Glyma.15G115200
537	GO:0072511	divalent_inorganic_cation_transport	278	24	0.05397	Glyma.01G193600;Glyma.01G219100;Glyma.03G149333;Glyma.03G157700;Glyma.05G102600;Glyma.06G046000;Glyma.06G077300;Glyma.07G023600;Glyma.08G137000;Glyma.08G241600;Glyma.11G048300;Glyma.12G194200;Glyma.12G204400;Glyma.13G002200;Glyma.13G338300;Glyma.13G355000;Glyma.15G019200;Glyma.15G036200;Glyma.15G262300;Glyma.18G200500;Glyma.19G038600;Glyma.19G161600;Glyma.20G022500;Glyma.20G066800
538	GO:0033993	response_to_lipid	1769	124	0.05457	Glyma.01G013500;Glyma.01G018800;Glyma.01G036600;Glyma.01G127800;Glyma.02G016600;Glyma.02G019300;Glyma.02G034200;Glyma.02G080200;Glyma.02G134600;Glyma.02G146100;Glyma.02G223600;Glyma.02G228200;Glyma.02G241000;Glyma.02G261700;Glyma.02G261900;Glyma.02G305900;Glyma.03G081900;Glyma.03G154400;Glyma.03G170300;Glyma.03G222000;Glyma.03G247100;Glyma.03G261800;Glyma.04G009400;Glyma.04G009900;Glyma.04G170600…
539	GO:0043393	regulation_of_protein_binding	24	4	0.05479	Glyma.01G152100;Glyma.02G252600;Glyma.03G261800;Glyma.07G048500
540	GO:0048564	photosystem_I_assembly	24	4	0.05479	Glyma.04G019100;Glyma.05G132000;Glyma.06G019400;Glyma.08G086600
541	GO:0006720	isoprenoid_metabolic_process	535	42	0.05536	Glyma.01G216000;Glyma.02G223600;Glyma.02G226200;Glyma.02G272400;Glyma.03G154400;Glyma.04G052100;Glyma.05G130600;Glyma.06G221900;Glyma.06G324200;Glyma.07G001300;Glyma.07G069600;Glyma.07G187700;Glyma.09G008900;Glyma.09G142900;Glyma.09G282900;Glyma.11G003200;Glyma.11G079400;Glyma.13G231300;Glyma.13G361700;Glyma.14G023000;Glyma.14G182700;Glyma.14G190300;Glyma.15G012100;Glyma.15G065600;Glyma.15G089000…
542	GO:0010200	response_to_chitin	363	30	0.05562	Glyma.01G188600;Glyma.02G196301;Glyma.02G223600;Glyma.02G296600;Glyma.03G173300;Glyma.03G191100;Glyma.03G202600;Glyma.04G052000;Glyma.04G212300;Glyma.05G215900;Glyma.08G021900;Glyma.08G320200;Glyma.10G066100;Glyma.10G081900;Glyma.12G060700;Glyma.13G123000;Glyma.13G151200;Glyma.13G333200;Glyma.13G337400;Glyma.13G337466;Glyma.14G016300;Glyma.14G190300;Glyma.14G212200;Glyma.15G037000;Glyma.15G041100…
543	GO:0033013	tetrapyrrole_metabolic_process	197	18	0.05594	Glyma.02G305900;Glyma.03G134500;Glyma.03G170300;Glyma.06G221900;Glyma.07G085700;Glyma.08G005000;Glyma.10G003200;Glyma.10G128400;Glyma.10G139300;Glyma.10G243800;Glyma.11G157976;Glyma.12G117700;Glyma.12G221800;Glyma.12G221900;Glyma.13G155400;Glyma.13G294300;Glyma.17G055200;Glyma.20G150600
544	GO:0098655	cation_transmembrane_transport	1055	77	0.05639	Glyma.01G024000;Glyma.01G123400;Glyma.01G157300;Glyma.01G193600;Glyma.01G208200;Glyma.01G219100;Glyma.02G040700;Glyma.02G116400;Glyma.02G150200;Glyma.03G149333;Glyma.03G157700;Glyma.03G241500;Glyma.03G264100;Glyma.04G007500;Glyma.04G092100;Glyma.04G102600;Glyma.04G102700;Glyma.05G102600;Glyma.05G117400;Glyma.05G142500;Glyma.06G015000;Glyma.06G046000;Glyma.06G077300;Glyma.06G103900;Glyma.07G023600…
545	GO:1902074	response_to_salt	57	7	0.0567	Glyma.02G080200;Glyma.09G032100;Glyma.09G139600;Glyma.10G017600;Glyma.10G236000;Glyma.19G211600;Glyma.20G158500
546	GO:0009737	response_to_abscisic_acid	1283	92	0.05727	Glyma.01G013500;Glyma.01G018800;Glyma.02G019300;Glyma.02G034200;Glyma.02G080200;Glyma.02G134600;Glyma.02G146100;Glyma.02G223600;Glyma.02G228200;Glyma.02G241000;Glyma.02G261700;Glyma.02G261900;Glyma.02G305900;Glyma.03G222000;Glyma.03G247100;Glyma.03G261800;Glyma.04G009400;Glyma.04G009900;Glyma.04G170600;Glyma.05G043800;Glyma.05G043900;Glyma.05G175600;Glyma.06G024500;Glyma.06G249800;Glyma.07G048500…
547	GO:0009838	abscission	81	9	0.05728	Glyma.07G105700;Glyma.09G172500;Glyma.09G224800;Glyma.10G064400;Glyma.11G085300;Glyma.12G012200;Glyma.13G149000;Glyma.15G275400;Glyma.19G140600
548	GO:0006835	dicarboxylic_acid_transport	69	8	0.05761	Glyma.01G024000;Glyma.02G040700;Glyma.04G092100;Glyma.07G265900;Glyma.08G115600;Glyma.09G010700;Glyma.10G173400;Glyma.15G115200
549	GO:0048574	long-day_photoperiodism,_flowering	106	11	0.05773	Glyma.02G108600;Glyma.03G261800;Glyma.07G048500;Glyma.10G221500;Glyma.11G148362;Glyma.13G009300;Glyma.16G163200;Glyma.18G050300;Glyma.20G035200;Glyma.20G060400;Glyma.20G170100
550	GO:0071482	cellular_response_to_light_stimulus	239	21	0.05853	Glyma.02G267800;Glyma.03G170300;Glyma.03G214300;Glyma.03G261300;Glyma.04G058900;Glyma.04G134200;Glyma.06G002400;Glyma.06G059600;Glyma.06G221900;Glyma.07G049400;Glyma.07G058200;Glyma.08G141300;Glyma.10G243800;Glyma.11G035900;Glyma.11G098700;Glyma.12G184800;Glyma.12G202500;Glyma.16G027200;Glyma.19G192800;Glyma.19G260400;Glyma.20G150600
551	GO:0009736	cytokinin-activated_signaling_pathway	145	14	0.05878	Glyma.01G036600;Glyma.02G305900;Glyma.03G219100;Glyma.07G015600;Glyma.07G171200;Glyma.08G201100;Glyma.08G207700;Glyma.13G155400;Glyma.13G212800;Glyma.13G360600;Glyma.15G013300;Glyma.15G099800;Glyma.17G055200;Glyma.19G239100
552	GO:0051554	flavonol_metabolic_process	46	6	0.05883	Glyma.02G013900;Glyma.06G008400;Glyma.11G212900;Glyma.13G082300;Glyma.13G222100;Glyma.18G043700
553	GO:2000573	positive_regulation_of_DNA_biosynthetic_process	35	5	0.05897	Glyma.05G020600;Glyma.05G043800;Glyma.05G043900;Glyma.09G098400;Glyma.17G078700
554	GO:0048167	regulation_of_synaptic_plasticity	15	3	0.05907	Glyma.09G261200;Glyma.10G130800;Glyma.20G081500
555	GO:0060003	copper_ion_export	15	3	0.05907	Glyma.01G219100;Glyma.05G117400;Glyma.12G079500
556	GO:0071289	cellular_response_to_nickel_ion	15	3	0.05907	Glyma.03G173300;Glyma.19G174200;Glyma.20G099100
557	GO:0071486	cellular_response_to_high_light_intensity	15	3	0.05907	Glyma.08G141300;Glyma.10G243800;Glyma.20G150600
558	GO:0071248	cellular_response_to_metal_ion	199	18	0.0605	Glyma.01G181800;Glyma.03G173300;Glyma.04G035600;Glyma.08G076000;Glyma.08G137800;Glyma.11G060000;Glyma.11G192800;Glyma.12G178500;Glyma.13G051100;Glyma.14G049000;Glyma.14G182700;Glyma.16G089700;Glyma.16G168200;Glyma.17G084300;Glyma.19G113100;Glyma.19G174200;Glyma.20G022500;Glyma.20G099100
559	GO:0031001	response_to_brefeldin_A	1	1	0.06084	Glyma.09G031000
560	GO:0048838	release_of_seed_from_dormancy	1	1	0.06084	Glyma.09G282900
561	GO:0071722	detoxification_of_arsenic-containing_substance	1	1	0.06084	Glyma.12G017900
562	GO:0097438	exit_from_dormancy	1	1	0.06084	Glyma.09G282900
563	GO:0097681	double-strand_break_repair_via_alternative_nonhomologous_end_joining	1	1	0.06084	Glyma.14G140800
564	GO:1990067	intrachromosomal_DNA_recombination	1	1	0.06084	Glyma.14G140800
565	GO:2000042	negative_regulation_of_double-strand_break_repair_via_homologous_recombination	1	1	0.06084	Glyma.14G140800
566	GO:0051181	cofactor_transport	58	7	0.06126	Glyma.03G185900;Glyma.05G162500;Glyma.07G069600;Glyma.15G087300;Glyma.16G155000;Glyma.19G186100;Glyma.20G002000
567	GO:0046916	cellular_transition_metal_ion_homeostasis	268	23	0.06135	Glyma.02G262500;Glyma.03G050100;Glyma.04G003700;Glyma.04G106500;Glyma.07G067700;Glyma.07G155200;Glyma.08G076000;Glyma.09G013700;Glyma.09G130500;Glyma.09G255100;Glyma.10G146600;Glyma.10G264100;Glyma.12G079500;Glyma.15G118500;Glyma.15G262300;Glyma.16G032400;Glyma.16G168200;Glyma.16G178000;Glyma.16G178100;Glyma.16G178200;Glyma.17G016800;Glyma.17G141000;Glyma.18G200500
568	GO:0006749	glutathione_metabolic_process	120	12	0.06165	Glyma.02G187200;Glyma.03G176300;Glyma.06G193500;Glyma.07G140200;Glyma.08G174900;Glyma.11G212900;Glyma.11G216400;Glyma.15G252200;Glyma.16G001900;Glyma.18G043700;Glyma.19G177001;Glyma.20G101100
569	GO:0009299	mRNA_transcription	25	4	0.06221	Glyma.02G230200;Glyma.03G164000;Glyma.06G315400;Glyma.10G166100
570	GO:0080036	regulation_of_cytokinin-activated_signaling_pathway	25	4	0.06221	Glyma.08G207700;Glyma.13G155400;Glyma.13G360600;Glyma.15G013300
571	GO:0033559	unsaturated_fatty_acid_metabolic_process	95	10	0.06315	Glyma.01G012100;Glyma.01G127800;Glyma.02G227200;Glyma.07G151300;Glyma.09G209400;Glyma.10G070100;Glyma.10G070300;Glyma.13G152814;Glyma.19G011700;Glyma.20G237500
572	GO:0042752	regulation_of_circadian_rhythm	95	10	0.06315	Glyma.02G267800;Glyma.03G261800;Glyma.06G002400;Glyma.07G048500;Glyma.10G048500;Glyma.10G221500;Glyma.11G130600;Glyma.11G194400;Glyma.16G163200;Glyma.20G170100
573	GO:0006566	threonine_metabolic_process	7	2	0.06331	Glyma.10G166000;Glyma.20G223200
574	GO:0009115	xanthine_catabolic_process	7	2	0.06331	Glyma.02G272400;Glyma.13G340300
575	GO:0009176	pyrimidine_deoxyribonucleoside_monophosphate_metabolic_process	7	2	0.06331	Glyma.14G207800;Glyma.18G048400
576	GO:0009177	pyrimidine_deoxyribonucleoside_monophosphate_biosynthetic_process	7	2	0.06331	Glyma.14G207800;Glyma.18G048400
577	GO:0018973	trinitrotoluene_metabolic_process	7	2	0.06331	Glyma.08G174900;Glyma.15G252200
578	GO:0018974	2,4,6-trinitrotoluene_metabolic_process	7	2	0.06331	Glyma.08G174900;Glyma.15G252200
579	GO:0019326	nitrotoluene_metabolic_process	7	2	0.06331	Glyma.08G174900;Glyma.15G252200
580	GO:0036474	cell_death_in_response_to_hydrogen_peroxide	7	2	0.06331	Glyma.03G096500;Glyma.07G124400
581	GO:0046110	xanthine_metabolic_process	7	2	0.06331	Glyma.02G272400;Glyma.13G340300
582	GO:0046256	2,4,6-trinitrotoluene_catabolic_process	7	2	0.06331	Glyma.08G174900;Glyma.15G252200
583	GO:0046260	trinitrotoluene_catabolic_process	7	2	0.06331	Glyma.08G174900;Glyma.15G252200
584	GO:0046263	nitrotoluene_catabolic_process	7	2	0.06331	Glyma.08G174900;Glyma.15G252200
585	GO:0072489	methylammonium_transmembrane_transport	7	2	0.06331	Glyma.01G208200;Glyma.11G034000
586	GO:0072490	toluene-containing_compound_metabolic_process	7	2	0.06331	Glyma.08G174900;Glyma.15G252200
587	GO:0072491	toluene-containing_compound_catabolic_process	7	2	0.06331	Glyma.08G174900;Glyma.15G252200
588	GO:1902334	fructose_export_from_vacuole_to_cytoplasm	7	2	0.06331	Glyma.06G200800;Glyma.15G149800
589	GO:0010228	vegetative_to_reproductive_phase_transition_of_meristem	454	36	0.06384	Glyma.01G104200;Glyma.01G144400;Glyma.02G069500;Glyma.02G108600;Glyma.02G267800;Glyma.02G304500;Glyma.03G070900;Glyma.03G073776;Glyma.03G073778;Glyma.03G214300;Glyma.03G261800;Glyma.05G175600;Glyma.06G063000;Glyma.07G048500;Glyma.07G058200;Glyma.07G061500;Glyma.08G132800;Glyma.10G017600;Glyma.10G048500;Glyma.10G221500;Glyma.11G127100;Glyma.11G148362;Glyma.12G077800;Glyma.13G009300;Glyma.13G047300…
590	GO:0015743	malate_transport	47	6	0.06413	Glyma.01G024000;Glyma.02G040700;Glyma.07G265900;Glyma.09G010700;Glyma.10G173400;Glyma.15G115200
591	GO:0071368	cellular_response_to_cytokinin_stimulus	147	14	0.06439	Glyma.01G036600;Glyma.02G305900;Glyma.03G219100;Glyma.07G015600;Glyma.07G171200;Glyma.08G201100;Glyma.08G207700;Glyma.13G155400;Glyma.13G212800;Glyma.13G360600;Glyma.15G013300;Glyma.15G099800;Glyma.17G055200;Glyma.19G239100
592	GO:0000103	sulfate_assimilation	83	9	0.06493	Glyma.01G170300;Glyma.06G266700;Glyma.10G224100;Glyma.11G047900;Glyma.12G136400;Glyma.16G042700;Glyma.18G127400;Glyma.18G255200;Glyma.19G109400
593	GO:0009687	abscisic_acid_metabolic_process	59	7	0.06602	Glyma.02G223600;Glyma.02G272400;Glyma.09G282900;Glyma.14G190300;Glyma.16G076600;Glyma.16G109300;Glyma.17G174500
594	GO:0043288	apocarotenoid_metabolic_process	59	7	0.06602	Glyma.02G223600;Glyma.02G272400;Glyma.09G282900;Glyma.14G190300;Glyma.16G076600;Glyma.16G109300;Glyma.17G174500
595	GO:0071732	cellular_response_to_nitric_oxide	59	7	0.06602	Glyma.08G076000;Glyma.11G192800;Glyma.12G178500;Glyma.13G051100;Glyma.14G049000;Glyma.19G011700;Glyma.20G022500
596	GO:1902644	tertiary_alcohol_metabolic_process	59	7	0.06602	Glyma.02G223600;Glyma.02G272400;Glyma.09G282900;Glyma.14G190300;Glyma.16G076600;Glyma.16G109300;Glyma.17G174500
597	GO:0031016	pancreas_development	16	3	0.06952	Glyma.04G101000;Glyma.13G089600;Glyma.14G174400
598	GO:0051098	regulation_of_binding	48	6	0.06969	Glyma.01G152100;Glyma.02G252600;Glyma.03G261800;Glyma.05G020600;Glyma.07G048500;Glyma.17G078700
599	GO:1901136	carbohydrate_derivative_catabolic_process	176	16	0.07091	Glyma.01G160100;Glyma.03G030500;Glyma.07G057200;Glyma.10G241800;Glyma.11G129300;Glyma.12G049100;Glyma.12G054000;Glyma.12G054500;Glyma.12G130200;Glyma.13G009700;Glyma.13G155800;Glyma.13G355000;Glyma.14G207800;Glyma.15G019200;Glyma.16G119200;Glyma.18G048400
600	GO:0071281	cellular_response_to_iron_ion	136	13	0.07111	Glyma.01G181800;Glyma.04G035600;Glyma.08G076000;Glyma.08G137800;Glyma.11G060000;Glyma.11G192800;Glyma.12G178500;Glyma.13G051100;Glyma.14G049000;Glyma.14G182700;Glyma.16G089700;Glyma.16G168200;Glyma.20G022500
601	GO:0071103	DNA_conformation_change	330	27	0.07308	Glyma.01G073400;Glyma.02G015100;Glyma.02G245000;Glyma.04G087200;Glyma.05G020600;Glyma.06G199800;Glyma.07G238400;Glyma.08G016400;Glyma.08G227400;Glyma.09G028800;Glyma.09G047300;Glyma.10G000200;Glyma.10G090000;Glyma.11G113300;Glyma.11G146481;Glyma.11G241702;Glyma.12G039200;Glyma.13G152508;Glyma.14G077200;Glyma.15G032300;Glyma.15G222200;Glyma.15G276000;Glyma.17G035000;Glyma.17G078700;Glyma.17G104000…
602	GO:0048586	regulation_of_long-day_photoperiodism,_flowering	85	9	0.0732	Glyma.02G108600;Glyma.10G221500;Glyma.11G148362;Glyma.13G009300;Glyma.16G163200;Glyma.18G050300;Glyma.20G035200;Glyma.20G060400;Glyma.20G170100
603	GO:0009067	aspartate_family_amino_acid_biosynthetic_process	124	12	0.075	Glyma.02G228100;Glyma.07G195300;Glyma.12G150500;Glyma.12G222400;Glyma.13G181000;Glyma.13G242100;Glyma.13G279200;Glyma.15G071300;Glyma.15G072400;Glyma.15G073100;Glyma.17G016300;Glyma.20G150100
604	GO:1902170	cellular_response_to_reactive_nitrogen_species	73	8	0.07519	Glyma.08G076000;Glyma.11G192800;Glyma.12G176900;Glyma.12G178500;Glyma.13G051100;Glyma.14G049000;Glyma.19G011700;Glyma.20G022500
605	GO:2000028	regulation_of_photoperiodism,_flowering	164	15	0.0753	Glyma.02G108600;Glyma.06G063000;Glyma.07G058200;Glyma.10G017600;Glyma.10G221500;Glyma.11G148362;Glyma.13G009300;Glyma.16G027200;Glyma.16G163200;Glyma.17G055200;Glyma.18G050300;Glyma.19G211600;Glyma.20G035200;Glyma.20G060400;Glyma.20G170100
606	GO:0006817	phosphate_ion_transport	49	6	0.07553	Glyma.01G024000;Glyma.02G005800;Glyma.02G040700;Glyma.04G065800;Glyma.10G006700;Glyma.20G204000
607	GO:0044255	cellular_lipid_metabolic_process	1718	119	0.07571	Glyma.01G012100;Glyma.01G067000;Glyma.01G127800;Glyma.01G216000;Glyma.02G001500;Glyma.02G010300;Glyma.02G081000;Glyma.02G123700;Glyma.02G223600;Glyma.02G226200;Glyma.02G227200;Glyma.02G272400;Glyma.03G101200;Glyma.03G101700;Glyma.03G130900;Glyma.03G154400;Glyma.03G186300;Glyma.03G237300;Glyma.04G052100;Glyma.04G057800;Glyma.04G132000;Glyma.04G148300;Glyma.05G130600;Glyma.05G152500;Glyma.05G180600…
608	GO:0006261	DNA-dependent_DNA_replication	275	23	0.07668	Glyma.01G187400;Glyma.02G019300;Glyma.02G150100;Glyma.03G141800;Glyma.05G020600;Glyma.06G020700;Glyma.06G143400;Glyma.06G199800;Glyma.07G238400;Glyma.08G105600;Glyma.08G208000;Glyma.08G299400;Glyma.09G047300;Glyma.10G090000;Glyma.11G113300;Glyma.12G039200;Glyma.14G140800;Glyma.15G034300;Glyma.15G276000;Glyma.17G035000;Glyma.17G078700;Glyma.17G104000;Glyma.19G216100
609	GO:1905039	carboxylic_acid_transmembrane_transport	390	31	0.07846	Glyma.01G024000;Glyma.02G040700;Glyma.02G160900;Glyma.02G255800;Glyma.02G260100;Glyma.04G246400;Glyma.05G162500;Glyma.07G069600;Glyma.07G265900;Glyma.08G070967;Glyma.08G115600;Glyma.08G254800;Glyma.09G010700;Glyma.09G160000;Glyma.10G173400;Glyma.11G226000;Glyma.12G181100;Glyma.13G031600;Glyma.13G043800;Glyma.13G051100;Glyma.15G087300;Glyma.15G105900;Glyma.15G115200;Glyma.16G105500;Glyma.16G209400…
610	GO:0003007	heart_morphogenesis	27	4	0.07853	Glyma.04G101000;Glyma.06G102400;Glyma.13G089600;Glyma.14G174400
611	GO:0046113	nucleobase_catabolic_process	27	4	0.07853	Glyma.02G272400;Glyma.09G050800;Glyma.13G240600;Glyma.13G340300
612	GO:0006880	intracellular_sequestering_of_iron_ion	38	5	0.07871	Glyma.02G262500;Glyma.03G050100;Glyma.07G155200;Glyma.08G076000;Glyma.16G168200
613	GO:0097577	sequestering_of_iron_ion	38	5	0.07871	Glyma.02G262500;Glyma.03G050100;Glyma.07G155200;Glyma.08G076000;Glyma.16G168200
614	GO:0030004	cellular_monovalent_inorganic_cation_homeostasis	112	11	0.07897	Glyma.04G007500;Glyma.07G265900;Glyma.09G010700;Glyma.09G056300;Glyma.13G131200;Glyma.14G014100;Glyma.14G177000;Glyma.15G115200;Glyma.15G162600;Glyma.17G207700;Glyma.19G019200
615	GO:0048571	long-day_photoperiodism	112	11	0.07897	Glyma.02G108600;Glyma.03G261800;Glyma.07G048500;Glyma.10G221500;Glyma.11G148362;Glyma.13G009300;Glyma.16G163200;Glyma.18G050300;Glyma.20G035200;Glyma.20G060400;Glyma.20G170100
616	GO:0009609	response_to_symbiotic_bacterium	17	3	0.08074	Glyma.09G139600;Glyma.10G236000;Glyma.20G158500
617	GO:0009915	phloem_sucrose_loading	17	3	0.08074	Glyma.10G070100;Glyma.10G070300;Glyma.13G152814
618	GO:0010045	response_to_nickel_cation	17	3	0.08074	Glyma.03G173300;Glyma.19G174200;Glyma.20G099100
619	GO:0098662	inorganic_cation_transmembrane_transport	911	66	0.08098	Glyma.01G024000;Glyma.01G157300;Glyma.01G193600;Glyma.01G219100;Glyma.02G040700;Glyma.02G116400;Glyma.03G149333;Glyma.03G157700;Glyma.03G241500;Glyma.03G264100;Glyma.04G007500;Glyma.04G092100;Glyma.04G102600;Glyma.04G102700;Glyma.05G102600;Glyma.05G117400;Glyma.05G142500;Glyma.06G015000;Glyma.06G046000;Glyma.06G077300;Glyma.06G103900;Glyma.07G023600;Glyma.07G056400;Glyma.07G184800;Glyma.08G030200…
620	GO:0005980	glycogen_catabolic_process	8	2	0.08109	Glyma.08G334000;Glyma.13G235600
621	GO:0009204	deoxyribonucleoside_triphosphate_catabolic_process	8	2	0.08109	Glyma.14G207800;Glyma.18G048400
622	GO:0009221	pyrimidine_deoxyribonucleotide_biosynthetic_process	8	2	0.08109	Glyma.14G207800;Glyma.18G048400
623	GO:0010395	rhamnogalacturonan_I_metabolic_process	8	2	0.08109	Glyma.04G142700;Glyma.06G225400
624	GO:0010400	rhamnogalacturonan_I_side_chain_metabolic_process	8	2	0.08109	Glyma.04G142700;Glyma.06G225400
625	GO:0015729	oxaloacetate_transport	8	2	0.08109	Glyma.01G024000;Glyma.02G040700
626	GO:0034486	vacuolar_transmembrane_transport	8	2	0.08109	Glyma.06G200800;Glyma.15G149800
627	GO:0042754	negative_regulation_of_circadian_rhythm	8	2	0.08109	Glyma.03G261800;Glyma.07G048500
628	GO:1902356	oxaloacetate(2-)_transmembrane_transport	8	2	0.08109	Glyma.01G024000;Glyma.02G040700
629	GO:0006636	unsaturated_fatty_acid_biosynthetic_process	50	6	0.08163	Glyma.02G227200;Glyma.07G151300;Glyma.10G070100;Glyma.10G070300;Glyma.13G152814;Glyma.19G011700
630	GO:0006836	neurotransmitter_transport	50	6	0.08163	Glyma.09G261200;Glyma.10G130800;Glyma.11G144600;Glyma.12G075200;Glyma.12G181100;Glyma.20G081500
631	GO:0015695	organic_cation_transport	50	6	0.08163	Glyma.01G123400;Glyma.01G208200;Glyma.10G132300;Glyma.10G167800;Glyma.11G034000;Glyma.16G105500
632	GO:0009637	response_to_blue_light	221	19	0.08171	Glyma.05G175600;Glyma.07G058200;Glyma.08G132800;Glyma.10G166100;Glyma.10G221500;Glyma.10G243800;Glyma.11G098700;Glyma.11G200201;Glyma.12G184800;Glyma.13G047300;Glyma.13G063700;Glyma.16G027200;Glyma.16G145800;Glyma.16G163200;Glyma.16G206400;Glyma.18G028400;Glyma.20G150600;Glyma.20G170100;Glyma.20G212900
633	GO:0055076	transition_metal_ion_homeostasis	306	25	0.08298	Glyma.02G262500;Glyma.03G050100;Glyma.04G003700;Glyma.04G106500;Glyma.05G117400;Glyma.07G023600;Glyma.07G067700;Glyma.07G155200;Glyma.08G076000;Glyma.09G013700;Glyma.09G130500;Glyma.09G255100;Glyma.10G146600;Glyma.10G264100;Glyma.12G079500;Glyma.15G118500;Glyma.15G262300;Glyma.16G032400;Glyma.16G168200;Glyma.16G178000;Glyma.16G178100;Glyma.16G178200;Glyma.17G016800;Glyma.17G141000;Glyma.18G200500
634	GO:0009066	aspartate_family_amino_acid_metabolic_process	153	14	0.08334	Glyma.02G228100;Glyma.07G195300;Glyma.10G166000;Glyma.12G150500;Glyma.12G222400;Glyma.13G181000;Glyma.13G242100;Glyma.13G279200;Glyma.15G071300;Glyma.15G072400;Glyma.15G073100;Glyma.17G016300;Glyma.20G150100;Glyma.20G223200
635	GO:1903825	organic_acid_transmembrane_transport	393	31	0.08461	Glyma.01G024000;Glyma.02G040700;Glyma.02G160900;Glyma.02G255800;Glyma.02G260100;Glyma.04G246400;Glyma.05G162500;Glyma.07G069600;Glyma.07G265900;Glyma.08G070967;Glyma.08G115600;Glyma.08G254800;Glyma.09G010700;Glyma.09G160000;Glyma.10G173400;Glyma.11G226000;Glyma.12G181100;Glyma.13G031600;Glyma.13G043800;Glyma.13G051100;Glyma.15G087300;Glyma.15G105900;Glyma.15G115200;Glyma.16G105500;Glyma.16G209400…
636	GO:0072488	ammonium_transmembrane_transport	39	5	0.08599	Glyma.01G123400;Glyma.01G208200;Glyma.10G132300;Glyma.10G167800;Glyma.11G034000
637	GO:0071731	response_to_nitric_oxide	63	7	0.08727	Glyma.08G076000;Glyma.11G192800;Glyma.12G178500;Glyma.13G051100;Glyma.14G049000;Glyma.19G011700;Glyma.20G022500
638	GO:0097366	response_to_bronchodilator	63	7	0.08727	Glyma.08G076000;Glyma.11G192800;Glyma.12G178500;Glyma.13G051100;Glyma.14G049000;Glyma.19G011700;Glyma.20G022500
639	GO:0009404	toxin_metabolic_process	101	10	0.08729	Glyma.02G187200;Glyma.06G193500;Glyma.07G140200;Glyma.08G169451;Glyma.08G174900;Glyma.11G047900;Glyma.11G212900;Glyma.15G252200;Glyma.18G043700;Glyma.20G101100
640	GO:0006722	triterpenoid_metabolic_process	28	4	0.08741	Glyma.07G001300;Glyma.09G142900;Glyma.15G065600;Glyma.15G101800
641	GO:0070370	cellular_heat_acclimation	28	4	0.08741	Glyma.03G086200;Glyma.06G056400;Glyma.14G089045;Glyma.18G158100
642	GO:0006030	chitin_metabolic_process	51	6	0.088	Glyma.01G160100;Glyma.03G030500;Glyma.07G057200;Glyma.12G049100;Glyma.13G155800;Glyma.16G119200
643	GO:0006032	chitin_catabolic_process	51	6	0.088	Glyma.01G160100;Glyma.03G030500;Glyma.07G057200;Glyma.12G049100;Glyma.13G155800;Glyma.16G119200
644	GO:0046348	amino_sugar_catabolic_process	51	6	0.088	Glyma.01G160100;Glyma.03G030500;Glyma.07G057200;Glyma.12G049100;Glyma.13G155800;Glyma.16G119200
645	GO:0070726	cell_wall_assembly	51	6	0.088	Glyma.04G160000;Glyma.04G160100;Glyma.06G205400;Glyma.06G205500;Glyma.17G030700;Glyma.18G241600
646	GO:0071668	plant-type_cell_wall_assembly	51	6	0.088	Glyma.04G160000;Glyma.04G160100;Glyma.06G205400;Glyma.06G205500;Glyma.17G030700;Glyma.18G241600
647	GO:1901072	glucosamine-containing_compound_catabolic_process	51	6	0.088	Glyma.01G160100;Glyma.03G030500;Glyma.07G057200;Glyma.12G049100;Glyma.13G155800;Glyma.16G119200
648	GO:0046885	regulation_of_hormone_biosynthetic_process	76	8	0.09028	Glyma.01G216000;Glyma.02G241000;Glyma.11G211643;Glyma.11G230100;Glyma.12G204400;Glyma.14G210600;Glyma.18G027100;Glyma.18G044200
649	GO:0070588	calcium_ion_transmembrane_transport	142	13	0.09235	Glyma.01G193600;Glyma.01G219100;Glyma.03G157700;Glyma.05G102600;Glyma.06G046000;Glyma.06G077300;Glyma.08G137000;Glyma.08G241600;Glyma.11G048300;Glyma.12G194200;Glyma.12G204400;Glyma.18G200500;Glyma.19G038600
650	GO:0030007	cellular_potassium_ion_homeostasis	18	3	0.09268	Glyma.13G131200;Glyma.14G014100;Glyma.14G177000
651	GO:0042436	indole-containing_compound_catabolic_process	18	3	0.09268	Glyma.13G355000;Glyma.15G019200;Glyma.20G126800
652	GO:0051973	positive_regulation_of_telomerase_activity	18	3	0.09268	Glyma.05G043800;Glyma.05G043900;Glyma.09G098400
653	GO:0071241	cellular_response_to_inorganic_substance	239	20	0.09313	Glyma.01G181800;Glyma.03G173300;Glyma.04G035600;Glyma.08G076000;Glyma.08G137800;Glyma.11G060000;Glyma.11G192800;Glyma.12G176900;Glyma.12G178500;Glyma.13G051100;Glyma.14G049000;Glyma.14G182700;Glyma.16G089700;Glyma.16G168200;Glyma.17G084300;Glyma.19G011700;Glyma.19G113100;Glyma.19G174200;Glyma.20G022500;Glyma.20G099100
654	GO:0006108	malate_metabolic_process	40	5	0.0936	Glyma.01G008500;Glyma.02G005500;Glyma.02G015800;Glyma.10G006500;Glyma.16G077800
655	GO:0009934	regulation_of_meristem_structural_organization	40	5	0.0936	Glyma.04G052100;Glyma.07G263600;Glyma.09G205400;Glyma.14G224000;Glyma.17G262300
656	GO:0015740	C4-dicarboxylate_transport	52	6	0.09463	Glyma.01G024000;Glyma.02G040700;Glyma.07G265900;Glyma.09G010700;Glyma.10G173400;Glyma.15G115200
657	GO:0097305	response_to_alcohol	1319	92	0.0948	Glyma.01G013500;Glyma.01G018800;Glyma.02G019300;Glyma.02G034200;Glyma.02G080200;Glyma.02G134600;Glyma.02G146100;Glyma.02G223600;Glyma.02G228200;Glyma.02G241000;Glyma.02G261700;Glyma.02G261900;Glyma.02G305900;Glyma.03G222000;Glyma.03G247100;Glyma.03G261800;Glyma.04G009400;Glyma.04G009900;Glyma.04G170600;Glyma.05G043800;Glyma.05G043900;Glyma.05G175600;Glyma.06G024500;Glyma.06G249800;Glyma.07G048500…
658	GO:0046942	carboxylic_acid_transport	427	33	0.09505	Glyma.01G024000;Glyma.02G040700;Glyma.02G160900;Glyma.02G255800;Glyma.02G260100;Glyma.04G092100;Glyma.04G246400;Glyma.05G162500;Glyma.07G033500;Glyma.07G069600;Glyma.07G265900;Glyma.08G070967;Glyma.08G115600;Glyma.08G254800;Glyma.09G010700;Glyma.09G160000;Glyma.10G173400;Glyma.11G226000;Glyma.12G181100;Glyma.13G031600;Glyma.13G043800;Glyma.13G051100;Glyma.15G087300;Glyma.15G105900;Glyma.15G115200…
659	GO:0051093	negative_regulation_of_developmental_process	427	33	0.09505	Glyma.02G013900;Glyma.02G108600;Glyma.03G018800;Glyma.03G170300;Glyma.04G022500;Glyma.05G007100;Glyma.06G303700;Glyma.07G058200;Glyma.08G169451;Glyma.08G286700;Glyma.11G085300;Glyma.11G127100;Glyma.11G148362;Glyma.12G079500;Glyma.12G100100;Glyma.12G108000;Glyma.12G117700;Glyma.12G205700;Glyma.13G009300;Glyma.13G114600;Glyma.13G218500;Glyma.13G294300;Glyma.16G027200;Glyma.16G092900;Glyma.17G055200…
660	GO:0018106	peptidyl-histidine_phosphorylation	77	8	0.09568	Glyma.01G164800;Glyma.02G305900;Glyma.03G219100;Glyma.11G048700;Glyma.11G216000;Glyma.14G020000;Glyma.14G130300;Glyma.20G221800
661	GO:0015908	fatty_acid_transport	29	4	0.09675	Glyma.08G070967;Glyma.09G160000;Glyma.13G043800;Glyma.16G209400
662	GO:0010109	regulation_of_photosynthesis	117	11	0.09996	Glyma.02G015800;Glyma.04G019100;Glyma.05G132000;Glyma.06G019400;Glyma.07G184800;Glyma.08G086600;Glyma.08G096800;Glyma.09G008100;Glyma.10G012900;Glyma.15G105900;Glyma.15G172500
663	GO:0006692	prostanoid_metabolic_process	9	2	0.10017	Glyma.01G127800;Glyma.19G011700
664	GO:0006693	prostaglandin_metabolic_process	9	2	0.10017	Glyma.01G127800;Glyma.19G011700
665	GO:0009229	thiamine_diphosphate_biosynthetic_process	9	2	0.10017	Glyma.14G014100;Glyma.19G210300
666	GO:0015755	fructose_transmembrane_transport	9	2	0.10017	Glyma.06G200800;Glyma.15G149800
667	GO:0042357	thiamine_diphosphate_metabolic_process	9	2	0.10017	Glyma.14G014100;Glyma.19G210300
668	GO:0071586	CAAX-box_protein_processing	9	2	0.10017	Glyma.10G229000;Glyma.20G164100
669	GO:0080120	CAAX-box_protein_maturation	9	2	0.10017	Glyma.10G229000;Glyma.20G164100
670	GO:0006544	glycine_metabolic_process	41	5	0.10155	Glyma.10G166000;Glyma.13G222300;Glyma.15G109300;Glyma.18G116900;Glyma.20G223200
671	GO:0042343	indole_glucosinolate_metabolic_process	41	5	0.10155	Glyma.03G029900;Glyma.03G030600;Glyma.03G030800;Glyma.13G355000;Glyma.15G019200
672	GO:0046503	glycerolipid_catabolic_process	41	5	0.10155	Glyma.01G012100;Glyma.03G130900;Glyma.09G209400;Glyma.16G052000;Glyma.19G132900
673	GO:0015849	organic_acid_transport	430	33	0.10178	Glyma.01G024000;Glyma.02G040700;Glyma.02G160900;Glyma.02G255800;Glyma.02G260100;Glyma.04G092100;Glyma.04G246400;Glyma.05G162500;Glyma.07G033500;Glyma.07G069600;Glyma.07G265900;Glyma.08G070967;Glyma.08G115600;Glyma.08G254800;Glyma.09G010700;Glyma.09G160000;Glyma.10G173400;Glyma.11G226000;Glyma.12G181100;Glyma.13G031600;Glyma.13G043800;Glyma.13G051100;Glyma.15G087300;Glyma.15G105900;Glyma.15G115200…
674	GO:1901698	response_to_nitrogen_compound	941	67	0.10223	Glyma.01G188600;Glyma.02G086100;Glyma.02G196301;Glyma.02G223600;Glyma.02G277500;Glyma.02G296600;Glyma.03G173300;Glyma.03G191100;Glyma.03G202600;Glyma.03G261800;Glyma.04G052000;Glyma.04G212300;Glyma.05G043800;Glyma.05G043900;Glyma.05G215900;Glyma.07G048500;Glyma.07G225600;Glyma.08G021900;Glyma.08G076000;Glyma.08G320200;Glyma.09G008900;Glyma.09G098400;Glyma.09G237600;Glyma.10G018800;Glyma.10G066100…
675	GO:0009740	gibberellic_acid_mediated_signaling_pathway	172	15	0.10245	Glyma.01G036600;Glyma.02G134600;Glyma.03G154400;Glyma.03G170300;Glyma.06G193800;Glyma.06G249800;Glyma.09G238300;Glyma.13G361700;Glyma.15G012100;Glyma.16G072000;Glyma.17G055200;Glyma.18G040000;Glyma.19G022500;Glyma.19G062800;Glyma.19G133200
676	GO:0010476	gibberellin_mediated_signaling_pathway	172	15	0.10245	Glyma.01G036600;Glyma.02G134600;Glyma.03G154400;Glyma.03G170300;Glyma.06G193800;Glyma.06G249800;Glyma.09G238300;Glyma.13G361700;Glyma.15G012100;Glyma.16G072000;Glyma.17G055200;Glyma.18G040000;Glyma.19G022500;Glyma.19G062800;Glyma.19G133200
677	GO:0014070	response_to_organic_cyclic_compound	927	66	0.10418	Glyma.01G053800;Glyma.02G016600;Glyma.02G042300;Glyma.02G086100;Glyma.02G241000;Glyma.02G245600;Glyma.02G255400;Glyma.03G081900;Glyma.03G261800;Glyma.04G002600;Glyma.04G240300;Glyma.05G043800;Glyma.05G043900;Glyma.05G049300;Glyma.05G215900;Glyma.06G024500;Glyma.06G215200;Glyma.07G033500;Glyma.07G048500;Glyma.08G021900;Glyma.08G249200;Glyma.08G257300;Glyma.08G319200;Glyma.08G344300;Glyma.09G008900…
678	GO:0015718	monocarboxylic_acid_transport	118	11	0.10452	Glyma.05G162500;Glyma.07G033500;Glyma.08G070967;Glyma.09G160000;Glyma.12G181100;Glyma.13G043800;Glyma.15G087300;Glyma.15G105900;Glyma.16G209400;Glyma.19G087200;Glyma.19G224400
679	GO:0009200	deoxyribonucleoside_triphosphate_metabolic_process	19	3	0.1053	Glyma.06G148500;Glyma.14G207800;Glyma.18G048400
680	GO:0010117	photoprotection	19	3	0.1053	Glyma.10G243800;Glyma.20G133200;Glyma.20G150600
681	GO:0015700	arsenite_transport	19	3	0.1053	Glyma.05G162500;Glyma.10G221100;Glyma.15G087300
682	GO:0030336	negative_regulation_of_cell_migration	19	3	0.1053	Glyma.09G261200;Glyma.10G130800;Glyma.20G081500
683	GO:0099504	synaptic_vesicle_cycle	19	3	0.1053	Glyma.01G127800;Glyma.11G144600;Glyma.12G075200
684	GO:0033047	regulation_of_mitotic_sister_chromatid_segregation	66	7	0.10545	Glyma.05G020600;Glyma.11G095700;Glyma.11G247400;Glyma.12G021800;Glyma.14G077200;Glyma.17G078700;Glyma.17G248400
685	GO:0055088	lipid_homeostasis	159	14	0.1055	Glyma.03G122900;Glyma.05G170400;Glyma.06G215200;Glyma.08G193900;Glyma.08G250000;Glyma.09G282900;Glyma.10G234700;Glyma.11G067700;Glyma.16G076600;Glyma.16G109300;Glyma.16G206400;Glyma.17G242200;Glyma.18G028300;Glyma.20G237500
686	GO:0002478	antigen_processing_and_presentation_of_exogenous_peptide_antigen	30	4	0.10654	Glyma.08G325200;Glyma.12G191000;Glyma.13G310700;Glyma.16G181900
687	GO:0007368	determination_of_left/right_symmetry	30	4	0.10654	Glyma.04G101000;Glyma.06G102400;Glyma.13G089600;Glyma.14G174400
688	GO:0019884	antigen_processing_and_presentation_of_exogenous_antigen	30	4	0.10654	Glyma.08G325200;Glyma.12G191000;Glyma.13G310700;Glyma.16G181900
689	GO:0019886	antigen_processing_and_presentation_of_exogenous_peptide_antigen_via_MHC_class_I...	30	4	0.10654	Glyma.08G325200;Glyma.12G191000;Glyma.13G310700;Glyma.16G181900
690	GO:0034644	cellular_response_to_UV	30	4	0.10654	Glyma.06G221900;Glyma.08G141300;Glyma.10G243800;Glyma.20G150600
691	GO:0046685	response_to_arsenic-containing_substance	30	4	0.10654	Glyma.05G162500;Glyma.10G221100;Glyma.12G017900;Glyma.15G087300
692	GO:0010029	regulation_of_seed_germination	201	17	0.10657	Glyma.02G029900;Glyma.02G034200;Glyma.02G305900;Glyma.03G170300;Glyma.04G009400;Glyma.04G170600;Glyma.10G243800;Glyma.12G205700;Glyma.14G014100;Glyma.14G049000;Glyma.14G162100;Glyma.16G206400;Glyma.17G055200;Glyma.17G090900;Glyma.18G040000;Glyma.20G129200;Glyma.20G150600
693	GO:0045926	negative_regulation_of_growth	132	12	0.10688	Glyma.02G013900;Glyma.03G134500;Glyma.05G175600;Glyma.08G132800;Glyma.08G249200;Glyma.09G022300;Glyma.09G022500;Glyma.09G022800;Glyma.09G023000;Glyma.15G128700;Glyma.15G129100;Glyma.18G278200
694	GO:0009692	ethylene_metabolic_process	54	6	0.10867	Glyma.07G264200;Glyma.09G008400;Glyma.09G255000;Glyma.14G049000;Glyma.15G112700;Glyma.17G009800
695	GO:0009693	ethylene_biosynthetic_process	54	6	0.10867	Glyma.07G264200;Glyma.09G008400;Glyma.09G255000;Glyma.14G049000;Glyma.15G112700;Glyma.17G009800
696	GO:0043449	cellular_alkene_metabolic_process	54	6	0.10867	Glyma.07G264200;Glyma.09G008400;Glyma.09G255000;Glyma.14G049000;Glyma.15G112700;Glyma.17G009800
697	GO:0043450	alkene_biosynthetic_process	54	6	0.10867	Glyma.07G264200;Glyma.09G008400;Glyma.09G255000;Glyma.14G049000;Glyma.15G112700;Glyma.17G009800
698	GO:0048572	short-day_photoperiodism	54	6	0.10867	Glyma.02G108600;Glyma.07G058200;Glyma.13G218500;Glyma.16G027200;Glyma.18G050300;Glyma.20G035200
699	GO:0048575	short-day_photoperiodism,_flowering	54	6	0.10867	Glyma.02G108600;Glyma.07G058200;Glyma.13G218500;Glyma.16G027200;Glyma.18G050300;Glyma.20G035200
700	GO:0048579	negative_regulation_of_long-day_photoperiodism,_flowering	54	6	0.10867	Glyma.02G108600;Glyma.11G148362;Glyma.13G009300;Glyma.18G050300;Glyma.20G035200;Glyma.20G060400
701	GO:1900674	olefin_biosynthetic_process	54	6	0.10867	Glyma.07G264200;Glyma.09G008400;Glyma.09G255000;Glyma.14G049000;Glyma.15G112700;Glyma.17G009800
702	GO:0006091	generation_of_precursor_metabolites_and_energy	763	55	0.1097	Glyma.01G007200;Glyma.01G007300;Glyma.02G005500;Glyma.02G015800;Glyma.02G057400;Glyma.02G118148;Glyma.02G304500;Glyma.03G222000;Glyma.04G019100;Glyma.04G193400;Glyma.05G117400;Glyma.05G128000;Glyma.05G132000;Glyma.05G168400;Glyma.06G011700;Glyma.06G019400;Glyma.06G172700;Glyma.07G023000;Glyma.07G029900;Glyma.07G057200;Glyma.08G082900;Glyma.08G086600;Glyma.08G126800;Glyma.08G141300;Glyma.08G213000…
703	GO:0016049	cell_growth	962	68	0.11129	Glyma.01G026200;Glyma.01G036600;Glyma.01G077000;Glyma.01G127800;Glyma.01G130000;Glyma.01G132500;Glyma.01G152100;Glyma.01G193000;Glyma.01G216000;Glyma.02G109800;Glyma.02G150100;Glyma.02G252600;Glyma.03G040100;Glyma.03G040400;Glyma.03G123600;Glyma.04G160000;Glyma.04G160100;Glyma.05G005800;Glyma.05G104800;Glyma.05G175600;Glyma.06G020700;Glyma.06G024100;Glyma.06G024500;Glyma.06G056400;Glyma.06G077300…
704	GO:0044247	cellular_polysaccharide_catabolic_process	133	12	0.11135	Glyma.01G203400;Glyma.03G216100;Glyma.05G216400;Glyma.08G022300;Glyma.08G283700;Glyma.08G334000;Glyma.09G168300;Glyma.11G039400;Glyma.12G013400;Glyma.13G235600;Glyma.18G030700;Glyma.18G142500
705	GO:0006875	cellular_metal_ion_homeostasis	361	28	0.11253	Glyma.02G262500;Glyma.03G050100;Glyma.04G003700;Glyma.04G106500;Glyma.06G077300;Glyma.07G067700;Glyma.07G155200;Glyma.08G076000;Glyma.09G013700;Glyma.09G130500;Glyma.09G255100;Glyma.10G146600;Glyma.10G264100;Glyma.12G079500;Glyma.13G131200;Glyma.14G014100;Glyma.14G177000;Glyma.15G118500;Glyma.15G262300;Glyma.16G032400;Glyma.16G168200;Glyma.16G178000;Glyma.16G178100;Glyma.16G178200;Glyma.17G016800…
706	GO:0046854	phosphatidylinositol_phosphorylation	80	8	0.11292	Glyma.01G067000;Glyma.02G123700;Glyma.03G186300;Glyma.10G218400;Glyma.11G155500;Glyma.15G068800;Glyma.17G045200;Glyma.20G173200
707	GO:0015672	monovalent_inorganic_cation_transport	644	47	0.11335	Glyma.01G024000;Glyma.01G157300;Glyma.02G040700;Glyma.02G116400;Glyma.03G149333;Glyma.03G241500;Glyma.03G264100;Glyma.04G007500;Glyma.04G092100;Glyma.04G102600;Glyma.04G102700;Glyma.05G102600;Glyma.05G142500;Glyma.06G015000;Glyma.06G077300;Glyma.06G103900;Glyma.07G056400;Glyma.07G184800;Glyma.07G265900;Glyma.08G030200;Glyma.08G059700;Glyma.08G098500;Glyma.08G241600;Glyma.09G010700;Glyma.09G011300…
708	GO:0009746	response_to_hexose	161	14	0.1136	Glyma.01G007200;Glyma.01G007300;Glyma.02G080200;Glyma.03G247100;Glyma.06G193800;Glyma.06G200800;Glyma.14G139700;Glyma.14G182700;Glyma.15G105900;Glyma.15G149800;Glyma.17G055200;Glyma.19G192800;Glyma.19G244800;Glyma.20G021900
709	GO:0019684	photosynthesis,_light_reaction	260	21	0.11399	Glyma.04G019100;Glyma.05G117400;Glyma.05G128000;Glyma.05G132000;Glyma.06G019400;Glyma.07G023000;Glyma.07G057200;Glyma.08G082900;Glyma.08G086600;Glyma.08G141300;Glyma.08G218800;Glyma.09G008100;Glyma.10G021800;Glyma.12G202500;Glyma.15G172500;Glyma.16G145800;Glyma.16G153000;Glyma.16G165500;Glyma.16G165800;Glyma.18G028400;Glyma.20G212900
710	GO:0022412	cellular_process_involved_in_reproduction_in_multicellular_organism	246	20	0.11506	Glyma.01G130000;Glyma.01G132500;Glyma.03G040100;Glyma.03G040400;Glyma.04G246600;Glyma.05G149700;Glyma.06G116100;Glyma.09G025500;Glyma.09G224800;Glyma.11G253200;Glyma.12G012200;Glyma.12G060700;Glyma.13G091200;Glyma.14G077200;Glyma.15G063200;Glyma.15G275400;Glyma.17G069100;Glyma.17G248400;Glyma.18G210900;Glyma.19G167200
711	GO:0015793	glycerol_transport	55	6	0.11607	Glyma.01G208200;Glyma.05G162500;Glyma.10G221100;Glyma.11G034000;Glyma.11G228000;Glyma.15G087300
712	GO:0044273	sulfur_compound_catabolic_process	55	6	0.11607	Glyma.11G129300;Glyma.12G054000;Glyma.12G054500;Glyma.12G130200;Glyma.13G355000;Glyma.15G019200
713	GO:1901071	glucosamine-containing_compound_metabolic_process	55	6	0.11607	Glyma.01G160100;Glyma.03G030500;Glyma.07G057200;Glyma.12G049100;Glyma.13G155800;Glyma.16G119200
714	GO:0032350	regulation_of_hormone_metabolic_process	107	10	0.11631	Glyma.01G216000;Glyma.02G241000;Glyma.09G031000;Glyma.10G018800;Glyma.11G211643;Glyma.11G230100;Glyma.12G204400;Glyma.14G210600;Glyma.18G027100;Glyma.18G044200
715	GO:0009610	response_to_symbiotic_fungus	31	4	0.11675	Glyma.01G022400;Glyma.08G283700;Glyma.13G312900;Glyma.18G142500
716	GO:0010047	fruit_dehiscence	31	4	0.11675	Glyma.09G224800;Glyma.12G012200;Glyma.15G275400;Glyma.19G140600
717	GO:0010222	stem_vascular_tissue_pattern_formation	31	4	0.11675	Glyma.08G070967;Glyma.09G160000;Glyma.13G043800;Glyma.16G209400
718	GO:0010440	stomatal_lineage_progression	31	4	0.11675	Glyma.01G020500;Glyma.02G019300;Glyma.06G042900;Glyma.08G208000
719	GO:0015691	cadmium_ion_transport	31	4	0.11675	Glyma.07G023600;Glyma.13G355000;Glyma.15G019200;Glyma.20G022500
720	GO:0071365	cellular_response_to_auxin_stimulus	466	35	0.11698	Glyma.01G063800;Glyma.01G193000;Glyma.02G241000;Glyma.04G089900;Glyma.05G043800;Glyma.05G043900;Glyma.05G104800;Glyma.06G138300;Glyma.09G098400;Glyma.09G220600;Glyma.10G138500;Glyma.11G035900;Glyma.11G087300;Glyma.11G211643;Glyma.13G047300;Glyma.13G063700;Glyma.13G091100;Glyma.13G118800;Glyma.13G118900;Glyma.13G119000;Glyma.13G220100;Glyma.13G221400;Glyma.13G234200;Glyma.13G354100;Glyma.13G355000…
721	GO:0000719	photoreactive_repair	2	1	0.11797	Glyma.11G029500
722	GO:0006113	fermentation	2	1	0.11797	Glyma.12G106900
723	GO:0010157	response_to_chlorate	2	1	0.11797	Glyma.02G124500
724	GO:0010159	specification_of_animal_organ_position	2	1	0.11797	Glyma.03G029800
725	GO:0010266	response_to_vitamin_B1	2	1	0.11797	Glyma.18G065700
726	GO:0019265	glycine_biosynthetic_process,_by_transamination_of_glyoxylate	2	1	0.11797	Glyma.18G116900
727	GO:0019655	glycolytic_fermentation_to_ethanol	2	1	0.11797	Glyma.12G106900
728	GO:0019660	glycolytic_fermentation	2	1	0.11797	Glyma.12G106900
729	GO:0019666	nitrogenous_compound_fermentation	2	1	0.11797	Glyma.12G106900
730	GO:0033354	chlorophyll_cycle	2	1	0.11797	Glyma.10G128400
731	GO:0036066	protein_O-linked_fucosylation	2	1	0.11797	Glyma.07G046500
732	GO:0043970	histone_H3-K9_acetylation	2	1	0.11797	Glyma.06G156000
733	GO:0045738	negative_regulation_of_DNA_repair	2	1	0.11797	Glyma.14G140800
734	GO:0071332	cellular_response_to_fructose_stimulus	2	1	0.11797	Glyma.19G192800
735	GO:0072722	response_to_amitrole	2	1	0.11797	Glyma.12G049100
736	GO:0090410	malonate_catabolic_process	2	1	0.11797	Glyma.07G019100
737	GO:0090706	specification_of_plant_organ_position	2	1	0.11797	Glyma.03G029800
738	GO:1900037	regulation_of_cellular_response_to_hypoxia	2	1	0.11797	Glyma.14G156400
739	GO:1900039	positive_regulation_of_cellular_response_to_hypoxia	2	1	0.11797	Glyma.14G156400
740	GO:1990414	replication-born_double-strand_break_repair_via_sister_chromatid_exchange	2	1	0.11797	Glyma.02G004900
741	GO:1990466	protein_autosumoylation	2	1	0.11797	Glyma.02G004900
742	GO:2000780	negative_regulation_of_double-strand_break_repair	2	1	0.11797	Glyma.14G140800
743	GO:0016101	diterpenoid_metabolic_process	176	15	0.118	Glyma.01G216000;Glyma.03G154400;Glyma.05G130600;Glyma.07G187700;Glyma.09G008900;Glyma.11G003200;Glyma.13G361700;Glyma.14G182700;Glyma.15G012100;Glyma.16G051300;Glyma.16G072000;Glyma.18G061300;Glyma.19G062800;Glyma.19G133200;Glyma.20G141200
744	GO:0090329	regulation_of_DNA-dependent_DNA_replication	94	9	0.11808	Glyma.02G019300;Glyma.02G150100;Glyma.06G020700;Glyma.06G199800;Glyma.07G238400;Glyma.11G113300;Glyma.12G039200;Glyma.17G035000;Glyma.17G104000
745	GO:0015977	carbon_fixation	43	5	0.11841	Glyma.02G118148;Glyma.10G012900;Glyma.13G097100;Glyma.13G270400;Glyma.19G046800
746	GO:1901068	guanosine-containing_compound_metabolic_process	43	5	0.11841	Glyma.01G229200;Glyma.03G216400;Glyma.11G012000;Glyma.15G102400;Glyma.15G263100
747	GO:0001889	liver_development	20	3	0.11854	Glyma.04G101000;Glyma.13G089600;Glyma.14G174400
748	GO:0006014	D-ribose_metabolic_process	20	3	0.11854	Glyma.11G127200;Glyma.13G344500;Glyma.15G029800
749	GO:0006734	NADH_metabolic_process	20	3	0.11854	Glyma.02G005500;Glyma.10G006500;Glyma.12G106900
750	GO:0010444	guard_mother_cell_differentiation	20	3	0.11854	Glyma.02G019300;Glyma.06G042900;Glyma.08G208000
751	GO:0015798	myo-inositol_transport	20	3	0.11854	Glyma.05G142500;Glyma.08G098500;Glyma.09G087200
752	GO:0030323	respiratory_tube_development	20	3	0.11854	Glyma.04G101000;Glyma.13G089600;Glyma.14G174400
753	GO:0030324	lung_development	20	3	0.11854	Glyma.04G101000;Glyma.13G089600;Glyma.14G174400
754	GO:0040013	negative_regulation_of_locomotion	20	3	0.11854	Glyma.09G261200;Glyma.10G130800;Glyma.20G081500
755	GO:0051271	negative_regulation_of_cellular_component_movement	20	3	0.11854	Glyma.09G261200;Glyma.10G130800;Glyma.20G081500
756	GO:0060541	respiratory_system_development	20	3	0.11854	Glyma.04G101000;Glyma.13G089600;Glyma.14G174400
757	GO:2000146	negative_regulation_of_cell_motility	20	3	0.11854	Glyma.09G261200;Glyma.10G130800;Glyma.20G081500
758	GO:0044262	cellular_carbohydrate_metabolic_process	967	68	0.11961	Glyma.01G007200;Glyma.01G007300;Glyma.01G081300;Glyma.01G203400;Glyma.02G304500;Glyma.03G216100;Glyma.03G222000;Glyma.03G247100;Glyma.04G142700;Glyma.05G056300;Glyma.05G127800;Glyma.05G180600;Glyma.05G216400;Glyma.06G011700;Glyma.06G129400;Glyma.06G184200;Glyma.06G225400;Glyma.06G324300;Glyma.08G022300;Glyma.08G107300;Glyma.08G117500;Glyma.08G169451;Glyma.08G199300;Glyma.08G283700;Glyma.08G334000…
759	GO:0006657	CDP-choline_pathway	10	2	0.12033	Glyma.04G132000;Glyma.06G309300
760	GO:0010581	regulation_of_starch_biosynthetic_process	10	2	0.12033	Glyma.03G247100;Glyma.19G244800
761	GO:0010601	positive_regulation_of_auxin_biosynthetic_process	10	2	0.12033	Glyma.11G230100;Glyma.18G027100
762	GO:0016079	synaptic_vesicle_exocytosis	10	2	0.12033	Glyma.11G144600;Glyma.12G075200
763	GO:0017156	calcium_ion_regulated_exocytosis	10	2	0.12033	Glyma.11G144600;Glyma.12G075200
764	GO:0031397	negative_regulation_of_protein_ubiquitination	10	2	0.12033	Glyma.01G127800;Glyma.03G141800
765	GO:0071921	cohesin_loading	10	2	0.12033	Glyma.05G020600;Glyma.17G078700
766	GO:0080175	phragmoplast_microtubule_organization	10	2	0.12033	Glyma.05G149700;Glyma.11G253200
767	GO:0009734	auxin-activated_signaling_pathway	438	33	0.12122	Glyma.01G063800;Glyma.01G193000;Glyma.02G241000;Glyma.04G089900;Glyma.05G043800;Glyma.05G043900;Glyma.05G104800;Glyma.06G138300;Glyma.09G098400;Glyma.09G220600;Glyma.10G138500;Glyma.11G035900;Glyma.11G087300;Glyma.11G211643;Glyma.13G047300;Glyma.13G063700;Glyma.13G091100;Glyma.13G118800;Glyma.13G118900;Glyma.13G119000;Glyma.13G220100;Glyma.13G221400;Glyma.13G234200;Glyma.13G354100;Glyma.13G356600…
768	GO:0051241	negative_regulation_of_multicellular_organismal_process	394	30	0.1223	Glyma.02G108600;Glyma.03G018800;Glyma.03G170300;Glyma.04G022500;Glyma.05G007100;Glyma.07G058200;Glyma.08G169451;Glyma.08G286700;Glyma.11G085300;Glyma.11G127100;Glyma.11G137900;Glyma.11G148362;Glyma.12G079500;Glyma.12G108000;Glyma.12G117700;Glyma.12G205700;Glyma.13G009300;Glyma.13G114600;Glyma.13G218500;Glyma.13G294300;Glyma.16G027200;Glyma.16G092900;Glyma.17G055200;Glyma.18G040000;Glyma.18G050300…
769	GO:0071214	cellular_response_to_abiotic_stimulus	439	33	0.12381	Glyma.02G150200;Glyma.02G267800;Glyma.03G170300;Glyma.03G214300;Glyma.03G261300;Glyma.04G058900;Glyma.04G134200;Glyma.06G002400;Glyma.06G059600;Glyma.06G221900;Glyma.07G049400;Glyma.07G058200;Glyma.08G141300;Glyma.08G174900;Glyma.10G017600;Glyma.10G023700;Glyma.10G243800;Glyma.11G035900;Glyma.11G098700;Glyma.12G047500;Glyma.12G184800;Glyma.12G194200;Glyma.12G202500;Glyma.13G002200;Glyma.13G284900…
770	GO:0104004	cellular_response_to_environmental_stimulus	439	33	0.12381	Glyma.02G150200;Glyma.02G267800;Glyma.03G170300;Glyma.03G214300;Glyma.03G261300;Glyma.04G058900;Glyma.04G134200;Glyma.06G002400;Glyma.06G059600;Glyma.06G221900;Glyma.07G049400;Glyma.07G058200;Glyma.08G141300;Glyma.08G174900;Glyma.10G017600;Glyma.10G023700;Glyma.10G243800;Glyma.11G035900;Glyma.11G098700;Glyma.12G047500;Glyma.12G184800;Glyma.12G194200;Glyma.12G202500;Glyma.13G002200;Glyma.13G284900…
771	GO:0060560	developmental_growth_involved_in_morphogenesis	710	51	0.12447	Glyma.01G026200;Glyma.01G036600;Glyma.01G077000;Glyma.01G127800;Glyma.01G130000;Glyma.01G132500;Glyma.01G152100;Glyma.01G193000;Glyma.01G216000;Glyma.02G150100;Glyma.02G252600;Glyma.03G040100;Glyma.03G040400;Glyma.05G104800;Glyma.06G024100;Glyma.06G024500;Glyma.06G077300;Glyma.08G285900;Glyma.09G008900;Glyma.09G022300;Glyma.09G022500;Glyma.09G022800;Glyma.09G023000;Glyma.09G259500;Glyma.10G166100…
772	GO:0042593	glucose_homeostasis	69	7	0.12551	Glyma.01G007200;Glyma.01G007300;Glyma.03G247100;Glyma.14G139700;Glyma.17G055200;Glyma.19G192800;Glyma.19G244800
773	GO:0006275	regulation_of_DNA_replication	109	10	0.12705	Glyma.02G019300;Glyma.02G095600;Glyma.02G150100;Glyma.06G020700;Glyma.06G199800;Glyma.07G238400;Glyma.11G113300;Glyma.12G039200;Glyma.17G035000;Glyma.17G104000
774	GO:0000373	Group_II_intron_splicing	44	5	0.1273	Glyma.01G147400;Glyma.07G092300;Glyma.08G041700;Glyma.19G014000;Glyma.19G014100
775	GO:0009942	longitudinal_axis_specification	32	4	0.12737	Glyma.04G194600;Glyma.06G171400;Glyma.17G128500;Glyma.17G256500
776	GO:0010037	response_to_carbon_dioxide	32	4	0.12737	Glyma.04G022500;Glyma.05G007100;Glyma.08G286700;Glyma.19G007700
777	GO:0072347	response_to_anesthetic	32	4	0.12737	Glyma.04G022500;Glyma.05G007100;Glyma.08G286700;Glyma.19G007700
778	GO:0034284	response_to_monosaccharide	165	14	0.13088	Glyma.01G007200;Glyma.01G007300;Glyma.02G080200;Glyma.03G247100;Glyma.06G193800;Glyma.06G200800;Glyma.14G139700;Glyma.14G182700;Glyma.15G105900;Glyma.15G149800;Glyma.17G055200;Glyma.19G192800;Glyma.19G244800;Glyma.20G021900
779	GO:0048580	regulation_of_post-embryonic_development	928	65	0.13221	Glyma.02G019300;Glyma.02G029900;Glyma.02G034200;Glyma.02G069500;Glyma.02G108600;Glyma.02G241000;Glyma.02G245000;Glyma.02G245700;Glyma.02G305900;Glyma.03G029800;Glyma.03G170300;Glyma.03G214300;Glyma.04G009400;Glyma.04G022500;Glyma.04G058900;Glyma.04G170600;Glyma.05G007100;Glyma.05G018800;Glyma.05G079700;Glyma.06G059600;Glyma.06G063000;Glyma.07G058200;Glyma.07G080900;Glyma.07G171200;Glyma.08G208000…
780	GO:0009394	2'-deoxyribonucleotide_metabolic_process	21	3	0.13236	Glyma.13G009700;Glyma.14G207800;Glyma.18G048400
781	GO:0009757	hexose_mediated_signaling	21	3	0.13236	Glyma.01G007200;Glyma.01G007300;Glyma.17G055200
782	GO:0010161	red_light_signaling_pathway	21	3	0.13236	Glyma.03G170300;Glyma.04G058900;Glyma.06G059600
783	GO:0010255	glucose_mediated_signaling_pathway	21	3	0.13236	Glyma.01G007200;Glyma.01G007300;Glyma.17G055200
784	GO:0019692	deoxyribose_phosphate_metabolic_process	21	3	0.13236	Glyma.13G009700;Glyma.14G207800;Glyma.18G048400
785	GO:0048497	maintenance_of_floral_organ_identity	21	3	0.13236	Glyma.06G303700;Glyma.12G100100;Glyma.18G225800
786	GO:0090700	maintenance_of_plant_organ_identity	21	3	0.13236	Glyma.06G303700;Glyma.12G100100;Glyma.18G225800
787	GO:0006714	sesquiterpenoid_metabolic_process	70	7	0.1326	Glyma.02G223600;Glyma.02G272400;Glyma.09G282900;Glyma.14G190300;Glyma.16G076600;Glyma.16G109300;Glyma.17G174500
788	GO:0042631	cellular_response_to_water_deprivation	70	7	0.1326	Glyma.08G174900;Glyma.10G017600;Glyma.12G047500;Glyma.13G284900;Glyma.15G252200;Glyma.19G211600;Glyma.20G129200
789	GO:0071462	cellular_response_to_water_stimulus	70	7	0.1326	Glyma.08G174900;Glyma.10G017600;Glyma.12G047500;Glyma.13G284900;Glyma.15G252200;Glyma.19G211600;Glyma.20G129200
790	GO:0048608	reproductive_structure_development	2620	173	0.13289	Glyma.01G041400;Glyma.01G104200;Glyma.01G113200;Glyma.01G130000;Glyma.01G132500;Glyma.01G144400;Glyma.01G164800;Glyma.01G183900;Glyma.01G233300;Glyma.02G019100;Glyma.02G069500;Glyma.02G081000;Glyma.02G095600;Glyma.02G108600;Glyma.02G109800;Glyma.02G143200;Glyma.02G146100;Glyma.02G171600;Glyma.02G211900;Glyma.02G241000;Glyma.02G245000;Glyma.02G245700;Glyma.02G267800;Glyma.02G304500;Glyma.02G305900…
791	GO:0061458	reproductive_system_development	2620	173	0.13289	Glyma.01G041400;Glyma.01G104200;Glyma.01G113200;Glyma.01G130000;Glyma.01G132500;Glyma.01G144400;Glyma.01G164800;Glyma.01G183900;Glyma.01G233300;Glyma.02G019100;Glyma.02G069500;Glyma.02G081000;Glyma.02G095600;Glyma.02G108600;Glyma.02G109800;Glyma.02G143200;Glyma.02G146100;Glyma.02G171600;Glyma.02G211900;Glyma.02G241000;Glyma.02G245000;Glyma.02G245700;Glyma.02G267800;Glyma.02G304500;Glyma.02G305900…
792	GO:0044275	cellular_carbohydrate_catabolic_process	180	15	0.13488	Glyma.01G203400;Glyma.03G216100;Glyma.05G216400;Glyma.08G022300;Glyma.08G199300;Glyma.08G283700;Glyma.08G334000;Glyma.09G168300;Glyma.11G039400;Glyma.12G013400;Glyma.13G235600;Glyma.15G038100;Glyma.18G030700;Glyma.18G142500;Glyma.20G095200
793	GO:0007088	regulation_of_mitotic_nuclear_division	97	9	0.13577	Glyma.03G141800;Glyma.05G020600;Glyma.11G095700;Glyma.11G247400;Glyma.12G017400;Glyma.12G021800;Glyma.14G077200;Glyma.17G078700;Glyma.17G248400
794	GO:0072348	sulfur_compound_transport	97	9	0.13577	Glyma.01G024000;Glyma.02G040700;Glyma.06G106200;Glyma.07G088200;Glyma.07G218900;Glyma.11G238400;Glyma.15G052000;Glyma.18G019000;Glyma.19G159000
795	GO:0050801	ion_homeostasis	685	49	0.13596	Glyma.02G262500;Glyma.03G050100;Glyma.03G122900;Glyma.04G003700;Glyma.04G007500;Glyma.04G106500;Glyma.05G117400;Glyma.06G077300;Glyma.06G307500;Glyma.07G023600;Glyma.07G067700;Glyma.07G155200;Glyma.07G262500;Glyma.07G265900;Glyma.08G076000;Glyma.09G010700;Glyma.09G013700;Glyma.09G056300;Glyma.09G130500;Glyma.09G237600;Glyma.09G255100;Glyma.10G146600;Glyma.10G264100;Glyma.12G079500;Glyma.13G131200…
796	GO:0051270	regulation_of_cellular_component_movement	84	8	0.13833	Glyma.01G127800;Glyma.04G101000;Glyma.09G261200;Glyma.10G130800;Glyma.13G089600;Glyma.14G174400;Glyma.19G196700;Glyma.20G081500
797	GO:0051099	positive_regulation_of_binding	33	4	0.13837	Glyma.01G152100;Glyma.02G252600;Glyma.05G020600;Glyma.17G078700
798	GO:0006026	aminoglycan_catabolic_process	58	6	0.13972	Glyma.01G160100;Glyma.03G030500;Glyma.07G057200;Glyma.12G049100;Glyma.13G155800;Glyma.16G119200
799	GO:0001708	cell_fate_specification	71	7	0.13988	Glyma.03G029800;Glyma.04G049500;Glyma.06G308900;Glyma.12G096000;Glyma.12G190500;Glyma.13G234200;Glyma.13G311200
800	GO:0007140	male_meiotic_nuclear_division	71	7	0.13988	Glyma.04G246600;Glyma.05G149700;Glyma.06G116100;Glyma.09G025500;Glyma.11G253200;Glyma.15G063200;Glyma.19G167200
801	GO:0010229	inflorescence_development	71	7	0.13988	Glyma.03G029800;Glyma.04G170600;Glyma.06G056400;Glyma.07G105700;Glyma.08G299400;Glyma.09G172500;Glyma.12G077800
802	GO:0015914	phospholipid_transport	71	7	0.13988	Glyma.01G130000;Glyma.01G132500;Glyma.03G040100;Glyma.03G040400;Glyma.08G268900;Glyma.11G115000;Glyma.18G210900
803	GO:1900673	olefin_metabolic_process	71	7	0.13988	Glyma.07G264200;Glyma.09G008400;Glyma.09G255000;Glyma.14G049000;Glyma.15G112700;Glyma.17G009800;Glyma.20G237500
804	GO:0032870	cellular_response_to_hormone_stimulus	1963	131	0.141	Glyma.01G018800;Glyma.01G022400;Glyma.01G036600;Glyma.01G063800;Glyma.01G121209;Glyma.01G164800;Glyma.01G193000;Glyma.02G034200;Glyma.02G080200;Glyma.02G134600;Glyma.02G223600;Glyma.02G228200;Glyma.02G241000;Glyma.02G261900;Glyma.02G305900;Glyma.03G116300;Glyma.03G154400;Glyma.03G170300;Glyma.03G219100;Glyma.03G247100;Glyma.04G002600;Glyma.04G050300;Glyma.04G089900;Glyma.04G240300;Glyma.05G043800…
805	GO:1900140	regulation_of_seedling_development	210	17	0.14117	Glyma.02G029900;Glyma.02G034200;Glyma.02G305900;Glyma.03G170300;Glyma.04G009400;Glyma.04G170600;Glyma.10G243800;Glyma.12G205700;Glyma.14G014100;Glyma.14G049000;Glyma.14G162100;Glyma.16G206400;Glyma.17G055200;Glyma.17G090900;Glyma.18G040000;Glyma.20G129200;Glyma.20G150600
806	GO:0006004	fucose_metabolic_process	11	2	0.14137	Glyma.10G241800;Glyma.13G127300
807	GO:0007100	mitotic_centrosome_separation	11	2	0.14137	Glyma.14G077200;Glyma.17G248400
808	GO:0048457	floral_whorl_morphogenesis	11	2	0.14137	Glyma.01G104200;Glyma.03G070900
809	GO:0051299	centrosome_separation	11	2	0.14137	Glyma.14G077200;Glyma.17G248400
810	GO:0071168	protein_localization_to_chromatin	11	2	0.14137	Glyma.05G020600;Glyma.17G078700
811	GO:0071478	cellular_response_to_radiation	268	21	0.14158	Glyma.02G267800;Glyma.03G170300;Glyma.03G214300;Glyma.03G261300;Glyma.04G058900;Glyma.04G134200;Glyma.06G002400;Glyma.06G059600;Glyma.06G221900;Glyma.07G049400;Glyma.07G058200;Glyma.08G141300;Glyma.10G243800;Glyma.11G035900;Glyma.11G098700;Glyma.12G184800;Glyma.12G202500;Glyma.16G027200;Glyma.19G192800;Glyma.19G260400;Glyma.20G150600
812	GO:0010243	response_to_organonitrogen_compound	658	47	0.14381	Glyma.01G188600;Glyma.02G196301;Glyma.02G223600;Glyma.02G277500;Glyma.02G296600;Glyma.03G173300;Glyma.03G191100;Glyma.03G202600;Glyma.03G261800;Glyma.04G052000;Glyma.04G212300;Glyma.05G215900;Glyma.07G048500;Glyma.07G225600;Glyma.08G021900;Glyma.08G320200;Glyma.09G008900;Glyma.10G066100;Glyma.10G081900;Glyma.11G063500;Glyma.12G049100;Glyma.12G060700;Glyma.12G194200;Glyma.12G235800;Glyma.13G047300…
813	GO:0009190	cyclic_nucleotide_biosynthetic_process	22	3	0.14671	Glyma.09G027900;Glyma.09G061500;Glyma.10G195700
814	GO:0052652	cyclic_purine_nucleotide_metabolic_process	22	3	0.14671	Glyma.09G027900;Glyma.09G061500;Glyma.10G195700
815	GO:0071918	urea_transmembrane_transport	22	3	0.14671	Glyma.03G185900;Glyma.13G333100;Glyma.19G186100
816	GO:1901684	arsenate_ion_transmembrane_transport	22	3	0.14671	Glyma.02G005800;Glyma.10G006700;Glyma.20G204000
817	GO:0033045	regulation_of_sister_chromatid_segregation	72	7	0.14735	Glyma.05G020600;Glyma.11G095700;Glyma.11G247400;Glyma.12G021800;Glyma.14G077200;Glyma.17G078700;Glyma.17G248400
818	GO:0009641	shade_avoidance	59	6	0.14806	Glyma.02G267800;Glyma.03G029900;Glyma.03G030600;Glyma.03G030800;Glyma.11G035900;Glyma.14G216500
819	GO:0009900	dehiscence	59	6	0.14806	Glyma.02G095600;Glyma.09G224800;Glyma.12G012200;Glyma.15G275400;Glyma.19G140600;Glyma.19G263300
820	GO:0080022	primary_root_development	59	6	0.14806	Glyma.02G019100;Glyma.02G019300;Glyma.05G056300;Glyma.13G095300;Glyma.13G155400;Glyma.17G138500
821	GO:0044003	modification_by_symbiont_of_host_morphology_or_physiology	99	9	0.14828	Glyma.03G032300;Glyma.08G096800;Glyma.09G022300;Glyma.09G022500;Glyma.09G022800;Glyma.09G023000;Glyma.15G128700;Glyma.15G129100;Glyma.20G040600
822	GO:0055065	metal_ion_homeostasis	448	33	0.14859	Glyma.02G262500;Glyma.03G050100;Glyma.04G003700;Glyma.04G106500;Glyma.05G117400;Glyma.06G077300;Glyma.07G023600;Glyma.07G067700;Glyma.07G155200;Glyma.08G076000;Glyma.09G013700;Glyma.09G130500;Glyma.09G237600;Glyma.09G255100;Glyma.10G146600;Glyma.10G264100;Glyma.12G079500;Glyma.13G131200;Glyma.13G272000;Glyma.14G014100;Glyma.14G177000;Glyma.15G118500;Glyma.15G262300;Glyma.16G032400;Glyma.16G168200…
823	GO:0002495	antigen_processing_and_presentation_of_peptide_antigen_via_MHC_class_II	34	4	0.14974	Glyma.08G325200;Glyma.12G191000;Glyma.13G310700;Glyma.16G181900
824	GO:0002504	antigen_processing_and_presentation_of_peptide_or_polysaccharide_antigen_via_MHC...	34	4	0.14974	Glyma.08G325200;Glyma.12G191000;Glyma.13G310700;Glyma.16G181900
825	GO:0048830	adventitious_root_development	34	4	0.14974	Glyma.03G029900;Glyma.03G030600;Glyma.03G030800;Glyma.19G118400
826	GO:0071229	cellular_response_to_acid_chemical	1170	80	0.15035	Glyma.01G018800;Glyma.01G036600;Glyma.01G121209;Glyma.02G034200;Glyma.02G080200;Glyma.02G134600;Glyma.02G223600;Glyma.02G228200;Glyma.02G261900;Glyma.02G305900;Glyma.03G116300;Glyma.03G154400;Glyma.03G170300;Glyma.03G247100;Glyma.04G002600;Glyma.04G050300;Glyma.05G043800;Glyma.05G043900;Glyma.05G056300;Glyma.05G175600;Glyma.06G050300;Glyma.06G193800;Glyma.06G249800;Glyma.07G057900;Glyma.07G148900…
827	GO:0098771	inorganic_ion_homeostasis	600	43	0.15083	Glyma.02G262500;Glyma.03G050100;Glyma.04G003700;Glyma.04G007500;Glyma.04G106500;Glyma.05G117400;Glyma.06G077300;Glyma.07G023600;Glyma.07G067700;Glyma.07G155200;Glyma.07G265900;Glyma.08G076000;Glyma.09G010700;Glyma.09G013700;Glyma.09G056300;Glyma.09G130500;Glyma.09G237600;Glyma.09G255100;Glyma.10G146600;Glyma.10G264100;Glyma.12G079500;Glyma.13G131200;Glyma.13G161900;Glyma.13G272000;Glyma.14G014100…
828	GO:0052543	callose_deposition_in_cell_wall	86	8	0.15202	Glyma.02G029900;Glyma.03G029900;Glyma.03G030600;Glyma.03G030800;Glyma.05G021500;Glyma.13G355000;Glyma.15G019200;Glyma.17G077900
829	GO:0045454	cell_redox_homeostasis	271	21	0.15283	Glyma.01G170300;Glyma.01G188500;Glyma.02G153100;Glyma.03G196400;Glyma.05G218400;Glyma.06G266700;Glyma.08G285900;Glyma.09G238300;Glyma.10G195200;Glyma.10G224100;Glyma.11G053700;Glyma.12G136400;Glyma.14G222500;Glyma.15G096600;Glyma.16G042700;Glyma.18G127400;Glyma.18G255200;Glyma.19G021300;Glyma.19G022500;Glyma.19G109400;Glyma.19G207400
830	GO:0034755	iron_ion_transmembrane_transport	47	5	0.1557	Glyma.07G023600;Glyma.08G076000;Glyma.10G146600;Glyma.16G168200;Glyma.20G022500
831	GO:1900056	negative_regulation_of_leaf_senescence	47	5	0.1557	Glyma.03G018800;Glyma.08G169451;Glyma.12G117700;Glyma.13G294300;Glyma.16G092900
832	GO:0015995	chlorophyll_biosynthetic_process	114	10	0.15612	Glyma.03G134500;Glyma.03G170300;Glyma.10G243800;Glyma.12G117700;Glyma.12G221800;Glyma.12G221900;Glyma.13G155400;Glyma.13G294300;Glyma.17G055200;Glyma.20G150600
833	GO:0034293	sexual_sporulation	114	10	0.15612	Glyma.02G019300;Glyma.04G246600;Glyma.06G116100;Glyma.09G025500;Glyma.09G205400;Glyma.11G115000;Glyma.11G230100;Glyma.14G195300;Glyma.15G214700;Glyma.18G027100
834	GO:0072350	tricarboxylic_acid_metabolic_process	114	10	0.15612	Glyma.02G005500;Glyma.02G015800;Glyma.02G057400;Glyma.02G118148;Glyma.08G175400;Glyma.10G006500;Glyma.13G270400;Glyma.14G001900;Glyma.15G251300;Glyma.20G099200
835	GO:0009612	response_to_mechanical_stimulus	60	6	0.15662	Glyma.01G190000;Glyma.02G150200;Glyma.08G137000;Glyma.10G023700;Glyma.12G194200;Glyma.16G045000
836	GO:0016998	cell_wall_macromolecule_catabolic_process	60	6	0.15662	Glyma.01G160100;Glyma.12G049100;Glyma.12G080100;Glyma.13G322500;Glyma.16G119200;Glyma.16G132800
837	GO:0071322	cellular_response_to_carbohydrate_stimulus	171	14	0.1594	Glyma.01G007200;Glyma.01G007300;Glyma.03G247100;Glyma.05G043800;Glyma.05G043900;Glyma.09G098400;Glyma.13G218500;Glyma.14G139700;Glyma.14G182700;Glyma.17G055200;Glyma.17G174500;Glyma.19G192800;Glyma.19G216100;Glyma.19G244800
838	GO:0055080	cation_homeostasis	573	41	0.15977	Glyma.02G262500;Glyma.03G050100;Glyma.04G003700;Glyma.04G007500;Glyma.04G106500;Glyma.05G117400;Glyma.06G077300;Glyma.07G023600;Glyma.07G067700;Glyma.07G155200;Glyma.07G265900;Glyma.08G076000;Glyma.09G010700;Glyma.09G013700;Glyma.09G056300;Glyma.09G130500;Glyma.09G237600;Glyma.09G255100;Glyma.10G146600;Glyma.10G264100;Glyma.12G079500;Glyma.13G131200;Glyma.13G272000;Glyma.14G014100;Glyma.14G177000…
839	GO:0015711	organic_anion_transport	604	43	0.16114	Glyma.01G024000;Glyma.01G130000;Glyma.01G132500;Glyma.02G040700;Glyma.02G160900;Glyma.02G255800;Glyma.02G260100;Glyma.03G040100;Glyma.03G040400;Glyma.04G092100;Glyma.04G246400;Glyma.05G162500;Glyma.07G033500;Glyma.07G069600;Glyma.07G265900;Glyma.08G070967;Glyma.08G115600;Glyma.08G254800;Glyma.08G268900;Glyma.09G010700;Glyma.09G160000;Glyma.10G173400;Glyma.11G115000;Glyma.11G226000;Glyma.12G181100…
840	GO:0019882	antigen_processing_and_presentation	35	4	0.16145	Glyma.08G325200;Glyma.12G191000;Glyma.13G310700;Glyma.16G181900
841	GO:0048002	antigen_processing_and_presentation_of_peptide_antigen	35	4	0.16145	Glyma.08G325200;Glyma.12G191000;Glyma.13G310700;Glyma.16G181900
842	GO:0048562	embryonic_organ_morphogenesis	35	4	0.16145	Glyma.04G101000;Glyma.06G102400;Glyma.13G089600;Glyma.14G174400
843	GO:0010019	chloroplast-nucleus_signaling_pathway	23	3	0.16153	Glyma.06G221900;Glyma.12G084300;Glyma.15G265500
844	GO:0050804	modulation_of_chemical_synaptic_transmission	23	3	0.16153	Glyma.09G261200;Glyma.10G130800;Glyma.20G081500
845	GO:0099177	regulation_of_trans-synaptic_signaling	23	3	0.16153	Glyma.09G261200;Glyma.10G130800;Glyma.20G081500
846	GO:0110126	phloem_loading	23	3	0.16153	Glyma.10G070100;Glyma.10G070300;Glyma.13G152814
847	GO:0009615	response_to_virus	215	17	0.16283	Glyma.02G042300;Glyma.02G086100;Glyma.03G081900;Glyma.03G201200;Glyma.05G180600;Glyma.06G071900;Glyma.10G246300;Glyma.11G137900;Glyma.12G049100;Glyma.13G035900;Glyma.13G224000;Glyma.14G157600;Glyma.14G158200;Glyma.14G158600;Glyma.16G119000;Glyma.18G151400;Glyma.18G278200
848	GO:0006879	cellular_iron_ion_homeostasis	74	7	0.16284	Glyma.02G262500;Glyma.03G050100;Glyma.07G067700;Glyma.07G155200;Glyma.08G076000;Glyma.10G146600;Glyma.16G168200
849	GO:0000256	allantoin_catabolic_process	12	2	0.1631	Glyma.09G050800;Glyma.13G240600
850	GO:0007063	regulation_of_sister_chromatid_cohesion	12	2	0.1631	Glyma.05G020600;Glyma.17G078700
851	GO:0009143	nucleoside_triphosphate_catabolic_process	12	2	0.1631	Glyma.14G207800;Glyma.18G048400
852	GO:0009649	entrainment_of_circadian_clock	12	2	0.1631	Glyma.02G267800;Glyma.11G194400
853	GO:0010135	ureide_metabolic_process	12	2	0.1631	Glyma.09G050800;Glyma.13G240600
854	GO:0010136	ureide_catabolic_process	12	2	0.1631	Glyma.09G050800;Glyma.13G240600
855	GO:0010199	organ_boundary_specification_between_lateral_organs_and_the_meristem	12	2	0.1631	Glyma.03G164000;Glyma.06G315400
856	GO:0034214	protein_hexamerization	12	2	0.1631	Glyma.06G162200;Glyma.20G163900
857	GO:0045842	positive_regulation_of_mitotic_metaphase/anaphase_transition	12	2	0.1631	Glyma.14G077200;Glyma.17G248400
858	GO:0046037	GMP_metabolic_process	12	2	0.1631	Glyma.15G102400;Glyma.15G263100
859	GO:1902101	positive_regulation_of_metaphase/anaphase_transition_of_cell_cycle	12	2	0.1631	Glyma.14G077200;Glyma.17G248400
860	GO:0140115	export_across_plasma_membrane	48	5	0.1657	Glyma.08G254800;Glyma.15G162600;Glyma.18G277600;Glyma.18G277800;Glyma.19G019200
861	GO:0052386	cell_wall_thickening	88	8	0.16633	Glyma.02G029900;Glyma.03G029900;Glyma.03G030600;Glyma.03G030800;Glyma.05G021500;Glyma.13G355000;Glyma.15G019200;Glyma.17G077900
862	GO:0048825	cotyledon_development	130	11	0.16831	Glyma.02G019100;Glyma.06G303700;Glyma.08G070967;Glyma.09G160000;Glyma.10G138500;Glyma.11G003400;Glyma.12G100100;Glyma.13G043800;Glyma.13G218500;Glyma.13G220100;Glyma.16G209400
863	GO:2000242	negative_regulation_of_reproductive_process	159	13	0.17149	Glyma.02G108600;Glyma.11G085300;Glyma.11G148362;Glyma.12G079500;Glyma.12G108000;Glyma.12G117700;Glyma.13G009300;Glyma.13G294300;Glyma.17G055200;Glyma.18G050300;Glyma.19G194300;Glyma.20G035200;Glyma.20G060400
864	GO:0000488	maturation_of_LSU-rRNA_from_tetracistronic_rRNA_transcript_(SSU-rRNA,_LSU-rRNA,_...	3	1	0.17164	Glyma.10G207800
865	GO:0000489	maturation_of_SSU-rRNA_from_tetracistronic_rRNA_transcript_(SSU-rRNA,_LSU-rRNA,_...	3	1	0.17164	Glyma.10G207800
866	GO:0000738	DNA_catabolic_process,_exonucleolytic	3	1	0.17164	Glyma.03G233000
867	GO:0001561	fatty_acid_alpha-oxidation	3	1	0.17164	Glyma.19G011700
868	GO:0006277	DNA_amplification	3	1	0.17164	Glyma.15G034300
869	GO:0006293	nucleotide-excision_repair,_preincision_complex_stabilization	3	1	0.17164	Glyma.01G073400
870	GO:0006592	ornithine_biosynthetic_process	3	1	0.17164	Glyma.10G044300
871	GO:0010213	non-photoreactive_DNA_repair	3	1	0.17164	Glyma.01G077200
872	GO:0015720	allantoin_transport	3	1	0.17164	Glyma.02G116400
873	GO:0019371	cyclooxygenase_pathway	3	1	0.17164	Glyma.19G011700
874	GO:0032429	regulation_of_phospholipase_A2_activity	3	1	0.17164	Glyma.01G127800
875	GO:0032430	positive_regulation_of_phospholipase_A2_activity	3	1	0.17164	Glyma.01G127800
876	GO:0033389	putrescine_biosynthetic_process_from_arginine,_using_agmatinase	3	1	0.17164	Glyma.03G028000
877	GO:0042906	xanthine_transport	3	1	0.17164	Glyma.02G116400
878	GO:0043153	entrainment_of_circadian_clock_by_photoperiod	3	1	0.17164	Glyma.11G194400
879	GO:0045008	depyrimidination	3	1	0.17164	Glyma.13G009700
880	GO:0080181	lateral_root_branching	3	1	0.17164	Glyma.10G132300
881	GO:0080184	response_to_phenylpropanoid	3	1	0.17164	Glyma.15G217100
882	GO:0098693	regulation_of_synaptic_vesicle_cycle	3	1	0.17164	Glyma.01G127800
883	GO:1900044	regulation_of_protein_K63-linked_ubiquitination	3	1	0.17164	Glyma.01G127800
884	GO:1900045	negative_regulation_of_protein_K63-linked_ubiquitination	3	1	0.17164	Glyma.01G127800
885	GO:1902602	aluminum_ion_transmembrane_transport	3	1	0.17164	Glyma.06G115800
886	GO:1902609	(R)-2-hydroxy-alpha-linolenic_acid_biosynthetic_process	3	1	0.17164	Glyma.19G011700
887	GO:1902914	regulation_of_protein_polyubiquitination	3	1	0.17164	Glyma.01G127800
888	GO:1902915	negative_regulation_of_protein_polyubiquitination	3	1	0.17164	Glyma.01G127800
889	GO:1903421	regulation_of_synaptic_vesicle_recycling	3	1	0.17164	Glyma.01G127800
890	GO:1903423	positive_regulation_of_synaptic_vesicle_recycling	3	1	0.17164	Glyma.01G127800
891	GO:2000011	regulation_of_adaxial/abaxial_pattern_formation	3	1	0.17164	Glyma.14G140800
892	GO:2000037	regulation_of_stomatal_complex_patterning	3	1	0.17164	Glyma.02G019300
893	GO:0009744	response_to_sucrose	188	15	0.17242	Glyma.02G019100;Glyma.04G193400;Glyma.06G042900;Glyma.06G172700;Glyma.06G193800;Glyma.06G200800;Glyma.07G022700;Glyma.10G012900;Glyma.14G156400;Glyma.14G182700;Glyma.15G105900;Glyma.15G149800;Glyma.15G265500;Glyma.19G192800;Glyma.19G194300
894	GO:0034285	response_to_disaccharide	188	15	0.17242	Glyma.02G019100;Glyma.04G193400;Glyma.06G042900;Glyma.06G172700;Glyma.06G193800;Glyma.06G200800;Glyma.07G022700;Glyma.10G012900;Glyma.14G156400;Glyma.14G182700;Glyma.15G105900;Glyma.15G149800;Glyma.15G265500;Glyma.19G192800;Glyma.19G194300
895	GO:0007135	meiosis_II	36	4	0.17349	Glyma.03G141800;Glyma.04G246600;Glyma.06G116100;Glyma.19G167200
896	GO:0009269	response_to_desiccation	36	4	0.17349	Glyma.12G195500;Glyma.12G195600;Glyma.13G306900;Glyma.13G307000
897	GO:0046461	neutral_lipid_catabolic_process	36	4	0.17349	Glyma.01G012100;Glyma.03G130900;Glyma.09G209400;Glyma.19G132900
898	GO:0046464	acylglycerol_catabolic_process	36	4	0.17349	Glyma.01G012100;Glyma.03G130900;Glyma.09G209400;Glyma.19G132900
899	GO:0061983	meiosis_II_cell_cycle_process	36	4	0.17349	Glyma.03G141800;Glyma.04G246600;Glyma.06G116100;Glyma.19G167200
900	GO:0006040	amino_sugar_metabolic_process	89	8	0.17371	Glyma.01G160100;Glyma.03G030500;Glyma.05G164500;Glyma.07G057200;Glyma.08G121900;Glyma.12G049100;Glyma.13G155800;Glyma.16G119200
901	GO:0009309	amine_biosynthetic_process	89	8	0.17371	Glyma.03G028000;Glyma.03G029900;Glyma.03G030600;Glyma.03G030800;Glyma.08G175400;Glyma.11G003500;Glyma.15G251300;Glyma.20G145000
902	GO:0030641	regulation_of_cellular_pH	89	8	0.17371	Glyma.04G007500;Glyma.07G265900;Glyma.09G010700;Glyma.09G056300;Glyma.15G115200;Glyma.15G162600;Glyma.17G207700;Glyma.19G019200
903	GO:0042401	cellular_biogenic_amine_biosynthetic_process	89	8	0.17371	Glyma.03G028000;Glyma.03G029900;Glyma.03G030600;Glyma.03G030800;Glyma.08G175400;Glyma.11G003500;Glyma.15G251300;Glyma.20G145000
904	GO:0051453	regulation_of_intracellular_pH	89	8	0.17371	Glyma.04G007500;Glyma.07G265900;Glyma.09G010700;Glyma.09G056300;Glyma.15G115200;Glyma.15G162600;Glyma.17G207700;Glyma.19G019200
905	GO:0042546	cell_wall_biogenesis	502	36	0.17431	Glyma.04G142700;Glyma.04G160000;Glyma.04G160100;Glyma.06G205400;Glyma.06G205500;Glyma.06G225400;Glyma.08G107300;Glyma.08G117500;Glyma.11G017100;Glyma.11G044800;Glyma.11G156304;Glyma.12G028300;Glyma.12G080100;Glyma.12G191500;Glyma.12G191700;Glyma.12G197600;Glyma.13G094900;Glyma.13G095000;Glyma.13G095300;Glyma.13G126000;Glyma.13G174300;Glyma.13G226000;Glyma.13G304400;Glyma.13G322500;Glyma.13G327100…
906	GO:0042136	neurotransmitter_biosynthetic_process	62	6	0.17437	Glyma.01G012100;Glyma.09G209400;Glyma.10G166000;Glyma.13G222300;Glyma.18G116900;Glyma.20G223200
907	GO:2000278	regulation_of_DNA_biosynthetic_process	62	6	0.17437	Glyma.05G020600;Glyma.05G043800;Glyma.05G043900;Glyma.06G305900;Glyma.09G098400;Glyma.17G078700
908	GO:0046364	monosaccharide_biosynthetic_process	103	9	0.17493	Glyma.01G097400;Glyma.04G193400;Glyma.06G172700;Glyma.08G273100;Glyma.08G273150;Glyma.09G203500;Glyma.13G127300;Glyma.15G038100;Glyma.19G259300
909	GO:1905622	negative_regulation_of_leaf_development	49	5	0.17595	Glyma.03G018800;Glyma.08G169451;Glyma.12G117700;Glyma.13G294300;Glyma.16G092900
910	GO:0006561	proline_biosynthetic_process	24	3	0.17678	Glyma.01G099800;Glyma.03G069400;Glyma.08G169451
911	GO:0009187	cyclic_nucleotide_metabolic_process	24	3	0.17678	Glyma.09G027900;Glyma.09G061500;Glyma.10G195700
912	GO:0009828	plant-type_cell_wall_loosening	24	3	0.17678	Glyma.01G077000;Glyma.03G225900;Glyma.19G222900
913	GO:0061008	hepaticobiliary_system_development	24	3	0.17678	Glyma.04G101000;Glyma.13G089600;Glyma.14G174400
914	GO:0072529	pyrimidine-containing_compound_catabolic_process	24	3	0.17678	Glyma.13G009700;Glyma.14G207800;Glyma.18G048400
915	GO:0006099	tricarboxylic_acid_cycle	90	8	0.18124	Glyma.02G005500;Glyma.02G015800;Glyma.02G057400;Glyma.02G118148;Glyma.10G006500;Glyma.13G270400;Glyma.14G001900;Glyma.20G099200
916	GO:0046834	lipid_phosphorylation	90	8	0.18124	Glyma.01G067000;Glyma.02G123700;Glyma.03G186300;Glyma.10G218400;Glyma.11G155500;Glyma.15G068800;Glyma.17G045200;Glyma.20G173200
917	GO:0009658	chloroplast_organization	383	28	0.18157	Glyma.04G007300;Glyma.04G018000;Glyma.04G194600;Glyma.04G229800;Glyma.05G132000;Glyma.05G218400;Glyma.06G134900;Glyma.06G171400;Glyma.07G058200;Glyma.07G184800;Glyma.08G086600;Glyma.08G242100;Glyma.09G222700;Glyma.10G021800;Glyma.12G078100;Glyma.12G117700;Glyma.13G294300;Glyma.16G027200;Glyma.16G095000;Glyma.16G206400;Glyma.17G055200;Glyma.17G128500;Glyma.17G229000;Glyma.18G011900;Glyma.18G021300…
918	GO:0044839	cell_cycle_G2/M_phase_transition	63	6	0.18354	Glyma.08G208000;Glyma.11G130600;Glyma.14G140800;Glyma.14G224000;Glyma.17G262300;Glyma.20G021900
919	GO:0010087	phloem_or_xylem_histogenesis	264	20	0.1846	Glyma.01G104200;Glyma.02G233800;Glyma.02G305900;Glyma.03G070900;Glyma.03G219100;Glyma.04G049500;Glyma.06G056400;Glyma.06G275900;Glyma.09G113100;Glyma.10G000500;Glyma.10G185800;Glyma.11G162100;Glyma.12G129500;Glyma.13G112400;Glyma.14G201600;Glyma.17G047300;Glyma.17G132600;Glyma.18G055600;Glyma.20G145000;Glyma.20G204400
920	GO:0000395	mRNA_5'-splice_site_recognition	13	2	0.18537	Glyma.02G247800;Glyma.14G068500
921	GO:0006013	mannose_metabolic_process	13	2	0.18537	Glyma.01G165000;Glyma.02G046800
922	GO:0006269	DNA_replication,_synthesis_of_RNA_primer	13	2	0.18537	Glyma.01G187400;Glyma.08G105600
923	GO:0016107	sesquiterpenoid_catabolic_process	13	2	0.18537	Glyma.16G076600;Glyma.16G109300
924	GO:0019433	triglyceride_catabolic_process	13	2	0.18537	Glyma.03G130900;Glyma.19G132900
925	GO:0031145	anaphase-promoting_complex-dependent_catabolic_process	13	2	0.18537	Glyma.11G095700;Glyma.12G021800
926	GO:0032212	positive_regulation_of_telomere_maintenance_via_telomerase	13	2	0.18537	Glyma.05G020600;Glyma.17G078700
927	GO:0043290	apocarotenoid_catabolic_process	13	2	0.18537	Glyma.16G076600;Glyma.16G109300
928	GO:0043692	monoterpene_metabolic_process	13	2	0.18537	Glyma.07G187700;Glyma.14G023000
929	GO:0043693	monoterpene_biosynthetic_process	13	2	0.18537	Glyma.07G187700;Glyma.14G023000
930	GO:0046345	abscisic_acid_catabolic_process	13	2	0.18537	Glyma.16G076600;Glyma.16G109300
931	GO:0120029	proton_export_across_plasma_membrane	13	2	0.18537	Glyma.15G162600;Glyma.19G019200
932	GO:1904358	positive_regulation_of_telomere_maintenance_via_telomere_lengthening	13	2	0.18537	Glyma.05G020600;Glyma.17G078700
933	GO:0048568	embryonic_organ_development	37	4	0.18581	Glyma.04G101000;Glyma.06G102400;Glyma.13G089600;Glyma.14G174400
934	GO:0042391	regulation_of_membrane_potential	91	8	0.1889	Glyma.02G150200;Glyma.06G077300;Glyma.07G056400;Glyma.08G241600;Glyma.10G023700;Glyma.12G204400;Glyma.14G014100;Glyma.16G218100
935	GO:0000712	resolution_of_meiotic_recombination_intermediates	25	3	0.1924	Glyma.08G010700;Glyma.10G090000;Glyma.15G276000
936	GO:0006000	fructose_metabolic_process	25	3	0.1924	Glyma.11G127200;Glyma.13G344500;Glyma.15G029800
937	GO:0009635	response_to_herbicide	25	3	0.1924	Glyma.08G174900;Glyma.12G049100;Glyma.15G252200
938	GO:0032411	positive_regulation_of_transporter_activity	25	3	0.1924	Glyma.06G307500;Glyma.07G262500;Glyma.17G011600
939	GO:0032414	positive_regulation_of_ion_transmembrane_transporter_activity	25	3	0.1924	Glyma.06G307500;Glyma.07G262500;Glyma.17G011600
940	GO:0043433	negative_regulation_of_DNA-binding_transcription_factor_activity	25	3	0.1924	Glyma.03G261800;Glyma.07G048500;Glyma.14G177000
941	GO:0080029	cellular_response_to_boron-containing_substance_levels	25	3	0.1924	Glyma.08G320200;Glyma.10G221100;Glyma.17G207700
942	GO:0051260	protein_homooligomerization	134	11	0.19303	Glyma.01G008500;Glyma.04G198600;Glyma.06G166800;Glyma.06G200800;Glyma.08G009900;Glyma.09G236400;Glyma.14G014100;Glyma.14G140800;Glyma.15G149800;Glyma.16G077800;Glyma.20G163900
943	GO:0006790	sulfur_compound_metabolic_process	755	52	0.19396	Glyma.01G170300;Glyma.01G216000;Glyma.02G029900;Glyma.02G187200;Glyma.02G272400;Glyma.03G029900;Glyma.03G030600;Glyma.03G030800;Glyma.03G176300;Glyma.06G193500;Glyma.06G266700;Glyma.07G140200;Glyma.08G169451;Glyma.08G174900;Glyma.08G257300;Glyma.09G147200;Glyma.10G144300;Glyma.10G224100;Glyma.10G239300;Glyma.10G251500;Glyma.11G047900;Glyma.11G129300;Glyma.11G185300;Glyma.11G212900;Glyma.11G216400…
944	GO:0010410	hemicellulose_metabolic_process	222	17	0.1959	Glyma.01G081300;Glyma.08G107300;Glyma.09G038600;Glyma.11G017100;Glyma.11G044800;Glyma.12G080100;Glyma.12G197600;Glyma.13G094900;Glyma.13G095000;Glyma.13G095300;Glyma.13G127300;Glyma.13G304400;Glyma.13G322500;Glyma.16G045000;Glyma.17G065300;Glyma.17G065400;Glyma.19G091600
945	GO:1901576	organic_substance_biosynthetic_process	10913	682	0.19617	Glyma.01G007200;Glyma.01G007300;Glyma.01G020500;Glyma.01G021700;Glyma.01G022800;Glyma.01G024000;Glyma.01G036600;Glyma.01G053800;Glyma.01G085700;Glyma.01G097400;Glyma.01G099800;Glyma.01G104200;Glyma.01G112900;Glyma.01G113200;Glyma.01G128100;Glyma.01G130000;Glyma.01G132500;Glyma.01G144400;Glyma.01G151800;Glyma.01G168500;Glyma.01G183900;Glyma.01G187400;Glyma.01G188600;Glyma.01G190000;Glyma.01G207700…
946	GO:0006638	neutral_lipid_metabolic_process	106	9	0.19624	Glyma.01G012100;Glyma.03G130900;Glyma.06G291300;Glyma.09G209400;Glyma.12G114900;Glyma.13G295900;Glyma.16G051300;Glyma.19G046000;Glyma.19G132900
947	GO:0006639	acylglycerol_metabolic_process	106	9	0.19624	Glyma.01G012100;Glyma.03G130900;Glyma.06G291300;Glyma.09G209400;Glyma.12G114900;Glyma.13G295900;Glyma.16G051300;Glyma.19G046000;Glyma.19G132900
948	GO:0051274	beta-glucan_biosynthetic_process	149	12	0.1968	Glyma.04G142700;Glyma.06G225400;Glyma.06G324300;Glyma.08G117500;Glyma.11G151800;Glyma.12G191500;Glyma.12G191700;Glyma.13G126000;Glyma.13G174300;Glyma.13G334000;Glyma.14G012800;Glyma.14G012900
949	GO:0006690	icosanoid_metabolic_process	51	5	0.19713	Glyma.01G012100;Glyma.01G127800;Glyma.09G209400;Glyma.19G011700;Glyma.20G237500
950	GO:0090567	reproductive_shoot_system_development	1150	77	0.20433	Glyma.01G104200;Glyma.01G113200;Glyma.01G183900;Glyma.02G069500;Glyma.02G095600;Glyma.02G109800;Glyma.02G143200;Glyma.02G171600;Glyma.02G241000;Glyma.02G245700;Glyma.02G305900;Glyma.03G029800;Glyma.03G050100;Glyma.03G070900;Glyma.03G134500;Glyma.03G164000;Glyma.04G058900;Glyma.04G170600;Glyma.04G242300;Glyma.05G018800;Glyma.05G111500;Glyma.05G169900;Glyma.06G056400;Glyma.06G059600;Glyma.06G174800…
951	GO:0006641	triglyceride_metabolic_process	79	7	0.20447	Glyma.03G130900;Glyma.06G291300;Glyma.12G114900;Glyma.13G295900;Glyma.16G051300;Glyma.19G046000;Glyma.19G132900
952	GO:0018202	peptidyl-histidine_modification	93	8	0.20462	Glyma.01G164800;Glyma.02G305900;Glyma.03G219100;Glyma.11G048700;Glyma.11G216000;Glyma.14G020000;Glyma.14G130300;Glyma.20G221800
953	GO:0000244	spliceosomal_tri-snRNP_complex_assembly	14	2	0.20803	Glyma.02G247800;Glyma.14G068500
954	GO:0000255	allantoin_metabolic_process	14	2	0.20803	Glyma.09G050800;Glyma.13G240600
955	GO:0009265	2'-deoxyribonucleotide_biosynthetic_process	14	2	0.20803	Glyma.14G207800;Glyma.18G048400
956	GO:0030259	lipid_glycosylation	14	2	0.20803	Glyma.02G081000;Glyma.10G224000
957	GO:0034085	establishment_of_sister_chromatid_cohesion	14	2	0.20803	Glyma.05G020600;Glyma.17G078700
958	GO:0046385	deoxyribose_phosphate_biosynthetic_process	14	2	0.20803	Glyma.14G207800;Glyma.18G048400
959	GO:0048489	synaptic_vesicle_transport	14	2	0.20803	Glyma.11G144600;Glyma.12G075200
960	GO:0051984	positive_regulation_of_chromosome_segregation	14	2	0.20803	Glyma.14G077200;Glyma.17G248400
961	GO:0062033	positive_regulation_of_mitotic_sister_chromatid_segregation	14	2	0.20803	Glyma.14G077200;Glyma.17G248400
962	GO:0090355	positive_regulation_of_auxin_metabolic_process	14	2	0.20803	Glyma.11G230100;Glyma.18G027100
963	GO:0097479	synaptic_vesicle_localization	14	2	0.20803	Glyma.11G144600;Glyma.12G075200
964	GO:0097480	establishment_of_synaptic_vesicle_localization	14	2	0.20803	Glyma.11G144600;Glyma.12G075200
965	GO:1901970	positive_regulation_of_mitotic_sister_chromatid_separation	14	2	0.20803	Glyma.14G077200;Glyma.17G248400
966	GO:1903321	negative_regulation_of_protein_modification_by_small_protein_conjugation_or_remo...	14	2	0.20803	Glyma.01G127800;Glyma.03G141800
967	GO:1904424	regulation_of_GTP_binding	14	2	0.20803	Glyma.01G152100;Glyma.02G252600
968	GO:1904426	positive_regulation_of_GTP_binding	14	2	0.20803	Glyma.01G152100;Glyma.02G252600
969	GO:1904475	regulation_of_Ras_GTPase_binding	14	2	0.20803	Glyma.01G152100;Glyma.02G252600
970	GO:1904477	positive_regulation_of_Ras_GTPase_binding	14	2	0.20803	Glyma.01G152100;Glyma.02G252600
971	GO:1905097	regulation_of_guanyl-nucleotide_exchange_factor_activity	14	2	0.20803	Glyma.01G152100;Glyma.02G252600
972	GO:1905099	positive_regulation_of_guanyl-nucleotide_exchange_factor_activity	14	2	0.20803	Glyma.01G152100;Glyma.02G252600
973	GO:1905820	positive_regulation_of_chromosome_separation	14	2	0.20803	Glyma.14G077200;Glyma.17G248400
974	GO:2001106	regulation_of_Rho_guanyl-nucleotide_exchange_factor_activity	14	2	0.20803	Glyma.01G152100;Glyma.02G252600
975	GO:2001108	positive_regulation_of_Rho_guanyl-nucleotide_exchange_factor_activity	14	2	0.20803	Glyma.01G152100;Glyma.02G252600
976	GO:0015840	urea_transport	26	3	0.20835	Glyma.03G185900;Glyma.13G333100;Glyma.19G186100
977	GO:0048565	digestive_tract_development	26	3	0.20835	Glyma.04G101000;Glyma.13G089600;Glyma.14G174400
978	GO:0050982	detection_of_mechanical_stimulus	26	3	0.20835	Glyma.02G150200;Glyma.08G137000;Glyma.10G023700
979	GO:0055123	digestive_system_development	26	3	0.20835	Glyma.04G101000;Glyma.13G089600;Glyma.14G174400
980	GO:0009685	gibberellin_metabolic_process	151	12	0.20917	Glyma.01G216000;Glyma.03G154400;Glyma.05G130600;Glyma.11G003200;Glyma.13G361700;Glyma.14G182700;Glyma.15G012100;Glyma.16G072000;Glyma.18G061300;Glyma.19G062800;Glyma.19G133200;Glyma.20G141200
981	GO:0010189	vitamin_E_biosynthetic_process	39	4	0.21126	Glyma.06G235500;Glyma.10G070100;Glyma.10G070300;Glyma.13G152814
982	GO:0042360	vitamin_E_metabolic_process	39	4	0.21126	Glyma.06G235500;Glyma.10G070100;Glyma.10G070300;Glyma.13G152814
983	GO:0052482	defense_response_by_cell_wall_thickening	66	6	0.21212	Glyma.02G029900;Glyma.03G029900;Glyma.03G030600;Glyma.03G030800;Glyma.13G355000;Glyma.15G019200
984	GO:0052544	defense_response_by_callose_deposition_in_cell_wall	66	6	0.21212	Glyma.02G029900;Glyma.03G029900;Glyma.03G030600;Glyma.03G030800;Glyma.13G355000;Glyma.15G019200
985	GO:0072527	pyrimidine-containing_compound_metabolic_process	152	12	0.21547	Glyma.02G116400;Glyma.08G147500;Glyma.10G251500;Glyma.13G009700;Glyma.13G025800;Glyma.14G014100;Glyma.14G207800;Glyma.18G048400;Glyma.18G065700;Glyma.19G210300;Glyma.20G059200;Glyma.20G142000
986	GO:0006260	DNA_replication	362	26	0.21711	Glyma.01G187400;Glyma.02G019300;Glyma.02G095600;Glyma.02G150100;Glyma.03G141800;Glyma.05G020600;Glyma.06G020700;Glyma.06G143400;Glyma.06G148500;Glyma.06G199800;Glyma.07G238400;Glyma.08G105600;Glyma.08G208000;Glyma.08G299400;Glyma.09G047300;Glyma.10G090000;Glyma.11G113300;Glyma.12G039200;Glyma.14G140800;Glyma.15G034300;Glyma.15G276000;Glyma.16G056300;Glyma.17G035000;Glyma.17G078700;Glyma.17G104000…
987	GO:0000749	response_to_pheromone_triggering_conjugation_with_cellular_fusion	4	1	0.22204	Glyma.14G195300
988	GO:0000750	pheromone-dependent_signal_transduction_involved_in_conjugation_with_cellular_fu...	4	1	0.22204	Glyma.14G195300
989	GO:0006740	NADPH_regeneration	4	1	0.22204	Glyma.15G031500
990	GO:0006788	heme_oxidation	4	1	0.22204	Glyma.06G221900
991	GO:0007053	spindle_assembly_involved_in_male_meiosis	4	1	0.22204	Glyma.15G063200
992	GO:0009650	UV_protection	4	1	0.22204	Glyma.11G029500
993	GO:0009820	alkaloid_metabolic_process	4	1	0.22204	Glyma.11G074700
994	GO:0009971	anastral_spindle_assembly_involved_in_male_meiosis	4	1	0.22204	Glyma.15G063200
995	GO:0010110	regulation_of_photosynthesis,_dark_reaction	4	1	0.22204	Glyma.10G012900
996	GO:0010235	guard_mother_cell_cytokinesis	4	1	0.22204	Glyma.02G019300
997	GO:0010376	stomatal_complex_formation	4	1	0.22204	Glyma.02G019300
998	GO:0010514	induction_of_conjugation_with_cellular_fusion	4	1	0.22204	Glyma.14G195300
999	GO:0015768	maltose_transport	4	1	0.22204	Glyma.12G013400
1000	GO:0016048	detection_of_temperature_stimulus	4	1	0.22204	Glyma.02G143200
1001	GO:0018149	peptide_cross-linking	4	1	0.22204	Glyma.10G012900
1002	GO:0018316	peptide_cross-linking_via_L-cystine	4	1	0.22204	Glyma.10G012900
1003	GO:0019236	response_to_pheromone	4	1	0.22204	Glyma.14G195300
1004	GO:0031136	positive_regulation_of_conjugation	4	1	0.22204	Glyma.14G195300
1005	GO:0031137	regulation_of_conjugation_with_cellular_fusion	4	1	0.22204	Glyma.14G195300
1006	GO:0031139	positive_regulation_of_conjugation_with_cellular_fusion	4	1	0.22204	Glyma.14G195300
1007	GO:0032005	signal_transduction_involved_in_positive_regulation_of_conjugation_with_cellular...	4	1	0.22204	Glyma.14G195300
1008	GO:0033274	response_to_vitamin_B2	4	1	0.22204	Glyma.13G047300
1009	GO:0034306	regulation_of_sexual_sporulation	4	1	0.22204	Glyma.14G195300
1010	GO:0034307	regulation_of_ascospore_formation	4	1	0.22204	Glyma.14G195300
1011	GO:0034757	negative_regulation_of_iron_ion_transport	4	1	0.22204	Glyma.02G305900
1012	GO:0036292	DNA_rewinding	4	1	0.22204	Glyma.06G199800
1013	GO:0040039	inductive_cell_migration	4	1	0.22204	Glyma.11G063500
1014	GO:0043940	regulation_of_sexual_sporulation_resulting_in_formation_of_a_cellular_spore	4	1	0.22204	Glyma.14G195300
1015	GO:0044245	polysaccharide_digestion	4	1	0.22204	Glyma.13G155800
1016	GO:0046999	regulation_of_conjugation	4	1	0.22204	Glyma.14G195300
1017	GO:0055048	anastral_spindle_assembly	4	1	0.22204	Glyma.15G063200
1018	GO:0061635	regulation_of_protein_complex_stability	4	1	0.22204	Glyma.06G309000
1019	GO:0070911	global_genome_nucleotide-excision_repair	4	1	0.22204	Glyma.01G073400
1020	GO:0071444	cellular_response_to_pheromone	4	1	0.22204	Glyma.14G195300
1021	GO:0071507	pheromone_response_MAPK_cascade	4	1	0.22204	Glyma.14G195300
1022	GO:0071596	ubiquitin-dependent_protein_catabolic_process_via_the_N-end_rule_pathway	4	1	0.22204	Glyma.08G354400
1023	GO:0080021	response_to_benzoic_acid	4	1	0.22204	Glyma.10G018800
1024	GO:0080127	fruit_septum_development	4	1	0.22204	Glyma.11G035900
1025	GO:0080152	regulation_of_reductive_pentose-phosphate_cycle	4	1	0.22204	Glyma.10G012900
1026	GO:0080153	negative_regulation_of_reductive_pentose-phosphate_cycle	4	1	0.22204	Glyma.10G012900
1027	GO:0080164	regulation_of_nitric_oxide_metabolic_process	4	1	0.22204	Glyma.02G245700
1028	GO:0090071	negative_regulation_of_ribosome_biogenesis	4	1	0.22204	Glyma.15G255800
1029	GO:0090344	negative_regulation_of_cell_aging	4	1	0.22204	Glyma.19G194300
1030	GO:0099636	cytoplasmic_streaming	4	1	0.22204	Glyma.13G098600
1031	GO:1905157	positive_regulation_of_photosynthesis	4	1	0.22204	Glyma.07G184800
1032	GO:1905328	plant_septum_development	4	1	0.22204	Glyma.11G035900
1033	GO:0009166	nucleotide_catabolic_process	168	13	0.22372	Glyma.01G007200;Glyma.01G007300;Glyma.04G193400;Glyma.06G172700;Glyma.09G153900;Glyma.10G066700;Glyma.13G009700;Glyma.13G151800;Glyma.14G207800;Glyma.15G038100;Glyma.16G204600;Glyma.18G048400;Glyma.19G190900
1034	GO:0048577	negative_regulation_of_short-day_photoperiodism,_flowering	27	3	0.22458	Glyma.02G108600;Glyma.18G050300;Glyma.20G035200
1035	GO:0006928	movement_of_cell_or_subcellular_component	411	29	0.22962	Glyma.01G127800;Glyma.04G101000;Glyma.05G149700;Glyma.07G096500;Glyma.07G132100;Glyma.08G325200;Glyma.09G200800;Glyma.09G261200;Glyma.10G045500;Glyma.10G130800;Glyma.10G154200;Glyma.10G182800;Glyma.11G063500;Glyma.11G253200;Glyma.12G191000;Glyma.13G089600;Glyma.13G133200;Glyma.13G310700;Glyma.14G077200;Glyma.14G174400;Glyma.14G181800;Glyma.15G063200;Glyma.15G252800;Glyma.16G181900;Glyma.16G206400…
1036	GO:1901607	alpha-amino_acid_biosynthetic_process	411	29	0.22962	Glyma.01G099800;Glyma.02G228100;Glyma.03G029900;Glyma.03G030600;Glyma.03G030800;Glyma.03G069400;Glyma.06G263850;Glyma.07G195300;Glyma.08G169451;Glyma.09G255000;Glyma.10G044300;Glyma.10G166000;Glyma.11G003500;Glyma.12G150500;Glyma.12G222400;Glyma.13G181000;Glyma.13G222300;Glyma.13G242100;Glyma.13G279200;Glyma.13G372200;Glyma.14G162300;Glyma.15G071300;Glyma.15G072400;Glyma.15G073100;Glyma.17G016300…
1037	GO:0006576	cellular_biogenic_amine_metabolic_process	125	10	0.23014	Glyma.03G028000;Glyma.03G029900;Glyma.03G030600;Glyma.03G030800;Glyma.08G175400;Glyma.11G003500;Glyma.15G251300;Glyma.18G116300;Glyma.20G126800;Glyma.20G145000
1038	GO:0010959	regulation_of_metal_ion_transport	54	5	0.23039	Glyma.02G305900;Glyma.11G192800;Glyma.12G178500;Glyma.13G002200;Glyma.20G066800
1039	GO:0032436	positive_regulation_of_proteasomal_ubiquitin-dependent_protein_catabolic_process	54	5	0.23039	Glyma.02G267800;Glyma.06G074300;Glyma.14G077200;Glyma.17G202700;Glyma.17G248400
1040	GO:0006048	UDP-N-acetylglucosamine_biosynthetic_process	15	2	0.23095	Glyma.05G164500;Glyma.08G121900
1041	GO:0006984	ER-nucleus_signaling_pathway	15	2	0.23095	Glyma.07G225600;Glyma.20G025600
1042	GO:0009643	photosynthetic_acclimation	15	2	0.23095	Glyma.07G184800;Glyma.15G105900
1043	GO:0010338	leaf_formation	15	2	0.23095	Glyma.03G081900;Glyma.18G151400
1044	GO:0010344	seed_oilbody_biogenesis	15	2	0.23095	Glyma.11G252800;Glyma.17G086400
1045	GO:0032092	positive_regulation_of_protein_binding	15	2	0.23095	Glyma.01G152100;Glyma.02G252600
1046	GO:0035461	vitamin_transmembrane_transport	15	2	0.23095	Glyma.07G069600;Glyma.20G002000
1047	GO:0046349	amino_sugar_biosynthetic_process	15	2	0.23095	Glyma.05G164500;Glyma.08G121900
1048	GO:0051180	vitamin_transport	15	2	0.23095	Glyma.07G069600;Glyma.20G002000
1049	GO:0055002	striated_muscle_cell_development	15	2	0.23095	Glyma.06G102400;Glyma.11G063500
1050	GO:0071474	cellular_hyperosmotic_response	15	2	0.23095	Glyma.13G002200;Glyma.20G066800
1051	GO:0046496	nicotinamide_nucleotide_metabolic_process	244	18	0.2317	Glyma.01G007200;Glyma.01G007300;Glyma.02G005500;Glyma.04G193400;Glyma.05G199800;Glyma.06G117300;Glyma.06G172700;Glyma.07G013800;Glyma.08G199000;Glyma.09G153900;Glyma.10G006500;Glyma.10G066700;Glyma.12G106900;Glyma.13G151800;Glyma.15G031500;Glyma.15G038100;Glyma.16G204600;Glyma.19G190900
1052	GO:0042548	regulation_of_photosynthesis,_light_reaction	68	6	0.23197	Glyma.04G019100;Glyma.05G132000;Glyma.06G019400;Glyma.08G086600;Glyma.09G008100;Glyma.15G172500
1053	GO:0033014	tetrapyrrole_biosynthetic_process	155	12	0.23485	Glyma.03G134500;Glyma.03G170300;Glyma.06G221900;Glyma.08G005000;Glyma.10G243800;Glyma.12G117700;Glyma.12G221800;Glyma.12G221900;Glyma.13G155400;Glyma.13G294300;Glyma.17G055200;Glyma.20G150600
1054	GO:0009132	nucleoside_diphosphate_metabolic_process	170	13	0.23615	Glyma.01G007200;Glyma.01G007300;Glyma.04G193400;Glyma.06G172700;Glyma.09G153900;Glyma.10G066700;Glyma.12G106900;Glyma.13G151800;Glyma.15G038100;Glyma.15G102400;Glyma.16G056300;Glyma.16G204600;Glyma.19G190900
1055	GO:0043934	sporulation	126	10	0.23746	Glyma.02G019300;Glyma.04G246600;Glyma.06G116100;Glyma.09G025500;Glyma.09G205400;Glyma.11G115000;Glyma.11G230100;Glyma.14G195300;Glyma.15G214700;Glyma.18G027100
1056	GO:0035304	regulation_of_protein_dephosphorylation	97	8	0.23752	Glyma.01G018800;Glyma.02G261900;Glyma.04G087200;Glyma.06G249800;Glyma.07G155500;Glyma.11G233300;Glyma.14G056300;Glyma.18G023966
1057	GO:0043666	regulation_of_phosphoprotein_phosphatase_activity	97	8	0.23752	Glyma.01G018800;Glyma.02G261900;Glyma.04G087200;Glyma.06G249800;Glyma.07G155500;Glyma.11G233300;Glyma.14G056300;Glyma.18G023966
1058	GO:0000578	embryonic_axis_specification	41	4	0.23761	Glyma.04G194600;Glyma.06G171400;Glyma.17G128500;Glyma.17G256500
1059	GO:0009799	specification_of_symmetry	41	4	0.23761	Glyma.04G101000;Glyma.06G102400;Glyma.13G089600;Glyma.14G174400
1060	GO:0009855	determination_of_bilateral_symmetry	41	4	0.23761	Glyma.04G101000;Glyma.06G102400;Glyma.13G089600;Glyma.14G174400
1061	GO:0048441	petal_development	41	4	0.23761	Glyma.01G183900;Glyma.03G164000;Glyma.06G315400;Glyma.08G193900
1062	GO:0048465	corolla_development	41	4	0.23761	Glyma.01G183900;Glyma.03G164000;Glyma.06G315400;Glyma.08G193900
1063	GO:0055071	manganese_ion_homeostasis	41	4	0.23761	Glyma.07G023600;Glyma.08G076000;Glyma.16G168200;Glyma.18G200500
1064	GO:0000060	protein_import_into_nucleus,_translocation	28	3	0.24104	Glyma.07G080900;Glyma.18G224500;Glyma.18G263000
1065	GO:0010036	response_to_boron-containing_substance	28	3	0.24104	Glyma.08G320200;Glyma.10G221100;Glyma.17G207700
1066	GO:0048439	flower_morphogenesis	28	3	0.24104	Glyma.01G104200;Glyma.03G070900;Glyma.03G134500
1067	GO:1902882	regulation_of_response_to_oxidative_stress	28	3	0.24104	Glyma.09G261200;Glyma.10G130800;Glyma.20G081500
1068	GO:0034599	cellular_response_to_oxidative_stress	261	19	0.2414	Glyma.01G170300;Glyma.03G096500;Glyma.06G266700;Glyma.07G124400;Glyma.08G076000;Glyma.09G250600;Glyma.10G224100;Glyma.11G192800;Glyma.12G136400;Glyma.12G178500;Glyma.13G051100;Glyma.14G049000;Glyma.14G222500;Glyma.16G042700;Glyma.18G127400;Glyma.18G255200;Glyma.19G011700;Glyma.19G109400;Glyma.20G022500
1069	GO:0009135	purine_nucleoside_diphosphate_metabolic_process	156	12	0.24146	Glyma.01G007200;Glyma.01G007300;Glyma.04G193400;Glyma.06G172700;Glyma.09G153900;Glyma.10G066700;Glyma.12G106900;Glyma.13G151800;Glyma.15G038100;Glyma.15G102400;Glyma.16G204600;Glyma.19G190900
1070	GO:0009179	purine_ribonucleoside_diphosphate_metabolic_process	156	12	0.24146	Glyma.01G007200;Glyma.01G007300;Glyma.04G193400;Glyma.06G172700;Glyma.09G153900;Glyma.10G066700;Glyma.12G106900;Glyma.13G151800;Glyma.15G038100;Glyma.15G102400;Glyma.16G204600;Glyma.19G190900
1071	GO:0009185	ribonucleoside_diphosphate_metabolic_process	156	12	0.24146	Glyma.01G007200;Glyma.01G007300;Glyma.04G193400;Glyma.06G172700;Glyma.09G153900;Glyma.10G066700;Glyma.12G106900;Glyma.13G151800;Glyma.15G038100;Glyma.15G102400;Glyma.16G204600;Glyma.19G190900
1072	GO:0043269	regulation_of_ion_transport	156	12	0.24146	Glyma.02G305900;Glyma.06G307500;Glyma.07G262500;Glyma.08G254800;Glyma.11G192800;Glyma.12G178500;Glyma.12G204400;Glyma.13G002200;Glyma.17G011600;Glyma.18G277600;Glyma.18G277800;Glyma.20G066800
1073	GO:0006814	sodium_ion_transport	55	5	0.24183	Glyma.03G264100;Glyma.07G265900;Glyma.09G010700;Glyma.13G272000;Glyma.15G115200
1074	GO:0010345	suberin_biosynthetic_process	55	5	0.24183	Glyma.02G001500;Glyma.10G001800;Glyma.10G179400;Glyma.11G185300;Glyma.20G210900
1075	GO:2000060	positive_regulation_of_ubiquitin-dependent_protein_catabolic_process	55	5	0.24183	Glyma.02G267800;Glyma.06G074300;Glyma.14G077200;Glyma.17G202700;Glyma.17G248400
1076	GO:0015706	nitrate_transport	69	6	0.24211	Glyma.01G041400;Glyma.09G237600;Glyma.11G031500;Glyma.12G176900;Glyma.15G017000;Glyma.17G153300
1077	GO:0019362	pyridine_nucleotide_metabolic_process	246	18	0.24212	Glyma.01G007200;Glyma.01G007300;Glyma.02G005500;Glyma.04G193400;Glyma.05G199800;Glyma.06G117300;Glyma.06G172700;Glyma.07G013800;Glyma.08G199000;Glyma.09G153900;Glyma.10G006500;Glyma.10G066700;Glyma.12G106900;Glyma.13G151800;Glyma.15G031500;Glyma.15G038100;Glyma.16G204600;Glyma.19G190900
1078	GO:0009755	hormone-mediated_signaling_pathway	1740	113	0.2447	Glyma.01G018800;Glyma.01G036600;Glyma.01G063800;Glyma.01G121209;Glyma.01G164800;Glyma.01G193000;Glyma.02G034200;Glyma.02G080200;Glyma.02G134600;Glyma.02G223600;Glyma.02G228200;Glyma.02G241000;Glyma.02G261900;Glyma.02G305900;Glyma.03G116300;Glyma.03G154400;Glyma.03G170300;Glyma.03G219100;Glyma.04G050300;Glyma.04G089900;Glyma.04G240300;Glyma.05G043800;Glyma.05G043900;Glyma.05G049300;Glyma.05G104800…
1079	GO:0042133	neurotransmitter_metabolic_process	98	8	0.24601	Glyma.01G012100;Glyma.02G245700;Glyma.09G209400;Glyma.10G166000;Glyma.13G222300;Glyma.15G109300;Glyma.18G116900;Glyma.20G223200
1080	GO:0051304	chromosome_separation	98	8	0.24601	Glyma.08G010700;Glyma.10G090000;Glyma.11G095700;Glyma.11G247400;Glyma.12G021800;Glyma.14G077200;Glyma.15G276000;Glyma.17G248400
1081	GO:0006972	hyperosmotic_response	157	12	0.24814	Glyma.08G169451;Glyma.09G139600;Glyma.10G236000;Glyma.12G195500;Glyma.12G195600;Glyma.12G230600;Glyma.13G002200;Glyma.13G306900;Glyma.13G307000;Glyma.18G040000;Glyma.20G066800;Glyma.20G158500
1082	GO:0022900	electron_transport_chain	232	17	0.24814	Glyma.02G057400;Glyma.04G019100;Glyma.05G117400;Glyma.05G132000;Glyma.05G168400;Glyma.06G019400;Glyma.07G023000;Glyma.07G029900;Glyma.07G057200;Glyma.08G086600;Glyma.08G126800;Glyma.08G213000;Glyma.08G218800;Glyma.08G250000;Glyma.09G008100;Glyma.15G172500;Glyma.16G153000
1083	GO:0051983	regulation_of_chromosome_segregation	84	7	0.24965	Glyma.05G020600;Glyma.11G095700;Glyma.11G247400;Glyma.12G021800;Glyma.14G077200;Glyma.17G078700;Glyma.17G248400
1084	GO:0051817	modification_of_morphology_or_physiology_of_other_organism_involved_in_symbiotic...	113	9	0.24982	Glyma.03G032300;Glyma.08G096800;Glyma.09G022300;Glyma.09G022500;Glyma.09G022800;Glyma.09G023000;Glyma.15G128700;Glyma.15G129100;Glyma.20G040600
1085	GO:0006825	copper_ion_transport	42	4	0.25106	Glyma.01G219100;Glyma.05G117400;Glyma.08G010000;Glyma.12G079500
1086	GO:0009657	plastid_organization	494	34	0.25175	Glyma.02G226200;Glyma.04G007300;Glyma.04G018000;Glyma.04G019100;Glyma.04G194600;Glyma.04G229800;Glyma.05G132000;Glyma.05G218400;Glyma.06G019400;Glyma.06G134900;Glyma.06G171400;Glyma.07G058200;Glyma.07G184800;Glyma.07G240000;Glyma.08G086600;Glyma.08G242100;Glyma.09G222700;Glyma.10G021800;Glyma.10G207800;Glyma.12G078100;Glyma.12G117700;Glyma.13G294300;Glyma.16G027200;Glyma.16G095000;Glyma.16G206400…
1087	GO:0009908	flower_development	1123	74	0.25222	Glyma.01G104200;Glyma.01G113200;Glyma.01G183900;Glyma.02G069500;Glyma.02G095600;Glyma.02G109800;Glyma.02G143200;Glyma.02G171600;Glyma.02G241000;Glyma.02G245700;Glyma.02G305900;Glyma.03G029800;Glyma.03G050100;Glyma.03G070900;Glyma.03G134500;Glyma.03G164000;Glyma.04G058900;Glyma.04G242300;Glyma.05G018800;Glyma.05G111500;Glyma.05G169900;Glyma.06G059600;Glyma.06G174800;Glyma.06G303700;Glyma.06G315400…
1088	GO:0010030	positive_regulation_of_seed_germination	70	6	0.25238	Glyma.02G029900;Glyma.10G243800;Glyma.14G049000;Glyma.14G162100;Glyma.20G129200;Glyma.20G150600
1089	GO:0010588	cotyledon_vascular_tissue_pattern_formation	56	5	0.2534	Glyma.08G070967;Glyma.09G160000;Glyma.10G138500;Glyma.13G043800;Glyma.16G209400
1090	GO:0019432	triglyceride_biosynthetic_process	56	5	0.2534	Glyma.06G291300;Glyma.12G114900;Glyma.13G295900;Glyma.16G051300;Glyma.19G046000
1091	GO:0055075	potassium_ion_homeostasis	56	5	0.2534	Glyma.09G237600;Glyma.13G131200;Glyma.14G014100;Glyma.14G177000;Glyma.17G153300
1092	GO:0000023	maltose_metabolic_process	16	2	0.25401	Glyma.01G081300;Glyma.12G013400
1093	GO:0010023	proanthocyanidin_biosynthetic_process	16	2	0.25401	Glyma.01G214200;Glyma.11G027700
1094	GO:0035445	borate_transmembrane_transport	16	2	0.25401	Glyma.10G221100;Glyma.17G207700
1095	GO:0042026	protein_refolding	16	2	0.25401	Glyma.01G069500;Glyma.12G078100
1096	GO:0043388	positive_regulation_of_DNA_binding	16	2	0.25401	Glyma.05G020600;Glyma.17G078700
1097	GO:0043478	pigment_accumulation_in_response_to_UV_light	16	2	0.25401	Glyma.13G063700;Glyma.18G225800
1098	GO:0043479	pigment_accumulation_in_tissues_in_response_to_UV_light	16	2	0.25401	Glyma.13G063700;Glyma.18G225800
1099	GO:0043480	pigment_accumulation_in_tissues	16	2	0.25401	Glyma.13G063700;Glyma.18G225800
1100	GO:0043481	anthocyanin_accumulation_in_tissues_in_response_to_UV_light	16	2	0.25401	Glyma.13G063700;Glyma.18G225800
1101	GO:0046713	borate_transport	16	2	0.25401	Glyma.10G221100;Glyma.17G207700
1102	GO:2000904	regulation_of_starch_metabolic_process	16	2	0.25401	Glyma.03G247100;Glyma.19G244800
1103	GO:0016114	terpenoid_biosynthetic_process	264	19	0.25688	Glyma.01G216000;Glyma.02G272400;Glyma.03G154400;Glyma.04G052100;Glyma.05G130600;Glyma.06G221900;Glyma.07G001300;Glyma.07G187700;Glyma.13G361700;Glyma.14G182700;Glyma.15G012100;Glyma.15G065600;Glyma.15G101800;Glyma.16G072000;Glyma.16G089000;Glyma.17G089600;Glyma.17G174500;Glyma.19G062800;Glyma.19G133200
1104	GO:0009113	purine_nucleobase_biosynthetic_process	29	3	0.25769	Glyma.04G007300;Glyma.04G065800;Glyma.09G222700
1105	GO:0009683	indoleacetic_acid_metabolic_process	29	3	0.25769	Glyma.03G029900;Glyma.03G030600;Glyma.03G030800
1106	GO:0009684	indoleacetic_acid_biosynthetic_process	29	3	0.25769	Glyma.03G029900;Glyma.03G030600;Glyma.03G030800
1107	GO:0010555	response_to_mannitol	29	3	0.25769	Glyma.09G139600;Glyma.10G236000;Glyma.20G158500
1108	GO:0030437	ascospore_formation	29	3	0.25769	Glyma.11G115000;Glyma.14G195300;Glyma.15G214700
1109	GO:0043935	sexual_sporulation_resulting_in_formation_of_a_cellular_spore	29	3	0.25769	Glyma.11G115000;Glyma.14G195300;Glyma.15G214700
1110	GO:0050779	RNA_destabilization	29	3	0.25769	Glyma.04G050300;Glyma.06G050300;Glyma.06G102400
1111	GO:0051972	regulation_of_telomerase_activity	29	3	0.25769	Glyma.05G043800;Glyma.05G043900;Glyma.09G098400
1112	GO:0061157	mRNA_destabilization	29	3	0.25769	Glyma.04G050300;Glyma.06G050300;Glyma.06G102400
1113	GO:0048236	plant-type_sporogenesis	85	7	0.25903	Glyma.02G019300;Glyma.04G246600;Glyma.06G116100;Glyma.09G025500;Glyma.09G205400;Glyma.11G230100;Glyma.18G027100
1114	GO:0042538	hyperosmotic_salinity_response	129	10	0.25991	Glyma.08G169451;Glyma.09G139600;Glyma.10G236000;Glyma.12G195500;Glyma.12G195600;Glyma.12G230600;Glyma.13G306900;Glyma.13G307000;Glyma.18G040000;Glyma.20G158500
1115	GO:0009311	oligosaccharide_metabolic_process	204	15	0.26096	Glyma.01G081300;Glyma.05G056300;Glyma.05G201300;Glyma.06G184200;Glyma.08G008800;Glyma.08G169451;Glyma.12G013400;Glyma.13G035900;Glyma.14G157600;Glyma.14G158200;Glyma.14G158600;Glyma.17G067800;Glyma.17G138500;Glyma.19G102500;Glyma.20G095200
1116	GO:0048826	cotyledon_morphogenesis	71	6	0.26276	Glyma.02G019100;Glyma.08G070967;Glyma.09G160000;Glyma.10G138500;Glyma.13G043800;Glyma.16G209400
1117	GO:0010540	basipetal_auxin_transport	43	4	0.26467	Glyma.13G063700;Glyma.13G118800;Glyma.13G118900;Glyma.13G119000
1118	GO:0042362	fat-soluble_vitamin_biosynthetic_process	43	4	0.26467	Glyma.06G235500;Glyma.10G070100;Glyma.10G070300;Glyma.13G152814
1119	GO:0045839	negative_regulation_of_mitotic_nuclear_division	43	4	0.26467	Glyma.05G020600;Glyma.11G247400;Glyma.12G017400;Glyma.17G078700
1120	GO:0048767	root_hair_elongation	115	9	0.26597	Glyma.01G026200;Glyma.01G036600;Glyma.09G008900;Glyma.09G259500;Glyma.12G191500;Glyma.12G191700;Glyma.13G098600;Glyma.13G220100;Glyma.18G232800
1121	GO:1901292	nucleoside_phosphate_catabolic_process	175	13	0.26834	Glyma.01G007200;Glyma.01G007300;Glyma.04G193400;Glyma.06G172700;Glyma.09G153900;Glyma.10G066700;Glyma.13G009700;Glyma.13G151800;Glyma.14G207800;Glyma.15G038100;Glyma.16G204600;Glyma.18G048400;Glyma.19G190900
1122	GO:0016036	cellular_response_to_phosphate_starvation	160	12	0.26856	Glyma.01G097400;Glyma.02G005800;Glyma.05G180600;Glyma.08G273100;Glyma.08G273150;Glyma.08G320200;Glyma.09G203500;Glyma.10G006700;Glyma.10G046400;Glyma.13G270400;Glyma.20G036100;Glyma.20G204000
1123	GO:0000733	DNA_strand_renaturation	5	1	0.26937	Glyma.06G199800
1124	GO:0002566	somatic_diversification_of_immune_receptors_via_somatic_mutation	5	1	0.26937	Glyma.14G140800
1125	GO:0006106	fumarate_metabolic_process	5	1	0.26937	Glyma.02G015800
1126	GO:0006171	cAMP_biosynthetic_process	5	1	0.26937	Glyma.09G061500
1127	GO:0006177	GMP_biosynthetic_process	5	1	0.26937	Glyma.15G263100
1128	GO:0007113	endomitotic_cell_cycle	5	1	0.26937	Glyma.03G141800
1129	GO:0008153	para-aminobenzoic_acid_biosynthetic_process	5	1	0.26937	Glyma.20G179400
1130	GO:0010034	response_to_acetate	5	1	0.26937	Glyma.12G194200
1131	GO:0010455	positive_regulation_of_cell_fate_commitment	5	1	0.26937	Glyma.15G266500
1132	GO:0010541	acropetal_auxin_transport	5	1	0.26937	Glyma.13G063700
1133	GO:0015675	nickel_cation_transport	5	1	0.26937	Glyma.20G022500
1134	GO:0015839	cadaverine_transport	5	1	0.26937	Glyma.16G105500
1135	GO:0016446	somatic_hypermutation_of_immunoglobulin_genes	5	1	0.26937	Glyma.14G140800
1136	GO:0019310	inositol_catabolic_process	5	1	0.26937	Glyma.08G199300
1137	GO:0030186	melatonin_metabolic_process	5	1	0.26937	Glyma.11G256500
1138	GO:0030187	melatonin_biosynthetic_process	5	1	0.26937	Glyma.11G256500
1139	GO:0033388	putrescine_biosynthetic_process_from_arginine	5	1	0.26937	Glyma.03G028000
1140	GO:0035998	7,8-dihydroneopterin_3'-triphosphate_biosynthetic_process	5	1	0.26937	Glyma.03G085500
1141	GO:0042554	superoxide_anion_generation	5	1	0.26937	Glyma.13G340300
1142	GO:0045793	positive_regulation_of_cell_size	5	1	0.26937	Glyma.02G150100
1143	GO:0046058	cAMP_metabolic_process	5	1	0.26937	Glyma.09G061500
1144	GO:0046475	glycerophospholipid_catabolic_process	5	1	0.26937	Glyma.16G052000
1145	GO:0051066	dihydrobiopterin_metabolic_process	5	1	0.26937	Glyma.03G085500
1146	GO:0051444	negative_regulation_of_ubiquitin-protein_transferase_activity	5	1	0.26937	Glyma.03G141800
1147	GO:0071311	cellular_response_to_acetate	5	1	0.26937	Glyma.12G194200
1148	GO:0071494	cellular_response_to_UV-C	5	1	0.26937	Glyma.06G221900
1149	GO:1904667	negative_regulation_of_ubiquitin_protein_ligase_activity	5	1	0.26937	Glyma.03G141800
1150	GO:2001021	negative_regulation_of_response_to_DNA_damage_stimulus	5	1	0.26937	Glyma.14G140800
1151	GO:0008299	isoprenoid_biosynthetic_process	328	23	0.27009	Glyma.01G216000;Glyma.02G226200;Glyma.02G272400;Glyma.03G154400;Glyma.04G052100;Glyma.05G130600;Glyma.06G221900;Glyma.07G001300;Glyma.07G187700;Glyma.13G361700;Glyma.14G023000;Glyma.14G182700;Glyma.15G012100;Glyma.15G065600;Glyma.15G101800;Glyma.16G072000;Glyma.16G089000;Glyma.16G089700;Glyma.16G113000;Glyma.17G089600;Glyma.17G174500;Glyma.19G062800;Glyma.19G133200
1152	GO:0006334	nucleosome_assembly	101	8	0.27206	Glyma.02G015100;Glyma.02G245000;Glyma.04G087200;Glyma.08G227400;Glyma.11G146481;Glyma.11G241702;Glyma.15G032300;Glyma.15G222200
1153	GO:0071897	DNA_biosynthetic_process	191	14	0.27412	Glyma.01G187400;Glyma.02G004900;Glyma.05G020600;Glyma.05G043800;Glyma.05G043900;Glyma.06G305900;Glyma.08G105600;Glyma.09G098400;Glyma.13G025800;Glyma.14G140800;Glyma.15G034300;Glyma.17G078700;Glyma.19G118900;Glyma.20G059200
1154	GO:0048443	stamen_development	252	18	0.27447	Glyma.02G095600;Glyma.04G242300;Glyma.05G111500;Glyma.05G169900;Glyma.06G174800;Glyma.08G128100;Glyma.08G193900;Glyma.09G224800;Glyma.11G043100;Glyma.12G012200;Glyma.13G063700;Glyma.13G316900;Glyma.15G275400;Glyma.17G049900;Glyma.17G155400;Glyma.18G028300;Glyma.19G140600;Glyma.19G263300
1155	GO:0048466	androecium_development	252	18	0.27447	Glyma.02G095600;Glyma.04G242300;Glyma.05G111500;Glyma.05G169900;Glyma.06G174800;Glyma.08G128100;Glyma.08G193900;Glyma.09G224800;Glyma.11G043100;Glyma.12G012200;Glyma.13G063700;Glyma.13G316900;Glyma.15G275400;Glyma.17G049900;Glyma.17G155400;Glyma.18G028300;Glyma.19G140600;Glyma.19G263300
1156	GO:0006821	chloride_transport	30	3	0.27449	Glyma.06G307500;Glyma.07G262500;Glyma.17G011600
1157	GO:0007091	metaphase/anaphase_transition_of_mitotic_cell_cycle	58	5	0.27695	Glyma.11G095700;Glyma.11G247400;Glyma.12G021800;Glyma.14G077200;Glyma.17G248400
1158	GO:0030071	regulation_of_mitotic_metaphase/anaphase_transition	58	5	0.27695	Glyma.11G095700;Glyma.11G247400;Glyma.12G021800;Glyma.14G077200;Glyma.17G248400
1159	GO:0044784	metaphase/anaphase_transition_of_cell_cycle	58	5	0.27695	Glyma.11G095700;Glyma.11G247400;Glyma.12G021800;Glyma.14G077200;Glyma.17G248400
1160	GO:1902099	regulation_of_metaphase/anaphase_transition_of_cell_cycle	58	5	0.27695	Glyma.11G095700;Glyma.11G247400;Glyma.12G021800;Glyma.14G077200;Glyma.17G248400
1161	GO:0006182	cGMP_biosynthetic_process	17	2	0.27711	Glyma.09G027900;Glyma.10G195700
1162	GO:0009823	cytokinin_catabolic_process	17	2	0.27711	Glyma.03G133300;Glyma.17G054600
1163	GO:0009835	fruit_ripening	17	2	0.27711	Glyma.02G109800;Glyma.07G229100
1164	GO:0010375	stomatal_complex_patterning	17	2	0.27711	Glyma.01G164800;Glyma.02G019300
1165	GO:0043605	cellular_amide_catabolic_process	17	2	0.27711	Glyma.09G050800;Glyma.13G240600
1166	GO:0046068	cGMP_metabolic_process	17	2	0.27711	Glyma.09G027900;Glyma.10G195700
1167	GO:0046886	positive_regulation_of_hormone_biosynthetic_process	17	2	0.27711	Glyma.11G230100;Glyma.18G027100
1168	GO:0050878	regulation_of_body_fluid_levels	17	2	0.27711	Glyma.02G019300;Glyma.17G174500
1169	GO:1904666	regulation_of_ubiquitin_protein_ligase_activity	17	2	0.27711	Glyma.03G141800;Glyma.18G037800
1170	GO:1901701	cellular_response_to_oxygen-containing_compound	1596	103	0.27789	Glyma.01G007200;Glyma.01G007300;Glyma.01G018800;Glyma.01G036600;Glyma.01G121209;Glyma.01G127800;Glyma.02G034200;Glyma.02G080200;Glyma.02G134600;Glyma.02G223600;Glyma.02G228200;Glyma.02G261900;Glyma.02G305900;Glyma.03G096500;Glyma.03G116300;Glyma.03G154400;Glyma.03G170300;Glyma.03G247100;Glyma.04G002600;Glyma.04G050300;Glyma.04G240300;Glyma.05G043800;Glyma.05G043900;Glyma.05G049300;Glyma.05G056300…
1171	GO:0000162	tryptophan_biosynthetic_process	44	4	0.2784	Glyma.03G029900;Glyma.03G030600;Glyma.03G030800;Glyma.11G003500
1172	GO:0046219	indolalkylamine_biosynthetic_process	44	4	0.2784	Glyma.03G029900;Glyma.03G030600;Glyma.03G030800;Glyma.11G003500
1173	GO:0009624	response_to_nematode	207	15	0.27919	Glyma.01G026200;Glyma.01G123400;Glyma.06G015000;Glyma.07G272600;Glyma.09G179000;Glyma.10G167800;Glyma.11G175800;Glyma.11G234300;Glyma.12G013400;Glyma.15G105900;Glyma.16G155000;Glyma.16G218100;Glyma.18G066000;Glyma.18G200500;Glyma.19G224400
1174	GO:0006101	citrate_metabolic_process	102	8	0.28091	Glyma.02G005500;Glyma.02G015800;Glyma.02G057400;Glyma.02G118148;Glyma.10G006500;Glyma.13G270400;Glyma.14G001900;Glyma.20G099200
1175	GO:0048589	developmental_growth	1039	68	0.28168	Glyma.01G026200;Glyma.01G036600;Glyma.01G077000;Glyma.01G127800;Glyma.01G130000;Glyma.01G132500;Glyma.01G152100;Glyma.01G193000;Glyma.01G216000;Glyma.02G013900;Glyma.02G150100;Glyma.02G252600;Glyma.03G029800;Glyma.03G040100;Glyma.03G040400;Glyma.03G134500;Glyma.05G104800;Glyma.06G024100;Glyma.06G024500;Glyma.06G077300;Glyma.06G185200;Glyma.06G221900;Glyma.07G171200;Glyma.07G238400;Glyma.08G285900…
1176	GO:0061077	chaperone-mediated_protein_folding	117	9	0.28242	Glyma.01G069500;Glyma.03G086200;Glyma.03G103600;Glyma.05G149900;Glyma.08G106700;Glyma.09G007000;Glyma.12G078100;Glyma.14G089045;Glyma.18G158100
1177	GO:0034754	cellular_hormone_metabolic_process	147	11	0.28298	Glyma.03G029900;Glyma.03G030600;Glyma.03G030800;Glyma.03G133300;Glyma.03G134500;Glyma.07G263600;Glyma.08G234200;Glyma.09G008900;Glyma.11G256500;Glyma.15G219300;Glyma.17G054600
1178	GO:0009756	carbohydrate_mediated_signaling	132	10	0.28302	Glyma.01G007200;Glyma.01G007300;Glyma.05G043800;Glyma.05G043900;Glyma.09G098400;Glyma.13G218500;Glyma.14G182700;Glyma.17G055200;Glyma.17G174500;Glyma.19G216100
1179	GO:0010074	maintenance_of_meristem_identity	132	10	0.28302	Glyma.01G104200;Glyma.03G070900;Glyma.03G164000;Glyma.05G018800;Glyma.06G315400;Glyma.07G080900;Glyma.12G077800;Glyma.13G155400;Glyma.15G265500;Glyma.18G224500
1180	GO:0010182	sugar_mediated_signaling_pathway	132	10	0.28302	Glyma.01G007200;Glyma.01G007300;Glyma.05G043800;Glyma.05G043900;Glyma.09G098400;Glyma.13G218500;Glyma.14G182700;Glyma.17G055200;Glyma.17G174500;Glyma.19G216100
1181	GO:0051273	beta-glucan_metabolic_process	223	16	0.28367	Glyma.03G216100;Glyma.04G142700;Glyma.05G216400;Glyma.06G225400;Glyma.06G324300;Glyma.08G022300;Glyma.08G117500;Glyma.11G151800;Glyma.12G191500;Glyma.12G191700;Glyma.13G126000;Glyma.13G174300;Glyma.13G334000;Glyma.14G012800;Glyma.14G012900;Glyma.18G030700
1182	GO:0010227	floral_organ_abscission	73	6	0.28384	Glyma.07G105700;Glyma.09G172500;Glyma.10G064400;Glyma.11G085300;Glyma.13G149000;Glyma.19G140600
1183	GO:1901658	glycosyl_compound_catabolic_process	73	6	0.28384	Glyma.11G129300;Glyma.12G054000;Glyma.12G054500;Glyma.12G130200;Glyma.13G355000;Glyma.15G019200
1184	GO:0061640	cytoskeleton-dependent_cytokinesis	254	18	0.28559	Glyma.02G019300;Glyma.02G150100;Glyma.04G142700;Glyma.05G149700;Glyma.06G081500;Glyma.06G225400;Glyma.06G240400;Glyma.07G096500;Glyma.08G117500;Glyma.11G253200;Glyma.12G191500;Glyma.12G191700;Glyma.13G126000;Glyma.13G174300;Glyma.13G179400;Glyma.14G012800;Glyma.14G012900;Glyma.20G163900
1185	GO:0051865	protein_autoubiquitination	88	7	0.28775	Glyma.02G196301;Glyma.03G202600;Glyma.06G046400;Glyma.06G074300;Glyma.10G081900;Glyma.12G060700;Glyma.17G202700
1186	GO:0009944	polarity_specification_of_adaxial/abaxial_axis	59	5	0.28888	Glyma.03G029800;Glyma.03G081900;Glyma.06G056400;Glyma.14G018100;Glyma.18G151400
1187	GO:0016126	sterol_biosynthetic_process	59	5	0.28888	Glyma.06G020700;Glyma.15G276300;Glyma.16G113000;Glyma.18G052400;Glyma.18G118100
1188	GO:0009581	detection_of_external_stimulus	103	8	0.28984	Glyma.02G143200;Glyma.02G150200;Glyma.02G267800;Glyma.03G214300;Glyma.06G002400;Glyma.08G137000;Glyma.10G023700;Glyma.11G098700
1189	GO:0016102	diterpenoid_biosynthetic_process	133	10	0.29085	Glyma.01G216000;Glyma.03G154400;Glyma.05G130600;Glyma.07G187700;Glyma.13G361700;Glyma.14G182700;Glyma.15G012100;Glyma.16G072000;Glyma.19G062800;Glyma.19G133200
1190	GO:0042430	indole-containing_compound_metabolic_process	133	10	0.29085	Glyma.03G029900;Glyma.03G030600;Glyma.03G030800;Glyma.08G169451;Glyma.09G008900;Glyma.11G003500;Glyma.11G256500;Glyma.13G355000;Glyma.15G019200;Glyma.20G126800
1191	GO:0072524	pyridine-containing_compound_metabolic_process	255	18	0.2912	Glyma.01G007200;Glyma.01G007300;Glyma.02G005500;Glyma.04G193400;Glyma.05G199800;Glyma.06G117300;Glyma.06G172700;Glyma.07G013800;Glyma.08G199000;Glyma.09G153900;Glyma.10G006500;Glyma.10G066700;Glyma.12G106900;Glyma.13G151800;Glyma.15G031500;Glyma.15G038100;Glyma.16G204600;Glyma.19G190900
1192	GO:0009704	de-etiolation	31	3	0.29139	Glyma.02G124500;Glyma.11G098700;Glyma.17G084300
1193	GO:0032210	regulation_of_telomere_maintenance_via_telomerase	31	3	0.29139	Glyma.05G020600;Glyma.06G305900;Glyma.17G078700
1194	GO:0032973	amino_acid_export_across_plasma_membrane	31	3	0.29139	Glyma.08G254800;Glyma.18G277600;Glyma.18G277800
1195	GO:0034767	positive_regulation_of_ion_transmembrane_transport	31	3	0.29139	Glyma.06G307500;Glyma.07G262500;Glyma.17G011600
1196	GO:0046246	terpene_biosynthetic_process	31	3	0.29139	Glyma.07G187700;Glyma.14G023000;Glyma.16G089700
1197	GO:0051307	meiotic_chromosome_separation	31	3	0.29139	Glyma.08G010700;Glyma.10G090000;Glyma.15G276000
1198	GO:0007507	heart_development	45	4	0.29225	Glyma.04G101000;Glyma.06G102400;Glyma.13G089600;Glyma.14G174400
1199	GO:0019740	nitrogen_utilization	45	4	0.29225	Glyma.01G123400;Glyma.10G132300;Glyma.10G167800;Glyma.14G162300
1200	GO:1902749	regulation_of_cell_cycle_G2/M_phase_transition	45	4	0.29225	Glyma.08G208000;Glyma.14G140800;Glyma.14G224000;Glyma.17G262300
1201	GO:0019953	sexual_reproduction	442	30	0.29341	Glyma.01G077000;Glyma.02G019300;Glyma.03G034000;Glyma.04G246600;Glyma.05G065800;Glyma.05G149700;Glyma.06G116100;Glyma.06G294500;Glyma.09G025500;Glyma.09G205400;Glyma.09G224800;Glyma.11G115000;Glyma.11G230100;Glyma.11G253200;Glyma.12G012200;Glyma.12G111200;Glyma.13G091200;Glyma.14G077200;Glyma.14G195300;Glyma.15G034300;Glyma.15G063200;Glyma.15G192700;Glyma.15G214700;Glyma.15G275400;Glyma.17G026900…
1202	GO:0071495	cellular_response_to_endogenous_stimulus	2069	132	0.29361	Glyma.01G018800;Glyma.01G022400;Glyma.01G036600;Glyma.01G063800;Glyma.01G121209;Glyma.01G164800;Glyma.01G193000;Glyma.02G034200;Glyma.02G080200;Glyma.02G134600;Glyma.02G223600;Glyma.02G228200;Glyma.02G241000;Glyma.02G261900;Glyma.02G305900;Glyma.03G116300;Glyma.03G154400;Glyma.03G170300;Glyma.03G219100;Glyma.03G247100;Glyma.04G002600;Glyma.04G050300;Glyma.04G089900;Glyma.04G240300;Glyma.05G043800…
1203	GO:0000819	sister_chromatid_segregation	179	13	0.2951	Glyma.05G020600;Glyma.06G143400;Glyma.07G132100;Glyma.10G090000;Glyma.11G095700;Glyma.11G247400;Glyma.12G021800;Glyma.14G077200;Glyma.15G032300;Glyma.15G276000;Glyma.16G181900;Glyma.17G078700;Glyma.17G248400
1204	GO:0048366	leaf_development	885	58	0.29606	Glyma.01G183900;Glyma.01G187400;Glyma.02G019100;Glyma.02G019300;Glyma.02G109800;Glyma.02G124900;Glyma.03G018800;Glyma.03G029800;Glyma.03G050100;Glyma.03G081900;Glyma.03G134500;Glyma.03G201200;Glyma.03G214300;Glyma.03G216400;Glyma.04G050300;Glyma.05G137500;Glyma.05G178200;Glyma.05G215900;Glyma.06G050300;Glyma.06G056400;Glyma.06G303700;Glyma.07G155200;Glyma.07G171200;Glyma.07G229100;Glyma.08G021900…
1205	GO:0008652	cellular_amino_acid_biosynthetic_process	474	32	0.29615	Glyma.01G099800;Glyma.02G228100;Glyma.03G029900;Glyma.03G030600;Glyma.03G030800;Glyma.03G069400;Glyma.06G263850;Glyma.07G195300;Glyma.08G169451;Glyma.08G316200;Glyma.09G255000;Glyma.10G044300;Glyma.10G166000;Glyma.11G003500;Glyma.11G238200;Glyma.12G150500;Glyma.12G222400;Glyma.13G181000;Glyma.13G222300;Glyma.13G242100;Glyma.13G279200;Glyma.13G372200;Glyma.14G162300;Glyma.15G071300;Glyma.15G072400…
1206	GO:0009834	plant-type_secondary_cell_wall_biogenesis	164	12	0.2966	Glyma.04G142700;Glyma.04G160000;Glyma.06G205500;Glyma.06G225400;Glyma.08G117500;Glyma.11G156304;Glyma.12G028300;Glyma.13G126000;Glyma.13G226000;Glyma.13G327100;Glyma.15G266500;Glyma.17G132600
1207	GO:0009826	unidimensional_cell_growth	616	41	0.29734	Glyma.01G077000;Glyma.01G130000;Glyma.01G132500;Glyma.01G152100;Glyma.01G193000;Glyma.01G216000;Glyma.02G150100;Glyma.02G252600;Glyma.03G040100;Glyma.03G040400;Glyma.05G104800;Glyma.06G024100;Glyma.06G024500;Glyma.06G077300;Glyma.08G285900;Glyma.09G022300;Glyma.09G022500;Glyma.09G022800;Glyma.09G023000;Glyma.10G166100;Glyma.10G274400;Glyma.11G035900;Glyma.11G067700;Glyma.12G028300;Glyma.12G060700…
1208	GO:0006779	porphyrin-containing_compound_biosynthetic_process	149	11	0.29784	Glyma.03G134500;Glyma.03G170300;Glyma.08G005000;Glyma.10G243800;Glyma.12G117700;Glyma.12G221800;Glyma.12G221900;Glyma.13G155400;Glyma.13G294300;Glyma.17G055200;Glyma.20G150600
1209	GO:0046031	ADP_metabolic_process	149	11	0.29784	Glyma.01G007200;Glyma.01G007300;Glyma.04G193400;Glyma.06G172700;Glyma.09G153900;Glyma.10G066700;Glyma.12G106900;Glyma.13G151800;Glyma.15G038100;Glyma.16G204600;Glyma.19G190900
1210	GO:0006265	DNA_topological_change	18	2	0.30017	Glyma.10G090000;Glyma.15G276000
1211	GO:0006308	DNA_catabolic_process	18	2	0.30017	Glyma.01G083300;Glyma.03G233000
1212	GO:0046482	para-aminobenzoic_acid_metabolic_process	18	2	0.30017	Glyma.02G029900;Glyma.20G179400
1213	GO:0051182	coenzyme_transport	18	2	0.30017	Glyma.07G069600;Glyma.20G002000
1214	GO:0051775	response_to_redox_state	18	2	0.30017	Glyma.04G193400;Glyma.06G172700
1215	GO:0072384	organelle_transport_along_microtubule	18	2	0.30017	Glyma.10G182800;Glyma.20G163900
1216	GO:0009733	response_to_auxin	1014	66	0.30086	Glyma.01G063800;Glyma.01G167000;Glyma.01G193000;Glyma.02G013900;Glyma.02G019300;Glyma.02G125600;Glyma.02G241000;Glyma.03G081900;Glyma.03G261800;Glyma.04G078000;Glyma.04G089900;Glyma.05G043800;Glyma.05G043900;Glyma.05G101300;Glyma.05G104800;Glyma.05G180600;Glyma.06G079200;Glyma.06G138300;Glyma.06G167500;Glyma.07G048500;Glyma.07G057900;Glyma.09G008900;Glyma.09G098400;Glyma.09G220000;Glyma.09G220200…
1217	GO:0000086	G2/M_transition_of_mitotic_cell_cycle	60	5	0.3009	Glyma.08G208000;Glyma.11G130600;Glyma.14G224000;Glyma.17G262300;Glyma.20G021900
1218	GO:0006829	zinc_ion_transport	60	5	0.3009	Glyma.03G149333;Glyma.13G338300;Glyma.15G036200;Glyma.15G262300;Glyma.20G022500
1219	GO:0010965	regulation_of_mitotic_sister_chromatid_separation	60	5	0.3009	Glyma.11G095700;Glyma.11G247400;Glyma.12G021800;Glyma.14G077200;Glyma.17G248400
1220	GO:0016108	tetraterpenoid_metabolic_process	60	5	0.3009	Glyma.04G052100;Glyma.06G221900;Glyma.07G069600;Glyma.17G174500;Glyma.20G002000
1221	GO:0016116	carotenoid_metabolic_process	60	5	0.3009	Glyma.04G052100;Glyma.06G221900;Glyma.07G069600;Glyma.17G174500;Glyma.20G002000
1222	GO:0046460	neutral_lipid_biosynthetic_process	60	5	0.3009	Glyma.06G291300;Glyma.12G114900;Glyma.13G295900;Glyma.16G051300;Glyma.19G046000
1223	GO:0046463	acylglycerol_biosynthetic_process	60	5	0.3009	Glyma.06G291300;Glyma.12G114900;Glyma.13G295900;Glyma.16G051300;Glyma.19G046000
1224	GO:1905818	regulation_of_chromosome_separation	60	5	0.3009	Glyma.11G095700;Glyma.11G247400;Glyma.12G021800;Glyma.14G077200;Glyma.17G248400
1225	GO:0009791	post-embryonic_development	3430	216	0.3012	Glyma.01G007400;Glyma.01G007500;Glyma.01G020500;Glyma.01G041400;Glyma.01G104200;Glyma.01G113200;Glyma.01G130000;Glyma.01G132500;Glyma.01G144400;Glyma.01G164800;Glyma.01G168500;Glyma.01G183900;Glyma.01G193000;Glyma.01G233300;Glyma.02G019100;Glyma.02G019300;Glyma.02G029900;Glyma.02G034200;Glyma.02G069500;Glyma.02G081000;Glyma.02G095600;Glyma.02G108600;Glyma.02G109800;Glyma.02G124500;Glyma.02G143200…
1226	GO:0032504	multicellular_organism_reproduction	523	35	0.30357	Glyma.01G130000;Glyma.01G132500;Glyma.01G164800;Glyma.02G095600;Glyma.02G146100;Glyma.03G040100;Glyma.03G040400;Glyma.04G198600;Glyma.04G246600;Glyma.05G149700;Glyma.06G116100;Glyma.06G166800;Glyma.08G009900;Glyma.09G025500;Glyma.09G224800;Glyma.09G241600;Glyma.09G282900;Glyma.10G027900;Glyma.11G253200;Glyma.12G012200;Glyma.12G060700;Glyma.13G091200;Glyma.14G077200;Glyma.15G063200;Glyma.15G192700…
1227	GO:0045488	pectin_metabolic_process	304	21	0.30509	Glyma.01G006800;Glyma.01G209500;Glyma.02G016500;Glyma.02G016600;Glyma.02G086850;Glyma.03G029400;Glyma.03G216000;Glyma.04G142700;Glyma.04G191100;Glyma.05G190300;Glyma.05G236800;Glyma.05G236900;Glyma.06G225400;Glyma.07G046033;Glyma.08G044000;Glyma.09G006100;Glyma.09G224800;Glyma.10G017200;Glyma.12G012200;Glyma.15G275400;Glyma.16G014100
1228	GO:0051262	protein_tetramerization	75	6	0.30527	Glyma.02G015800;Glyma.09G008900;Glyma.09G236400;Glyma.13G002200;Glyma.13G270400;Glyma.20G066800
1229	GO:0009065	glutamine_family_amino_acid_catabolic_process	46	4	0.30618	Glyma.03G028000;Glyma.13G049700;Glyma.19G042900;Glyma.19G043000
1230	GO:0010112	regulation_of_systemic_acquired_resistance	46	4	0.30618	Glyma.02G009500;Glyma.04G247600;Glyma.08G197100;Glyma.10G010100
1231	GO:0019369	arachidonic_acid_metabolic_process	46	4	0.30618	Glyma.01G012100;Glyma.09G209400;Glyma.19G011700;Glyma.20G237500
1232	GO:0046189	phenol-containing_compound_biosynthetic_process	46	4	0.30618	Glyma.01G214200;Glyma.08G055900;Glyma.10G018800;Glyma.11G027700
1233	GO:0060562	epithelial_tube_morphogenesis	46	4	0.30618	Glyma.04G101000;Glyma.06G102400;Glyma.13G089600;Glyma.14G174400
1234	GO:0033500	carbohydrate_homeostasis	90	7	0.30729	Glyma.01G007200;Glyma.01G007300;Glyma.03G247100;Glyma.14G139700;Glyma.17G055200;Glyma.19G192800;Glyma.19G244800
1235	GO:0035295	tube_development	90	7	0.30729	Glyma.04G101000;Glyma.06G102400;Glyma.13G089600;Glyma.14G077200;Glyma.14G174400;Glyma.17G248400;Glyma.19G196700
1236	GO:0009582	detection_of_abiotic_stimulus	105	8	0.30789	Glyma.02G143200;Glyma.02G150200;Glyma.02G267800;Glyma.03G214300;Glyma.06G002400;Glyma.08G137000;Glyma.10G023700;Glyma.11G098700
1237	GO:0008217	regulation_of_blood_pressure	32	3	0.30836	Glyma.19G011700;Glyma.19G196700;Glyma.20G237500
1238	GO:0035434	copper_ion_transmembrane_transport	32	3	0.30836	Glyma.01G219100;Glyma.05G117400;Glyma.12G079500
1239	GO:0051336	regulation_of_hydrolase_activity	525	35	0.31158	Glyma.01G018800;Glyma.01G127800;Glyma.01G152100;Glyma.02G252600;Glyma.02G261900;Glyma.03G006000;Glyma.03G068200;Glyma.04G087200;Glyma.06G249800;Glyma.07G155500;Glyma.07G240000;Glyma.08G341100;Glyma.08G341300;Glyma.09G155500;Glyma.09G162500;Glyma.09G162700;Glyma.09G163000;Glyma.09G163300;Glyma.09G163600;Glyma.09G163700;Glyma.09G163800;Glyma.09G259500;Glyma.11G233300;Glyma.12G234700;Glyma.13G357400…
1240	GO:0009962	regulation_of_flavonoid_biosynthetic_process	61	5	0.313	Glyma.02G013900;Glyma.04G052100;Glyma.08G299400;Glyma.11G212900;Glyma.18G043700
1241	GO:0031396	regulation_of_protein_ubiquitination	61	5	0.313	Glyma.01G127800;Glyma.03G141800;Glyma.06G074300;Glyma.17G202700;Glyma.18G037800
1242	GO:0001516	prostaglandin_biosynthetic_process	6	1	0.31383	Glyma.19G011700
1243	GO:0003228	atrial_cardiac_muscle_tissue_development	6	1	0.31383	Glyma.06G102400
1244	GO:0006294	nucleotide-excision_repair,_preincision_complex_assembly	6	1	0.31383	Glyma.01G073400
1245	GO:0006658	phosphatidylserine_metabolic_process	6	1	0.31383	Glyma.05G180600
1246	GO:0006659	phosphatidylserine_biosynthetic_process	6	1	0.31383	Glyma.05G180600
1247	GO:0007586	digestion	6	1	0.31383	Glyma.13G155800
1248	GO:0010024	phytochromobilin_biosynthetic_process	6	1	0.31383	Glyma.06G221900
1249	GO:0010083	regulation_of_vegetative_meristem_growth	6	1	0.31383	Glyma.03G134500
1250	GO:0010098	suspensor_development	6	1	0.31383	Glyma.01G041400
1251	GO:0010271	regulation_of_chlorophyll_catabolic_process	6	1	0.31383	Glyma.02G305900
1252	GO:0010448	vegetative_meristem_growth	6	1	0.31383	Glyma.03G134500
1253	GO:0010517	regulation_of_phospholipase_activity	6	1	0.31383	Glyma.01G127800
1254	GO:0010518	positive_regulation_of_phospholipase_activity	6	1	0.31383	Glyma.01G127800
1255	GO:0018996	molting_cycle,_collagen_and_cuticulin-based_cuticle	6	1	0.31383	Glyma.11G063500
1256	GO:0033212	iron_assimilation	6	1	0.31383	Glyma.07G067700
1257	GO:0033214	iron_assimilation_by_chelation_and_transport	6	1	0.31383	Glyma.07G067700
1258	GO:0040015	negative_regulation_of_multicellular_organism_growth	6	1	0.31383	Glyma.18G278200
1259	GO:0042173	regulation_of_sporulation_resulting_in_formation_of_a_cellular_spore	6	1	0.31383	Glyma.14G195300
1260	GO:0042353	fucose_biosynthetic_process	6	1	0.31383	Glyma.13G127300
1261	GO:0044375	regulation_of_peroxisome_size	6	1	0.31383	Glyma.12G012800
1262	GO:0045663	positive_regulation_of_myoblast_differentiation	6	1	0.31383	Glyma.06G102400
1263	GO:0046166	glyceraldehyde-3-phosphate_biosynthetic_process	6	1	0.31383	Glyma.15G038100
1264	GO:0046456	icosanoid_biosynthetic_process	6	1	0.31383	Glyma.19G011700
1265	GO:0046457	prostanoid_biosynthetic_process	6	1	0.31383	Glyma.19G011700
1266	GO:0047496	vesicle_transport_along_microtubule	6	1	0.31383	Glyma.10G182800
1267	GO:0051202	phytochromobilin_metabolic_process	6	1	0.31383	Glyma.06G221900
1268	GO:0060191	regulation_of_lipase_activity	6	1	0.31383	Glyma.01G127800
1269	GO:0060193	positive_regulation_of_lipase_activity	6	1	0.31383	Glyma.01G127800
1270	GO:0060297	regulation_of_sarcomere_organization	6	1	0.31383	Glyma.06G102400
1271	GO:0060298	positive_regulation_of_sarcomere_organization	6	1	0.31383	Glyma.06G102400
1272	GO:0071497	cellular_response_to_freezing	6	1	0.31383	Glyma.08G257300
1273	GO:0097484	dendrite_extension	6	1	0.31383	Glyma.01G127800
1274	GO:0099518	vesicle_cytoskeletal_trafficking	6	1	0.31383	Glyma.10G182800
1275	GO:1901333	positive_regulation_of_lateral_root_development	6	1	0.31383	Glyma.02G019300
1276	GO:1901404	regulation_of_tetrapyrrole_catabolic_process	6	1	0.31383	Glyma.02G305900
1277	GO:1902811	positive_regulation_of_skeletal_muscle_fiber_differentiation	6	1	0.31383	Glyma.06G102400
1278	GO:1903859	regulation_of_dendrite_extension	6	1	0.31383	Glyma.01G127800
1279	GO:1903861	positive_regulation_of_dendrite_extension	6	1	0.31383	Glyma.01G127800
1280	GO:1905868	regulation_of_3'-UTR-mediated_mRNA_stabilization	6	1	0.31383	Glyma.06G102400
1281	GO:1905870	positive_regulation_of_3'-UTR-mediated_mRNA_stabilization	6	1	0.31383	Glyma.06G102400
1282	GO:2000766	negative_regulation_of_cytoplasmic_translation	6	1	0.31383	Glyma.06G102400
1283	GO:2001016	positive_regulation_of_skeletal_muscle_cell_differentiation	6	1	0.31383	Glyma.06G102400
1284	GO:0009686	gibberellin_biosynthetic_process	121	9	0.31609	Glyma.01G216000;Glyma.03G154400;Glyma.05G130600;Glyma.13G361700;Glyma.14G182700;Glyma.15G012100;Glyma.16G072000;Glyma.19G062800;Glyma.19G133200
1285	GO:0001676	long-chain_fatty_acid_metabolic_process	91	7	0.31715	Glyma.01G012100;Glyma.02G010300;Glyma.09G209400;Glyma.13G079900;Glyma.19G011700;Glyma.20G007900;Glyma.20G237500
1286	GO:0003006	developmental_process_involved_in_reproduction	3068	193	0.31887	Glyma.01G041400;Glyma.01G104200;Glyma.01G113200;Glyma.01G130000;Glyma.01G132500;Glyma.01G144400;Glyma.01G152100;Glyma.01G164800;Glyma.01G183900;Glyma.01G233300;Glyma.02G015800;Glyma.02G019100;Glyma.02G019300;Glyma.02G069500;Glyma.02G081000;Glyma.02G095600;Glyma.02G108600;Glyma.02G109800;Glyma.02G143200;Glyma.02G146100;Glyma.02G171600;Glyma.02G211900;Glyma.02G241000;Glyma.02G245000;Glyma.02G245700…
1287	GO:0006775	fat-soluble_vitamin_metabolic_process	47	4	0.32018	Glyma.06G235500;Glyma.10G070100;Glyma.10G070300;Glyma.13G152814
1288	GO:0009695	jasmonic_acid_biosynthetic_process	47	4	0.32018	Glyma.11G194500;Glyma.12G204400;Glyma.13G047300;Glyma.17G049900
1289	GO:0010082	regulation_of_root_meristem_growth	47	4	0.32018	Glyma.07G171200;Glyma.07G238400;Glyma.13G155400;Glyma.17G035000
1290	GO:0019674	NAD_metabolic_process	47	4	0.32018	Glyma.02G005500;Glyma.06G117300;Glyma.10G006500;Glyma.12G106900
1291	GO:0072523	purine-containing_compound_catabolic_process	47	4	0.32018	Glyma.02G272400;Glyma.09G050800;Glyma.13G240600;Glyma.13G340300
1292	GO:2000026	regulation_of_multicellular_organismal_development	1342	86	0.32208	Glyma.01G127800;Glyma.01G151800;Glyma.02G019300;Glyma.02G029900;Glyma.02G034200;Glyma.02G069500;Glyma.02G108600;Glyma.02G241000;Glyma.02G245000;Glyma.02G245700;Glyma.02G305900;Glyma.03G018800;Glyma.03G029800;Glyma.03G134500;Glyma.03G170300;Glyma.03G173300;Glyma.03G214300;Glyma.04G009400;Glyma.04G022500;Glyma.04G058900;Glyma.04G152400;Glyma.04G170600;Glyma.05G007100;Glyma.05G018800;Glyma.05G079700…
1293	GO:0000917	division_septum_assembly	19	2	0.32309	Glyma.06G081500;Glyma.13G179400
1294	GO:0009051	pentose-phosphate_shunt,_oxidative_branch	19	2	0.32309	Glyma.07G013800;Glyma.08G199000
1295	GO:0010225	response_to_UV-C	19	2	0.32309	Glyma.02G004900;Glyma.06G221900
1296	GO:0016572	histone_phosphorylation	19	2	0.32309	Glyma.14G224000;Glyma.17G262300
1297	GO:0019288	isopentenyl_diphosphate_biosynthetic_process,_methylerythritol_4-phosphate_pathw...	19	2	0.32309	Glyma.16G089000;Glyma.17G089600
1298	GO:0090529	cell_septum_assembly	19	2	0.32309	Glyma.06G081500;Glyma.13G179400
1299	GO:0090559	regulation_of_membrane_permeability	19	2	0.32309	Glyma.04G009400;Glyma.15G273600
1300	GO:0051193	regulation_of_cofactor_metabolic_process	122	9	0.32464	Glyma.02G305900;Glyma.03G134500;Glyma.08G055900;Glyma.10G243800;Glyma.12G117700;Glyma.13G155400;Glyma.13G294300;Glyma.17G055200;Glyma.20G150600
1301	GO:0006568	tryptophan_metabolic_process	62	5	0.32516	Glyma.03G029900;Glyma.03G030600;Glyma.03G030800;Glyma.11G003500;Glyma.20G126800
1302	GO:0006586	indolalkylamine_metabolic_process	62	5	0.32516	Glyma.03G029900;Glyma.03G030600;Glyma.03G030800;Glyma.11G003500;Glyma.20G126800
1303	GO:0010315	auxin_efflux	62	5	0.32516	Glyma.11G087300;Glyma.13G063700;Glyma.13G118800;Glyma.13G118900;Glyma.13G119000
1304	GO:0051306	mitotic_sister_chromatid_separation	62	5	0.32516	Glyma.11G095700;Glyma.11G247400;Glyma.12G021800;Glyma.14G077200;Glyma.17G248400
1305	GO:0072359	circulatory_system_development	62	5	0.32516	Glyma.04G101000;Glyma.06G102400;Glyma.13G089600;Glyma.14G174400;Glyma.19G196700
1306	GO:0016122	xanthophyll_metabolic_process	33	3	0.32535	Glyma.07G069600;Glyma.17G174500;Glyma.20G002000
1307	GO:0034764	positive_regulation_of_transmembrane_transport	33	3	0.32535	Glyma.06G307500;Glyma.07G262500;Glyma.17G011600
1308	GO:0071490	cellular_response_to_far_red_light	33	3	0.32535	Glyma.06G002400;Glyma.10G243800;Glyma.20G150600
1309	GO:0006414	translational_elongation	107	8	0.32617	Glyma.02G276600;Glyma.03G260900;Glyma.08G336300;Glyma.13G318200;Glyma.16G001900;Glyma.18G071400;Glyma.19G193200;Glyma.19G259800
1310	GO:0001763	morphogenesis_of_a_branching_structure	92	7	0.32707	Glyma.01G104200;Glyma.03G070900;Glyma.04G052100;Glyma.04G152400;Glyma.10G132300;Glyma.12G077800;Glyma.17G121500
1311	GO:0009798	axis_specification	123	9	0.33323	Glyma.03G029800;Glyma.03G081900;Glyma.04G194600;Glyma.06G056400;Glyma.06G171400;Glyma.14G018100;Glyma.17G128500;Glyma.17G256500;Glyma.18G151400
1312	GO:1901606	alpha-amino_acid_catabolic_process	123	9	0.33323	Glyma.03G028000;Glyma.06G235500;Glyma.10G166000;Glyma.13G049700;Glyma.15G109300;Glyma.19G042900;Glyma.19G043000;Glyma.20G126800;Glyma.20G223200
1313	GO:0051784	negative_regulation_of_nuclear_division	48	4	0.33422	Glyma.05G020600;Glyma.11G247400;Glyma.12G017400;Glyma.17G078700
1314	GO:1900055	regulation_of_leaf_senescence	93	7	0.33704	Glyma.03G018800;Glyma.08G169451;Glyma.10G017600;Glyma.12G117700;Glyma.13G294300;Glyma.16G092900;Glyma.19G211600
1315	GO:0030334	regulation_of_cell_migration	63	5	0.33737	Glyma.01G127800;Glyma.09G261200;Glyma.10G130800;Glyma.19G196700;Glyma.20G081500
1316	GO:0032434	regulation_of_proteasomal_ubiquitin-dependent_protein_catabolic_process	63	5	0.33737	Glyma.02G267800;Glyma.06G074300;Glyma.14G077200;Glyma.17G202700;Glyma.17G248400
1317	GO:0046164	alcohol_catabolic_process	63	5	0.33737	Glyma.08G199300;Glyma.15G038100;Glyma.15G068800;Glyma.16G076600;Glyma.16G109300
1318	GO:0048232	male_gamete_generation	201	14	0.33982	Glyma.04G246600;Glyma.05G149700;Glyma.06G116100;Glyma.09G025500;Glyma.09G224800;Glyma.11G253200;Glyma.12G012200;Glyma.13G091200;Glyma.15G063200;Glyma.15G192700;Glyma.15G275400;Glyma.17G026900;Glyma.17G069100;Glyma.19G167200
1319	GO:0022413	reproductive_process_in_single-celled_organism	34	3	0.34235	Glyma.11G115000;Glyma.14G195300;Glyma.15G214700
1320	GO:0033048	negative_regulation_of_mitotic_sister_chromatid_segregation	34	3	0.34235	Glyma.05G020600;Glyma.11G247400;Glyma.17G078700
1321	GO:0043270	positive_regulation_of_ion_transport	34	3	0.34235	Glyma.06G307500;Glyma.07G262500;Glyma.17G011600
1322	GO:0043473	pigmentation	34	3	0.34235	Glyma.13G063700;Glyma.13G114600;Glyma.18G225800
1323	GO:0060918	auxin_transport	233	16	0.34507	Glyma.01G063800;Glyma.01G152100;Glyma.02G019300;Glyma.02G252600;Glyma.04G052100;Glyma.04G194600;Glyma.06G171400;Glyma.11G087300;Glyma.13G063700;Glyma.13G118800;Glyma.13G118900;Glyma.13G119000;Glyma.13G220100;Glyma.17G128500;Glyma.19G105100;Glyma.20G145000
1324	GO:0009697	salicylic_acid_biosynthetic_process	20	2	0.34582	Glyma.08G055900;Glyma.10G018800
1325	GO:0009831	plant-type_cell_wall_modification_involved_in_multidimensional_cell_growth	20	2	0.34582	Glyma.05G005800;Glyma.19G006200
1326	GO:0009963	positive_regulation_of_flavonoid_biosynthetic_process	20	2	0.34582	Glyma.02G013900;Glyma.04G052100
1327	GO:0009969	xyloglucan_biosynthetic_process	20	2	0.34582	Glyma.11G017100;Glyma.13G127300
1328	GO:0043476	pigment_accumulation	20	2	0.34582	Glyma.13G063700;Glyma.18G225800
1329	GO:0051101	regulation_of_DNA_binding	20	2	0.34582	Glyma.05G020600;Glyma.17G078700
1330	GO:0051298	centrosome_duplication	20	2	0.34582	Glyma.14G077200;Glyma.17G248400
1331	GO:0051924	regulation_of_calcium_ion_transport	20	2	0.34582	Glyma.13G002200;Glyma.20G066800
1332	GO:0080148	negative_regulation_of_response_to_water_deprivation	20	2	0.34582	Glyma.08G234200;Glyma.15G219300
1333	GO:0097468	programmed_cell_death_in_response_to_reactive_oxygen_species	20	2	0.34582	Glyma.03G096500;Glyma.07G124400
1334	GO:0099003	vesicle-mediated_transport_in_synapse	20	2	0.34582	Glyma.11G144600;Glyma.12G075200
1335	GO:0006022	aminoglycan_metabolic_process	79	6	0.34887	Glyma.01G160100;Glyma.03G030500;Glyma.07G057200;Glyma.12G049100;Glyma.13G155800;Glyma.16G119200
1336	GO:0006536	glutamate_metabolic_process	79	6	0.34887	Glyma.08G091500;Glyma.13G049700;Glyma.14G162300;Glyma.18G043600;Glyma.19G042900;Glyma.19G043000
1337	GO:0009084	glutamine_family_amino_acid_biosynthetic_process	79	6	0.34887	Glyma.01G099800;Glyma.03G069400;Glyma.06G263850;Glyma.08G169451;Glyma.10G044300;Glyma.14G162300
1338	GO:2000058	regulation_of_ubiquitin-dependent_protein_catabolic_process	64	5	0.34962	Glyma.02G267800;Glyma.06G074300;Glyma.14G077200;Glyma.17G202700;Glyma.17G248400
1339	GO:2000145	regulation_of_cell_motility	64	5	0.34962	Glyma.01G127800;Glyma.09G261200;Glyma.10G130800;Glyma.19G196700;Glyma.20G081500
1340	GO:0006733	oxidoreduction_coenzyme_metabolic_process	281	19	0.35067	Glyma.01G007200;Glyma.01G007300;Glyma.02G005500;Glyma.04G193400;Glyma.05G199800;Glyma.06G117300;Glyma.06G172700;Glyma.07G013800;Glyma.08G199000;Glyma.09G153900;Glyma.10G006500;Glyma.10G066700;Glyma.10G139300;Glyma.12G106900;Glyma.13G151800;Glyma.15G031500;Glyma.15G038100;Glyma.16G204600;Glyma.19G190900
1341	GO:0048582	positive_regulation_of_post-embryonic_development	234	16	0.35137	Glyma.02G019300;Glyma.02G029900;Glyma.02G069500;Glyma.05G018800;Glyma.07G080900;Glyma.08G208000;Glyma.10G221500;Glyma.10G243800;Glyma.14G049000;Glyma.14G162100;Glyma.16G163200;Glyma.18G028300;Glyma.18G224500;Glyma.20G129200;Glyma.20G150600;Glyma.20G170100
1342	GO:0015980	energy_derivation_by_oxidation_of_organic_compounds	313	21	0.35336	Glyma.02G005500;Glyma.02G015800;Glyma.02G057400;Glyma.02G118148;Glyma.02G304500;Glyma.03G222000;Glyma.06G011700;Glyma.07G029900;Glyma.08G213000;Glyma.08G334000;Glyma.10G006500;Glyma.12G106900;Glyma.13G002200;Glyma.13G220900;Glyma.13G235600;Glyma.13G270400;Glyma.14G001900;Glyma.15G091600;Glyma.19G192800;Glyma.20G066800;Glyma.20G099200
1343	GO:0031347	regulation_of_defense_response	647	42	0.35366	Glyma.01G053800;Glyma.01G203300;Glyma.02G009500;Glyma.03G032300;Glyma.03G081900;Glyma.03G141800;Glyma.04G022500;Glyma.04G170600;Glyma.04G247600;Glyma.05G162500;Glyma.05G178200;Glyma.05G215900;Glyma.06G071900;Glyma.06G156000;Glyma.07G057900;Glyma.07G187700;Glyma.08G021900;Glyma.08G062800;Glyma.08G135200;Glyma.08G197100;Glyma.09G022300;Glyma.09G022500;Glyma.09G022800;Glyma.09G023000;Glyma.10G010100…
1344	GO:0034614	cellular_response_to_reactive_oxygen_species	141	10	0.35524	Glyma.03G096500;Glyma.07G124400;Glyma.08G076000;Glyma.09G250600;Glyma.11G192800;Glyma.12G178500;Glyma.13G051100;Glyma.14G049000;Glyma.19G011700;Glyma.20G022500
1345	GO:0000707	meiotic_DNA_recombinase_assembly	7	1	0.35558	Glyma.11G104200
1346	GO:0001887	selenium_compound_metabolic_process	7	1	0.35558	Glyma.16G000200
1347	GO:0006021	inositol_biosynthetic_process	7	1	0.35558	Glyma.05G180600
1348	GO:0006272	leading_strand_elongation	7	1	0.35558	Glyma.01G187400
1349	GO:0006390	mitochondrial_transcription	7	1	0.35558	Glyma.18G276200
1350	GO:0009202	deoxyribonucleoside_triphosphate_biosynthetic_process	7	1	0.35558	Glyma.06G148500
1351	GO:0009758	carbohydrate_utilization	7	1	0.35558	Glyma.17G055200
1352	GO:0010151	chloroplast_elongation	7	1	0.35558	Glyma.17G055200
1353	GO:0014823	response_to_activity	7	1	0.35558	Glyma.04G087200
1354	GO:0015692	lead_ion_transport	7	1	0.35558	Glyma.07G033500
1355	GO:0015824	proline_transport	7	1	0.35558	Glyma.11G226000
1356	GO:0016094	polyprenol_biosynthetic_process	7	1	0.35558	Glyma.02G226200
1357	GO:0019264	glycine_biosynthetic_process_from_serine	7	1	0.35558	Glyma.13G222300
1358	GO:0019441	tryptophan_catabolic_process_to_kynurenine	7	1	0.35558	Glyma.20G126800
1359	GO:0030002	cellular_anion_homeostasis	7	1	0.35558	Glyma.16G052000
1360	GO:0030320	cellular_monovalent_inorganic_anion_homeostasis	7	1	0.35558	Glyma.16G052000
1361	GO:0030322	stabilization_of_membrane_potential	7	1	0.35558	Glyma.14G014100
1362	GO:0030643	cellular_phosphate_ion_homeostasis	7	1	0.35558	Glyma.16G052000
1363	GO:0032355	response_to_estradiol	7	1	0.35558	Glyma.14G156400
1364	GO:0032877	positive_regulation_of_DNA_endoreduplication	7	1	0.35558	Glyma.02G150100
1365	GO:0033566	gamma-tubulin_complex_localization	7	1	0.35558	Glyma.03G068900
1366	GO:0035524	proline_transmembrane_transport	7	1	0.35558	Glyma.11G226000
1367	GO:0042246	tissue_regeneration	7	1	0.35558	Glyma.06G185200
1368	GO:0043100	pyrimidine_nucleobase_salvage	7	1	0.35558	Glyma.02G116400
1369	GO:0043610	regulation_of_carbohydrate_utilization	7	1	0.35558	Glyma.17G055200
1370	GO:0045844	positive_regulation_of_striated_muscle_tissue_development	7	1	0.35558	Glyma.06G102400
1371	GO:0046655	folic_acid_metabolic_process	7	1	0.35558	Glyma.20G179400
1372	GO:0046656	folic_acid_biosynthetic_process	7	1	0.35558	Glyma.20G179400
1373	GO:0048636	positive_regulation_of_muscle_organ_development	7	1	0.35558	Glyma.06G102400
1374	GO:0048643	positive_regulation_of_skeletal_muscle_tissue_development	7	1	0.35558	Glyma.06G102400
1375	GO:0048701	embryonic_cranial_skeleton_morphogenesis	7	1	0.35558	Glyma.06G102400
1376	GO:0048702	embryonic_neurocranium_morphogenesis	7	1	0.35558	Glyma.06G102400
1377	GO:0048704	embryonic_skeletal_system_morphogenesis	7	1	0.35558	Glyma.06G102400
1378	GO:0048705	skeletal_system_morphogenesis	7	1	0.35558	Glyma.06G102400
1379	GO:0048706	embryonic_skeletal_system_development	7	1	0.35558	Glyma.06G102400
1380	GO:0070813	hydrogen_sulfide_metabolic_process	7	1	0.35558	Glyma.11G047900
1381	GO:0070814	hydrogen_sulfide_biosynthetic_process	7	1	0.35558	Glyma.11G047900
1382	GO:0072501	cellular_divalent_inorganic_anion_homeostasis	7	1	0.35558	Glyma.16G052000
1383	GO:0072502	cellular_trivalent_inorganic_anion_homeostasis	7	1	0.35558	Glyma.16G052000
1384	GO:0090306	spindle_assembly_involved_in_meiosis	7	1	0.35558	Glyma.15G063200
1385	GO:0140021	mitochondrial_ADP_transmembrane_transport	7	1	0.35558	Glyma.15G273600
1386	GO:1901863	positive_regulation_of_muscle_tissue_development	7	1	0.35558	Glyma.06G102400
1387	GO:1902265	abscisic_acid_homeostasis	7	1	0.35558	Glyma.16G206400
1388	GO:1904888	cranial_skeletal_system_development	7	1	0.35558	Glyma.06G102400
1389	GO:1990544	mitochondrial_ATP_transmembrane_transport	7	1	0.35558	Glyma.15G273600
1390	GO:2001224	positive_regulation_of_neuron_migration	7	1	0.35558	Glyma.01G127800
1391	GO:0051054	positive_regulation_of_DNA_metabolic_process	95	7	0.35708	Glyma.02G150100;Glyma.05G020600;Glyma.05G043800;Glyma.05G043900;Glyma.06G046400;Glyma.09G098400;Glyma.17G078700
1392	GO:0034637	cellular_carbohydrate_biosynthetic_process	425	28	0.35885	Glyma.02G304500;Glyma.03G222000;Glyma.03G247100;Glyma.04G142700;Glyma.05G127800;Glyma.05G180600;Glyma.06G011700;Glyma.06G129400;Glyma.06G184200;Glyma.06G225400;Glyma.06G324300;Glyma.08G117500;Glyma.08G169451;Glyma.11G017100;Glyma.11G151800;Glyma.12G191500;Glyma.12G191700;Glyma.13G126000;Glyma.13G127300;Glyma.13G174300;Glyma.13G334000;Glyma.14G012800;Glyma.14G012900;Glyma.17G067800;Glyma.18G260101…
1393	GO:0072528	pyrimidine-containing_compound_biosynthetic_process	126	9	0.35923	Glyma.02G116400;Glyma.08G147500;Glyma.10G251500;Glyma.14G014100;Glyma.14G207800;Glyma.18G048400;Glyma.18G065700;Glyma.19G210300;Glyma.20G142000
1394	GO:0009759	indole_glucosinolate_biosynthetic_process	35	3	0.35931	Glyma.03G029900;Glyma.03G030600;Glyma.03G030800
1395	GO:0032505	reproduction_of_a_single-celled_organism	35	3	0.35931	Glyma.11G115000;Glyma.14G195300;Glyma.15G214700
1396	GO:1904356	regulation_of_telomere_maintenance_via_telomere_lengthening	35	3	0.35931	Glyma.05G020600;Glyma.06G305900;Glyma.17G078700
1397	GO:0019682	glyceraldehyde-3-phosphate_metabolic_process	80	6	0.35986	Glyma.05G199800;Glyma.07G013800;Glyma.08G199000;Glyma.15G038100;Glyma.16G089000;Glyma.17G089600
1398	GO:0042023	DNA_endoreduplication	80	6	0.35986	Glyma.02G019300;Glyma.02G150100;Glyma.03G141800;Glyma.06G020700;Glyma.08G208000;Glyma.08G299400
1399	GO:0051238	sequestering_of_metal_ion	80	6	0.35986	Glyma.02G262500;Glyma.03G050100;Glyma.07G155200;Glyma.08G076000;Glyma.15G262300;Glyma.16G168200
1400	GO:0052542	defense_response_by_callose_deposition	80	6	0.35986	Glyma.02G029900;Glyma.03G029900;Glyma.03G030600;Glyma.03G030800;Glyma.13G355000;Glyma.15G019200
1401	GO:1903959	regulation_of_anion_transmembrane_transport	80	6	0.35986	Glyma.06G307500;Glyma.07G262500;Glyma.08G254800;Glyma.17G011600;Glyma.18G277600;Glyma.18G277800
1402	GO:0044703	multi-organism_reproductive_process	489	32	0.36033	Glyma.01G077000;Glyma.02G019300;Glyma.03G034000;Glyma.04G246600;Glyma.05G065800;Glyma.05G149700;Glyma.06G116100;Glyma.06G294500;Glyma.08G249200;Glyma.09G025500;Glyma.09G205400;Glyma.09G224800;Glyma.11G087500;Glyma.11G115000;Glyma.11G230100;Glyma.11G253200;Glyma.12G012200;Glyma.12G111200;Glyma.13G091200;Glyma.14G077200;Glyma.14G195300;Glyma.15G034300;Glyma.15G063200;Glyma.15G192700;Glyma.15G214700…
1403	GO:0000160	phosphorelay_signal_transduction_system	362	24	0.36142	Glyma.01G164800;Glyma.02G305900;Glyma.03G219100;Glyma.03G261300;Glyma.04G228300;Glyma.06G136600;Glyma.07G015600;Glyma.07G049400;Glyma.07G171200;Glyma.07G244867;Glyma.08G137800;Glyma.08G201100;Glyma.11G148362;Glyma.12G073900;Glyma.13G123000;Glyma.13G155400;Glyma.13G212800;Glyma.14G182700;Glyma.15G077000;Glyma.15G099800;Glyma.15G264300;Glyma.19G239100;Glyma.19G260400;Glyma.20G221800
1404	GO:0009750	response_to_fructose	65	5	0.36188	Glyma.06G193800;Glyma.06G200800;Glyma.14G182700;Glyma.15G149800;Glyma.19G192800
1405	GO:0051156	glucose_6-phosphate_metabolic_process	65	5	0.36188	Glyma.01G007200;Glyma.01G007300;Glyma.05G199800;Glyma.07G013800;Glyma.08G199000
1406	GO:1903320	regulation_of_protein_modification_by_small_protein_conjugation_or_removal	65	5	0.36188	Glyma.01G127800;Glyma.03G141800;Glyma.06G074300;Glyma.17G202700;Glyma.18G037800
1407	GO:0002831	regulation_of_response_to_biotic_stimulus	220	15	0.36226	Glyma.01G053800;Glyma.02G009500;Glyma.03G141800;Glyma.04G022500;Glyma.04G247600;Glyma.05G178200;Glyma.06G071900;Glyma.08G135200;Glyma.08G197100;Glyma.10G010100;Glyma.10G017600;Glyma.11G137900;Glyma.13G047300;Glyma.16G092900;Glyma.19G211600
1408	GO:0006090	pyruvate_metabolic_process	220	15	0.36226	Glyma.01G007200;Glyma.01G007300;Glyma.01G008500;Glyma.04G193400;Glyma.06G172700;Glyma.09G153900;Glyma.10G066700;Glyma.12G106900;Glyma.13G151800;Glyma.15G038100;Glyma.16G077800;Glyma.16G089000;Glyma.16G204600;Glyma.17G089600;Glyma.19G190900
1409	GO:0005978	glycogen_biosynthetic_process	50	4	0.36236	Glyma.02G304500;Glyma.03G222000;Glyma.06G011700;Glyma.19G192800
1410	GO:0010921	regulation_of_phosphatase_activity	111	8	0.36322	Glyma.01G018800;Glyma.02G261900;Glyma.04G087200;Glyma.06G249800;Glyma.07G155500;Glyma.11G233300;Glyma.14G056300;Glyma.18G023966
1411	GO:0055067	monovalent_inorganic_cation_homeostasis	189	13	0.36481	Glyma.04G007500;Glyma.07G265900;Glyma.09G010700;Glyma.09G056300;Glyma.09G237600;Glyma.13G131200;Glyma.14G014100;Glyma.14G177000;Glyma.15G115200;Glyma.15G162600;Glyma.17G153300;Glyma.17G207700;Glyma.19G019200
1412	GO:0006047	UDP-N-acetylglucosamine_metabolic_process	21	2	0.36829	Glyma.05G164500;Glyma.08G121900
1413	GO:0006656	phosphatidylcholine_biosynthetic_process	21	2	0.36829	Glyma.04G132000;Glyma.06G309300
1414	GO:0008406	gonad_development	21	2	0.36829	Glyma.14G077200;Glyma.17G248400
1415	GO:0009068	aspartate_family_amino_acid_catabolic_process	21	2	0.36829	Glyma.10G166000;Glyma.20G223200
1416	GO:0009554	megasporogenesis	21	2	0.36829	Glyma.02G019300;Glyma.09G205400
1417	GO:0032352	positive_regulation_of_hormone_metabolic_process	21	2	0.36829	Glyma.11G230100;Glyma.18G027100
1418	GO:0032922	circadian_regulation_of_gene_expression	21	2	0.36829	Glyma.10G048500;Glyma.11G194400
1419	GO:0035264	multicellular_organism_growth	21	2	0.36829	Glyma.18G278200;Glyma.20G133200
1420	GO:0036473	cell_death_in_response_to_oxidative_stress	21	2	0.36829	Glyma.03G096500;Glyma.07G124400
1421	GO:0045137	development_of_primary_sexual_characteristics	21	2	0.36829	Glyma.14G077200;Glyma.17G248400
1422	GO:0048832	specification_of_plant_organ_number	21	2	0.36829	Glyma.03G164000;Glyma.06G315400
1423	GO:0048833	specification_of_floral_organ_number	21	2	0.36829	Glyma.03G164000;Glyma.06G315400
1424	GO:0070413	trehalose_metabolism_in_response_to_stress	21	2	0.36829	Glyma.06G184200;Glyma.17G067800
1425	GO:1903828	negative_regulation_of_cellular_protein_localization	21	2	0.36829	Glyma.05G020600;Glyma.17G078700
1426	GO:0035303	regulation_of_dephosphorylation	112	8	0.37256	Glyma.01G018800;Glyma.02G261900;Glyma.04G087200;Glyma.06G249800;Glyma.07G155500;Glyma.11G233300;Glyma.14G056300;Glyma.18G023966
1427	GO:0043604	amide_biosynthetic_process	1750	110	0.37304	Glyma.01G024000;Glyma.01G207700;Glyma.01G240000;Glyma.02G040700;Glyma.02G047800;Glyma.02G049300;Glyma.02G067400;Glyma.02G085300;Glyma.02G200300;Glyma.02G228100;Glyma.02G239700;Glyma.02G253500;Glyma.02G263200;Glyma.02G276600;Glyma.03G028000;Glyma.03G085500;Glyma.03G086400;Glyma.03G142200;Glyma.03G142300;Glyma.03G205800;Glyma.03G227100;Glyma.03G234600;Glyma.03G235000;Glyma.03G260900;Glyma.04G001600…
1428	GO:0009943	adaxial/abaxial_axis_specification	66	5	0.37416	Glyma.03G029800;Glyma.03G081900;Glyma.06G056400;Glyma.14G018100;Glyma.18G151400
1429	GO:0010393	galacturonan_metabolic_process	317	21	0.37533	Glyma.01G006800;Glyma.01G209500;Glyma.02G016500;Glyma.02G016600;Glyma.02G086850;Glyma.03G029400;Glyma.03G216000;Glyma.04G142700;Glyma.04G191100;Glyma.05G190300;Glyma.05G236800;Glyma.05G236900;Glyma.06G225400;Glyma.07G046033;Glyma.08G044000;Glyma.09G006100;Glyma.09G224800;Glyma.10G017200;Glyma.12G012200;Glyma.15G275400;Glyma.16G014100
1430	GO:0030026	cellular_manganese_ion_homeostasis	36	3	0.3762	Glyma.08G076000;Glyma.16G168200;Glyma.18G200500
1431	GO:0034308	primary_alcohol_metabolic_process	36	3	0.3762	Glyma.09G008900;Glyma.12G106900;Glyma.16G051300
1432	GO:0061014	positive_regulation_of_mRNA_catabolic_process	36	3	0.3762	Glyma.04G050300;Glyma.06G050300;Glyma.06G102400
1433	GO:0030245	cellulose_catabolic_process	51	4	0.37643	Glyma.03G216100;Glyma.05G216400;Glyma.08G022300;Glyma.18G030700
1434	GO:0071395	cellular_response_to_jasmonic_acid_stimulus	270	18	0.37886	Glyma.01G121209;Glyma.02G261900;Glyma.03G116300;Glyma.04G002600;Glyma.04G050300;Glyma.06G050300;Glyma.07G057900;Glyma.07G150900;Glyma.08G234200;Glyma.11G067700;Glyma.11G233300;Glyma.13G047300;Glyma.14G056300;Glyma.15G219300;Glyma.16G026900;Glyma.18G023966;Glyma.18G040000;Glyma.18G201900
1435	GO:0006096	glycolytic_process	144	10	0.37994	Glyma.01G007200;Glyma.01G007300;Glyma.04G193400;Glyma.06G172700;Glyma.09G153900;Glyma.10G066700;Glyma.13G151800;Glyma.15G038100;Glyma.16G204600;Glyma.19G190900
1436	GO:0006757	ATP_generation_from_ADP	144	10	0.37994	Glyma.01G007200;Glyma.01G007300;Glyma.04G193400;Glyma.06G172700;Glyma.09G153900;Glyma.10G066700;Glyma.13G151800;Glyma.15G038100;Glyma.16G204600;Glyma.19G190900
1437	GO:0044106	cellular_amine_metabolic_process	144	10	0.37994	Glyma.03G028000;Glyma.03G029900;Glyma.03G030600;Glyma.03G030800;Glyma.08G175400;Glyma.11G003500;Glyma.15G251300;Glyma.18G116300;Glyma.20G126800;Glyma.20G145000
1438	GO:0040012	regulation_of_locomotion	67	5	0.38643	Glyma.01G127800;Glyma.09G261200;Glyma.10G130800;Glyma.19G196700;Glyma.20G081500
1439	GO:0055072	iron_ion_homeostasis	98	7	0.38732	Glyma.02G262500;Glyma.03G050100;Glyma.07G067700;Glyma.07G155200;Glyma.08G076000;Glyma.10G146600;Glyma.16G168200
1440	GO:0010102	lateral_root_morphogenesis	145	10	0.3882	Glyma.01G007400;Glyma.01G007500;Glyma.03G225900;Glyma.08G208000;Glyma.10G132300;Glyma.11G066500;Glyma.11G087300;Glyma.16G141000;Glyma.19G222900;Glyma.20G007900
1441	GO:0002182	cytoplasmic_translational_elongation	22	2	0.39045	Glyma.13G318200;Glyma.19G193200
1442	GO:0007444	imaginal_disc_development	22	2	0.39045	Glyma.14G077200;Glyma.17G248400
1443	GO:0017157	regulation_of_exocytosis	22	2	0.39045	Glyma.16G116200;Glyma.18G241600
1444	GO:0033273	response_to_vitamin	22	2	0.39045	Glyma.13G047300;Glyma.18G065700
1445	GO:0042759	long-chain_fatty_acid_biosynthetic_process	22	2	0.39045	Glyma.19G011700;Glyma.20G237500
1446	GO:0046340	diacylglycerol_catabolic_process	22	2	0.39045	Glyma.01G012100;Glyma.09G209400
1447	GO:0046654	tetrahydrofolate_biosynthetic_process	22	2	0.39045	Glyma.03G085500;Glyma.20G179400
1448	GO:0046864	isoprenoid_transport	22	2	0.39045	Glyma.07G033500;Glyma.19G224400
1449	GO:0046865	terpenoid_transport	22	2	0.39045	Glyma.07G033500;Glyma.19G224400
1450	GO:0080168	abscisic_acid_transport	22	2	0.39045	Glyma.07G033500;Glyma.19G224400
1451	GO:0006474	N-terminal_protein_amino_acid_acetylation	52	4	0.39046	Glyma.01G193000;Glyma.05G104800;Glyma.10G245300;Glyma.19G241500
1452	GO:0033692	cellular_polysaccharide_biosynthetic_process	368	24	0.39232	Glyma.02G304500;Glyma.03G222000;Glyma.03G247100;Glyma.04G142700;Glyma.05G127800;Glyma.06G011700;Glyma.06G129400;Glyma.06G225400;Glyma.06G324300;Glyma.08G117500;Glyma.11G017100;Glyma.11G151800;Glyma.12G191500;Glyma.12G191700;Glyma.13G126000;Glyma.13G127300;Glyma.13G174300;Glyma.13G334000;Glyma.14G012800;Glyma.14G012900;Glyma.18G260101;Glyma.19G091600;Glyma.19G192800;Glyma.19G244800
1453	GO:0045727	positive_regulation_of_translation	83	6	0.39293	Glyma.04G018000;Glyma.05G022200;Glyma.06G202200;Glyma.17G077500;Glyma.17G098600;Glyma.18G212800
1454	GO:0009773	photosynthetic_electron_transport_in_photosystem_I	37	3	0.393	Glyma.07G023000;Glyma.08G218800;Glyma.16G153000
1455	GO:0030435	sporulation_resulting_in_formation_of_a_cellular_spore	37	3	0.393	Glyma.11G115000;Glyma.14G195300;Glyma.15G214700
1456	GO:0001172	transcription,_RNA-templated	8	1	0.39479	Glyma.02G086100
1457	GO:0006290	pyrimidine_dimer_repair	8	1	0.39479	Glyma.11G029500
1458	GO:0006741	NADP_biosynthetic_process	8	1	0.39479	Glyma.06G117300
1459	GO:0007263	nitric_oxide_mediated_signal_transduction	8	1	0.39479	Glyma.08G241600
1460	GO:0009048	dosage_compensation_by_inactivation_of_X_chromosome	8	1	0.39479	Glyma.06G305900
1461	GO:0010188	response_to_microbial_phytotoxin	8	1	0.39479	Glyma.08G055900
1462	GO:0010273	detoxification_of_copper_ion	8	1	0.39479	Glyma.01G219100
1463	GO:0032447	protein_urmylation	8	1	0.39479	Glyma.04G002200
1464	GO:0042989	sequestering_of_actin_monomers	8	1	0.39479	Glyma.08G032500
1465	GO:0045661	regulation_of_myoblast_differentiation	8	1	0.39479	Glyma.06G102400
1466	GO:0045740	positive_regulation_of_DNA_replication	8	1	0.39479	Glyma.02G150100
1467	GO:0045921	positive_regulation_of_exocytosis	8	1	0.39479	Glyma.16G116200
1468	GO:0046622	positive_regulation_of_organ_growth	8	1	0.39479	Glyma.08G319200
1469	GO:0052008	disruption_by_symbiont_of_host_cellular_component	8	1	0.39479	Glyma.20G040600
1470	GO:0052043	modification_by_symbiont_of_host_cellular_component	8	1	0.39479	Glyma.20G040600
1471	GO:0052111	modification_by_symbiont_of_host_structure	8	1	0.39479	Glyma.20G040600
1472	GO:0052185	modification_of_structure_of_other_organism_involved_in_symbiotic_interaction	8	1	0.39479	Glyma.20G040600
1473	GO:0052188	modification_of_cellular_component_in_other_organism_involved_in_symbiotic_inter...	8	1	0.39479	Glyma.20G040600
1474	GO:0052368	disruption_by_organism_of_cellular_component_in_other_organism_involved_in_symbi...	8	1	0.39479	Glyma.20G040600
1475	GO:0090670	RNA_localization_to_Cajal_body	8	1	0.39479	Glyma.06G305900
1476	GO:0090671	telomerase_RNA_localization_to_Cajal_body	8	1	0.39479	Glyma.06G305900
1477	GO:0090672	telomerase_RNA_localization	8	1	0.39479	Glyma.06G305900
1478	GO:0090685	RNA_localization_to_nucleus	8	1	0.39479	Glyma.06G305900
1479	GO:0097503	sialylation	8	1	0.39479	Glyma.19G102500
1480	GO:1901678	iron_coordination_entity_transport	8	1	0.39479	Glyma.07G067700
1481	GO:1904872	regulation_of_telomerase_RNA_localization_to_Cajal_body	8	1	0.39479	Glyma.06G305900
1482	GO:1990169	stress_response_to_copper_ion	8	1	0.39479	Glyma.01G219100
1483	GO:2000105	positive_regulation_of_DNA-dependent_DNA_replication	8	1	0.39479	Glyma.02G150100
1484	GO:2000123	positive_regulation_of_stomatal_complex_development	8	1	0.39479	Glyma.08G208000
1485	GO:0000281	mitotic_cytokinesis	241	16	0.39601	Glyma.02G019300;Glyma.02G150100;Glyma.04G142700;Glyma.06G081500;Glyma.06G225400;Glyma.06G240400;Glyma.07G096500;Glyma.08G117500;Glyma.12G191500;Glyma.12G191700;Glyma.13G126000;Glyma.13G174300;Glyma.13G179400;Glyma.14G012800;Glyma.14G012900;Glyma.20G163900
1486	GO:0016051	carbohydrate_biosynthetic_process	642	41	0.39645	Glyma.01G097400;Glyma.02G099900;Glyma.02G304500;Glyma.03G222000;Glyma.03G247100;Glyma.04G142700;Glyma.04G193400;Glyma.05G127800;Glyma.05G180600;Glyma.05G201300;Glyma.06G011700;Glyma.06G129400;Glyma.06G172700;Glyma.06G184200;Glyma.06G225400;Glyma.06G324300;Glyma.08G008800;Glyma.08G117500;Glyma.08G169451;Glyma.08G273100;Glyma.08G273150;Glyma.09G203500;Glyma.10G012900;Glyma.11G017100;Glyma.11G151800…
1487	GO:0042866	pyruvate_biosynthetic_process	146	10	0.39648	Glyma.01G007200;Glyma.01G007300;Glyma.04G193400;Glyma.06G172700;Glyma.09G153900;Glyma.10G066700;Glyma.13G151800;Glyma.15G038100;Glyma.16G204600;Glyma.19G190900
1488	GO:1901987	regulation_of_cell_cycle_phase_transition	146	10	0.39648	Glyma.02G019300;Glyma.08G208000;Glyma.11G095700;Glyma.11G247400;Glyma.12G021800;Glyma.14G077200;Glyma.14G140800;Glyma.14G224000;Glyma.17G248400;Glyma.17G262300
1489	GO:0040007	growth	1419	89	0.39715	Glyma.01G026200;Glyma.01G036600;Glyma.01G077000;Glyma.01G127800;Glyma.01G130000;Glyma.01G132500;Glyma.01G152100;Glyma.01G193000;Glyma.01G216000;Glyma.02G013900;Glyma.02G109800;Glyma.02G150100;Glyma.02G252600;Glyma.02G305900;Glyma.03G029800;Glyma.03G040100;Glyma.03G040400;Glyma.03G123600;Glyma.03G134500;Glyma.03G219100;Glyma.04G100300;Glyma.04G160000;Glyma.04G160100;Glyma.05G005800;Glyma.05G104800…
1490	GO:0009910	negative_regulation_of_flower_development	99	7	0.39742	Glyma.11G085300;Glyma.12G079500;Glyma.12G108000;Glyma.12G117700;Glyma.13G294300;Glyma.17G055200;Glyma.19G194300
1491	GO:0009556	microsporogenesis	68	5	0.39869	Glyma.04G246600;Glyma.06G116100;Glyma.09G025500;Glyma.11G230100;Glyma.18G027100
1492	GO:0052545	callose_localization	115	8	0.40064	Glyma.02G029900;Glyma.03G029900;Glyma.03G030600;Glyma.03G030800;Glyma.05G021500;Glyma.13G355000;Glyma.15G019200;Glyma.17G077900
1493	GO:0035821	modification_of_morphology_or_physiology_of_other_organism	131	9	0.40301	Glyma.03G032300;Glyma.08G096800;Glyma.09G022300;Glyma.09G022500;Glyma.09G022800;Glyma.09G023000;Glyma.15G128700;Glyma.15G129100;Glyma.20G040600
1494	GO:0071577	zinc_ion_transmembrane_transport	53	4	0.40445	Glyma.13G338300;Glyma.15G036200;Glyma.15G262300;Glyma.20G022500
1495	GO:0010101	post-embryonic_root_morphogenesis	147	10	0.40477	Glyma.01G007400;Glyma.01G007500;Glyma.03G225900;Glyma.08G208000;Glyma.10G132300;Glyma.11G066500;Glyma.11G087300;Glyma.16G141000;Glyma.19G222900;Glyma.20G007900
1496	GO:0009682	induced_systemic_resistance	100	7	0.40752	Glyma.03G029900;Glyma.03G030600;Glyma.03G030800;Glyma.07G057900;Glyma.13G047300;Glyma.15G264300;Glyma.16G026900
1497	GO:0010119	regulation_of_stomatal_movement	195	13	0.40779	Glyma.02G034200;Glyma.02G069500;Glyma.02G267800;Glyma.05G007100;Glyma.06G221900;Glyma.07G171200;Glyma.08G286700;Glyma.12G204400;Glyma.14G014100;Glyma.15G172500;Glyma.17G084300;Glyma.19G007700;Glyma.19G224400
1498	GO:2000280	regulation_of_root_development	195	13	0.40779	Glyma.02G019300;Glyma.03G173300;Glyma.07G171200;Glyma.07G238400;Glyma.09G139600;Glyma.10G016500;Glyma.10G236000;Glyma.13G155400;Glyma.14G182700;Glyma.17G035000;Glyma.19G174200;Glyma.20G099100;Glyma.20G158500
1499	GO:0010026	trichome_differentiation	211	14	0.40831	Glyma.01G036600;Glyma.01G112900;Glyma.01G130000;Glyma.01G132500;Glyma.02G254600;Glyma.03G040100;Glyma.03G040400;Glyma.03G141800;Glyma.06G303700;Glyma.07G053300;Glyma.09G134600;Glyma.12G060700;Glyma.12G100100;Glyma.18G210900
1500	GO:0007276	gamete_generation	243	16	0.40888	Glyma.04G246600;Glyma.05G149700;Glyma.06G116100;Glyma.09G025500;Glyma.09G224800;Glyma.11G253200;Glyma.12G012200;Glyma.13G091200;Glyma.14G077200;Glyma.15G063200;Glyma.15G192700;Glyma.15G275400;Glyma.17G026900;Glyma.17G069100;Glyma.17G248400;Glyma.19G167200
1501	GO:0033046	negative_regulation_of_sister_chromatid_segregation	38	3	0.40968	Glyma.05G020600;Glyma.11G247400;Glyma.17G078700
1502	GO:0043928	exonucleolytic_nuclear-transcribed_mRNA_catabolic_process_involved_in_deadenylat...	38	3	0.40968	Glyma.11G180500;Glyma.12G093100;Glyma.13G314100
1503	GO:0048732	gland_development	38	3	0.40968	Glyma.04G101000;Glyma.13G089600;Glyma.14G174400
1504	GO:0051985	negative_regulation_of_chromosome_segregation	38	3	0.40968	Glyma.05G020600;Glyma.11G247400;Glyma.17G078700
1505	GO:0007062	sister_chromatid_cohesion	69	5	0.41093	Glyma.05G020600;Glyma.06G143400;Glyma.07G132100;Glyma.16G181900;Glyma.17G078700
1506	GO:0051783	regulation_of_nuclear_division	132	9	0.41179	Glyma.03G141800;Glyma.05G020600;Glyma.11G095700;Glyma.11G247400;Glyma.12G017400;Glyma.12G021800;Glyma.14G077200;Glyma.17G078700;Glyma.17G248400
1507	GO:0000304	response_to_singlet_oxygen	23	2	0.41225	Glyma.09G241600;Glyma.09G250600
1508	GO:0006517	protein_deglycosylation	23	2	0.41225	Glyma.01G165000;Glyma.02G046800
1509	GO:0006591	ornithine_metabolic_process	23	2	0.41225	Glyma.03G028000;Glyma.10G044300
1510	GO:0007076	mitotic_chromosome_condensation	23	2	0.41225	Glyma.14G077200;Glyma.17G248400
1511	GO:0009245	lipid_A_biosynthetic_process	23	2	0.41225	Glyma.05G201300;Glyma.08G008800
1512	GO:0010976	positive_regulation_of_neuron_projection_development	23	2	0.41225	Glyma.01G127800;Glyma.13G114600
1513	GO:0019253	reductive_pentose-phosphate_cycle	23	2	0.41225	Glyma.10G012900;Glyma.19G046800
1514	GO:0019685	photosynthesis,_dark_reaction	23	2	0.41225	Glyma.10G012900;Glyma.19G046800
1515	GO:0031322	ascospore-type_prospore-specific_spindle_pole_body_remodeling	23	2	0.41225	Glyma.11G115000;Glyma.15G214700
1516	GO:0046493	lipid_A_metabolic_process	23	2	0.41225	Glyma.05G201300;Glyma.08G008800
1517	GO:0048871	multicellular_organismal_homeostasis	23	2	0.41225	Glyma.02G019300;Glyma.17G174500
1518	GO:1901269	lipooligosaccharide_metabolic_process	23	2	0.41225	Glyma.05G201300;Glyma.08G008800
1519	GO:1901271	lipooligosaccharide_biosynthetic_process	23	2	0.41225	Glyma.05G201300;Glyma.08G008800
1520	GO:1902969	mitotic_DNA_replication	23	2	0.41225	Glyma.05G020600;Glyma.17G078700
1521	GO:0032535	regulation_of_cellular_component_size	260	17	0.41524	Glyma.01G208200;Glyma.02G150100;Glyma.03G018800;Glyma.05G162500;Glyma.08G032500;Glyma.10G221100;Glyma.11G034000;Glyma.11G228000;Glyma.12G012800;Glyma.13G035900;Glyma.13G063700;Glyma.13G098600;Glyma.14G157600;Glyma.14G158200;Glyma.14G158600;Glyma.15G087300;Glyma.18G241600
1522	GO:0010187	negative_regulation_of_seed_germination	54	4	0.41837	Glyma.03G170300;Glyma.12G205700;Glyma.17G055200;Glyma.18G040000
1523	GO:1903046	meiotic_cell_cycle_process	341	22	0.41937	Glyma.01G158400;Glyma.02G019300;Glyma.03G141800;Glyma.04G246600;Glyma.05G020600;Glyma.05G149700;Glyma.06G116100;Glyma.08G010700;Glyma.09G025500;Glyma.09G205400;Glyma.10G090000;Glyma.11G104200;Glyma.11G115000;Glyma.11G230100;Glyma.11G253200;Glyma.14G195300;Glyma.15G063200;Glyma.15G214700;Glyma.15G276000;Glyma.17G078700;Glyma.18G027100;Glyma.19G167200
1524	GO:0016477	cell_migration	117	8	0.41938	Glyma.01G127800;Glyma.09G261200;Glyma.10G130800;Glyma.11G063500;Glyma.14G077200;Glyma.17G248400;Glyma.19G196700;Glyma.20G081500
1525	GO:0033037	polysaccharide_localization	117	8	0.41938	Glyma.02G029900;Glyma.03G029900;Glyma.03G030600;Glyma.03G030800;Glyma.05G021500;Glyma.13G355000;Glyma.15G019200;Glyma.17G077900
1526	GO:0000070	mitotic_sister_chromatid_segregation	149	10	0.42134	Glyma.05G020600;Glyma.07G132100;Glyma.11G095700;Glyma.11G247400;Glyma.12G021800;Glyma.14G077200;Glyma.15G032300;Glyma.16G181900;Glyma.17G078700;Glyma.17G248400
1527	GO:0048235	pollen_sperm_cell_differentiation	70	5	0.42312	Glyma.09G224800;Glyma.12G012200;Glyma.13G091200;Glyma.15G275400;Glyma.17G069100
1528	GO:0010223	secondary_shoot_formation	86	6	0.42595	Glyma.01G104200;Glyma.03G070900;Glyma.04G052100;Glyma.04G152400;Glyma.12G077800;Glyma.17G121500
1529	GO:0010346	shoot_axis_formation	86	6	0.42595	Glyma.01G104200;Glyma.03G070900;Glyma.04G052100;Glyma.04G152400;Glyma.12G077800;Glyma.17G121500
1530	GO:0034250	positive_regulation_of_cellular_amide_metabolic_process	86	6	0.42595	Glyma.04G018000;Glyma.05G022200;Glyma.06G202200;Glyma.17G077500;Glyma.17G098600;Glyma.18G212800
1531	GO:0043467	regulation_of_generation_of_precursor_metabolites_and_energy	86	6	0.42595	Glyma.04G019100;Glyma.05G132000;Glyma.06G019400;Glyma.08G086600;Glyma.09G008100;Glyma.15G172500
1532	GO:0006312	mitotic_recombination	39	3	0.42621	Glyma.10G090000;Glyma.11G104200;Glyma.15G276000
1533	GO:0010359	regulation_of_anion_channel_activity	39	3	0.42621	Glyma.06G307500;Glyma.07G262500;Glyma.17G011600
1534	GO:0048587	regulation_of_short-day_photoperiodism,_flowering	39	3	0.42621	Glyma.02G108600;Glyma.18G050300;Glyma.20G035200
1535	GO:0090066	regulation_of_anatomical_structure_size	278	18	0.42721	Glyma.01G208200;Glyma.02G150100;Glyma.03G018800;Glyma.05G162500;Glyma.08G032500;Glyma.10G221100;Glyma.11G034000;Glyma.11G228000;Glyma.12G012800;Glyma.13G035900;Glyma.13G063700;Glyma.13G098600;Glyma.14G157600;Glyma.14G158200;Glyma.14G158600;Glyma.15G087300;Glyma.18G241600;Glyma.20G237500
1536	GO:0042537	benzene-containing_compound_metabolic_process	102	7	0.42768	Glyma.02G029900;Glyma.08G055900;Glyma.08G174900;Glyma.10G018800;Glyma.15G252200;Glyma.20G126800;Glyma.20G179400
1537	GO:0009867	jasmonic_acid_mediated_signaling_pathway	262	17	0.42774	Glyma.01G121209;Glyma.02G261900;Glyma.03G116300;Glyma.04G050300;Glyma.06G050300;Glyma.07G057900;Glyma.07G150900;Glyma.08G234200;Glyma.11G067700;Glyma.11G233300;Glyma.13G047300;Glyma.14G056300;Glyma.15G219300;Glyma.16G026900;Glyma.18G023966;Glyma.18G040000;Glyma.18G201900
1538	GO:0036293	response_to_decreased_oxygen_levels	214	14	0.42907	Glyma.04G035600;Glyma.04G052000;Glyma.04G100300;Glyma.05G162500;Glyma.06G102000;Glyma.10G012900;Glyma.10G016500;Glyma.10G219800;Glyma.11G101200;Glyma.14G156400;Glyma.14G182700;Glyma.15G087300;Glyma.15G201100;Glyma.20G171900
1539	GO:0010431	seed_maturation	134	9	0.42934	Glyma.01G164800;Glyma.02G146100;Glyma.04G198600;Glyma.06G166800;Glyma.08G009900;Glyma.09G241600;Glyma.09G282900;Glyma.10G027900;Glyma.18G040000
1540	GO:2000241	regulation_of_reproductive_process	764	48	0.42972	Glyma.01G152100;Glyma.02G069500;Glyma.02G108600;Glyma.02G241000;Glyma.02G245000;Glyma.02G245700;Glyma.02G252600;Glyma.02G305900;Glyma.03G029800;Glyma.03G141800;Glyma.04G058900;Glyma.04G246600;Glyma.05G018800;Glyma.06G059600;Glyma.06G063000;Glyma.06G116100;Glyma.07G058200;Glyma.07G080900;Glyma.07G171200;Glyma.08G285900;Glyma.10G017600;Glyma.10G221500;Glyma.11G085300;Glyma.11G148362;Glyma.11G211643…
1541	GO:0001501	skeletal_system_development	9	1	0.43162	Glyma.06G102400
1542	GO:0001523	retinoid_metabolic_process	9	1	0.43162	Glyma.09G008900
1543	GO:0006067	ethanol_metabolic_process	9	1	0.43162	Glyma.12G106900
1544	GO:0006616	SRP-dependent_cotranslational_protein_targeting_to_membrane,_translocation	9	1	0.43162	Glyma.18G263000
1545	GO:0009722	detection_of_cytokinin_stimulus	9	1	0.43162	Glyma.13G157300
1546	GO:0010196	nonphotochemical_quenching	9	1	0.43162	Glyma.20G212900
1547	GO:0010226	response_to_lithium_ion	9	1	0.43162	Glyma.20G147600
1548	GO:0031204	posttranslational_protein_targeting_to_membrane,_translocation	9	1	0.43162	Glyma.18G263000
1549	GO:0031641	regulation_of_myelination	9	1	0.43162	Glyma.13G114600
1550	GO:0031642	negative_regulation_of_myelination	9	1	0.43162	Glyma.13G114600
1551	GO:0031644	regulation_of_neurological_system_process	9	1	0.43162	Glyma.13G114600
1552	GO:0031645	negative_regulation_of_neurological_system_process	9	1	0.43162	Glyma.13G114600
1553	GO:0032288	myelin_assembly	9	1	0.43162	Glyma.13G114600
1554	GO:0035914	skeletal_muscle_cell_differentiation	9	1	0.43162	Glyma.06G102400
1555	GO:0036465	synaptic_vesicle_recycling	9	1	0.43162	Glyma.01G127800
1556	GO:0040014	regulation_of_multicellular_organism_growth	9	1	0.43162	Glyma.18G278200
1557	GO:0042572	retinol_metabolic_process	9	1	0.43162	Glyma.09G008900
1558	GO:0042908	xenobiotic_transport	9	1	0.43162	Glyma.13G063700
1559	GO:0043937	regulation_of_sporulation	9	1	0.43162	Glyma.14G195300
1560	GO:0045903	positive_regulation_of_translational_fidelity	9	1	0.43162	Glyma.17G098600
1561	GO:0045912	negative_regulation_of_carbohydrate_metabolic_process	9	1	0.43162	Glyma.10G012900
1562	GO:0051228	mitotic_spindle_disassembly	9	1	0.43162	Glyma.20G163900
1563	GO:0051230	spindle_disassembly	9	1	0.43162	Glyma.20G163900
1564	GO:0051764	actin_crosslink_formation	9	1	0.43162	Glyma.02G296300
1565	GO:0060148	positive_regulation_of_posttranscriptional_gene_silencing	9	1	0.43162	Glyma.02G086100
1566	GO:0071454	cellular_response_to_anoxia	9	1	0.43162	Glyma.10G012900
1567	GO:0080140	regulation_of_jasmonic_acid_metabolic_process	9	1	0.43162	Glyma.12G204400
1568	GO:0080141	regulation_of_jasmonic_acid_biosynthetic_process	9	1	0.43162	Glyma.12G204400
1569	GO:0098528	skeletal_muscle_fiber_differentiation	9	1	0.43162	Glyma.06G102400
1570	GO:1900386	positive_regulation_of_flavonol_biosynthetic_process	9	1	0.43162	Glyma.02G013900
1571	GO:1900459	positive_regulation_of_brassinosteroid_mediated_signaling_pathway	9	1	0.43162	Glyma.05G049300
1572	GO:1902065	response_to_L-glutamate	9	1	0.43162	Glyma.02G277500
1573	GO:1902809	regulation_of_skeletal_muscle_fiber_differentiation	9	1	0.43162	Glyma.06G102400
1574	GO:1990066	energy_quenching	9	1	0.43162	Glyma.20G212900
1575	GO:2001014	regulation_of_skeletal_muscle_cell_differentiation	9	1	0.43162	Glyma.06G102400
1576	GO:2001222	regulation_of_neuron_migration	9	1	0.43162	Glyma.01G127800
1577	GO:0006107	oxaloacetate_metabolic_process	24	2	0.43365	Glyma.02G005500;Glyma.10G006500
1578	GO:0006189	'de_novo'_IMP_biosynthetic_process	24	2	0.43365	Glyma.04G007300;Glyma.09G222700
1579	GO:0006805	xenobiotic_metabolic_process	24	2	0.43365	Glyma.19G011700;Glyma.20G237500
1580	GO:0007112	male_meiosis_cytokinesis	24	2	0.43365	Glyma.05G149700;Glyma.11G253200
1581	GO:0009310	amine_catabolic_process	24	2	0.43365	Glyma.18G116300;Glyma.20G126800
1582	GO:0019320	hexose_catabolic_process	24	2	0.43365	Glyma.01G007200;Glyma.01G007300
1583	GO:0042402	cellular_biogenic_amine_catabolic_process	24	2	0.43365	Glyma.18G116300;Glyma.20G126800
1584	GO:0042547	cell_wall_modification_involved_in_multidimensional_cell_growth	24	2	0.43365	Glyma.05G005800;Glyma.19G006200
1585	GO:0045840	positive_regulation_of_mitotic_nuclear_division	24	2	0.43365	Glyma.14G077200;Glyma.17G248400
1586	GO:1901992	positive_regulation_of_mitotic_cell_cycle_phase_transition	24	2	0.43365	Glyma.14G077200;Glyma.17G248400
1587	GO:0006066	alcohol_metabolic_process	263	17	0.43399	Glyma.02G223600;Glyma.02G226200;Glyma.02G272400;Glyma.03G085500;Glyma.05G180600;Glyma.08G199300;Glyma.09G008900;Glyma.09G282900;Glyma.12G106900;Glyma.14G190300;Glyma.15G038100;Glyma.15G068800;Glyma.16G051300;Glyma.16G076600;Glyma.16G109300;Glyma.17G174500;Glyma.20G237500
1588	GO:0044770	cell_cycle_phase_transition	215	14	0.43599	Glyma.02G019300;Glyma.06G042900;Glyma.08G208000;Glyma.11G095700;Glyma.11G130600;Glyma.11G247400;Glyma.12G021800;Glyma.14G077200;Glyma.14G140800;Glyma.14G224000;Glyma.17G248400;Glyma.17G262300;Glyma.20G021900;Glyma.20G163900
1589	GO:0006766	vitamin_metabolic_process	199	13	0.43658	Glyma.06G235500;Glyma.08G177300;Glyma.09G236400;Glyma.10G070100;Glyma.10G070300;Glyma.10G251500;Glyma.13G152814;Glyma.14G014100;Glyma.18G065700;Glyma.19G210300;Glyma.19G259300;Glyma.20G142000;Glyma.20G179400
1590	GO:0044070	regulation_of_anion_transport	87	6	0.4369	Glyma.06G307500;Glyma.07G262500;Glyma.08G254800;Glyma.17G011600;Glyma.18G277600;Glyma.18G277800
1591	GO:0010563	negative_regulation_of_phosphorus_metabolic_process	103	7	0.43773	Glyma.01G018800;Glyma.02G261900;Glyma.04G087200;Glyma.11G233300;Glyma.14G056300;Glyma.15G172500;Glyma.18G023966
1592	GO:0045936	negative_regulation_of_phosphate_metabolic_process	103	7	0.43773	Glyma.01G018800;Glyma.02G261900;Glyma.04G087200;Glyma.11G233300;Glyma.14G056300;Glyma.15G172500;Glyma.18G023966
1593	GO:0009063	cellular_amino_acid_catabolic_process	135	9	0.4381	Glyma.03G028000;Glyma.06G235500;Glyma.10G166000;Glyma.13G049700;Glyma.15G109300;Glyma.19G042900;Glyma.19G043000;Glyma.20G126800;Glyma.20G223200
1594	GO:0007017	microtubule-based_process	588	37	0.44003	Glyma.03G124400;Glyma.04G101000;Glyma.05G094400;Glyma.05G110200;Glyma.05G149700;Glyma.06G024100;Glyma.07G096500;Glyma.07G132100;Glyma.08G250000;Glyma.08G325200;Glyma.09G200800;Glyma.10G045500;Glyma.10G154200;Glyma.10G182800;Glyma.10G255500;Glyma.11G044200;Glyma.11G055100;Glyma.11G115000;Glyma.11G253200;Glyma.12G191000;Glyma.13G089600;Glyma.13G133200;Glyma.13G310700;Glyma.14G077200;Glyma.14G174400…
1595	GO:0048827	phyllome_development	1256	78	0.44157	Glyma.01G183900;Glyma.01G187400;Glyma.02G019100;Glyma.02G019300;Glyma.02G095600;Glyma.02G109800;Glyma.02G124900;Glyma.03G018800;Glyma.03G029800;Glyma.03G050100;Glyma.03G081900;Glyma.03G134500;Glyma.03G164000;Glyma.03G201200;Glyma.03G214300;Glyma.03G216400;Glyma.04G050300;Glyma.04G242300;Glyma.05G111500;Glyma.05G137500;Glyma.05G169900;Glyma.05G178200;Glyma.05G215900;Glyma.06G050300;Glyma.06G056400…
1596	GO:0043966	histone_H3_acetylation	40	3	0.44258	Glyma.02G277500;Glyma.06G156000;Glyma.10G048500
1597	GO:0055062	phosphate_ion_homeostasis	40	3	0.44258	Glyma.13G161900;Glyma.16G052000;Glyma.18G200500
1598	GO:0071421	manganese_ion_transmembrane_transport	40	3	0.44258	Glyma.07G023600;Glyma.08G076000;Glyma.16G168200
1599	GO:0072506	trivalent_inorganic_anion_homeostasis	40	3	0.44258	Glyma.13G161900;Glyma.16G052000;Glyma.18G200500
1600	GO:0090691	formation_of_plant_organ_boundary	40	3	0.44258	Glyma.03G164000;Glyma.06G315400;Glyma.13G063700
1601	GO:0032886	regulation_of_microtubule-based_process	56	4	0.44597	Glyma.04G101000;Glyma.13G089600;Glyma.14G174400;Glyma.18G265200
1602	GO:0006165	nucleoside_diphosphate_phosphorylation	152	10	0.44617	Glyma.01G007200;Glyma.01G007300;Glyma.04G193400;Glyma.06G172700;Glyma.09G153900;Glyma.10G066700;Glyma.13G151800;Glyma.15G038100;Glyma.16G204600;Glyma.19G190900
1603	GO:0006739	NADP_metabolic_process	72	5	0.44736	Glyma.05G199800;Glyma.06G117300;Glyma.07G013800;Glyma.08G199000;Glyma.15G031500
1604	GO:0065001	specification_of_axis_polarity	72	5	0.44736	Glyma.03G029800;Glyma.03G081900;Glyma.06G056400;Glyma.14G018100;Glyma.18G151400
1605	GO:0010311	lateral_root_formation	120	8	0.44739	Glyma.03G225900;Glyma.08G208000;Glyma.10G132300;Glyma.11G066500;Glyma.11G087300;Glyma.16G141000;Glyma.19G222900;Glyma.20G007900
1606	GO:0044786	cell_cycle_DNA_replication	120	8	0.44739	Glyma.02G019300;Glyma.02G150100;Glyma.03G141800;Glyma.05G020600;Glyma.06G020700;Glyma.08G208000;Glyma.08G299400;Glyma.17G078700
1607	GO:0009825	multidimensional_cell_growth	104	7	0.44775	Glyma.02G109800;Glyma.04G160100;Glyma.05G005800;Glyma.06G020700;Glyma.06G205400;Glyma.07G229100;Glyma.19G006200
1608	GO:0048367	shoot_system_development	2043	126	0.4492	Glyma.01G104200;Glyma.01G113200;Glyma.01G151800;Glyma.01G183900;Glyma.01G187400;Glyma.02G019100;Glyma.02G019300;Glyma.02G069500;Glyma.02G095600;Glyma.02G109800;Glyma.02G124900;Glyma.02G143200;Glyma.02G171600;Glyma.02G241000;Glyma.02G245700;Glyma.02G305900;Glyma.03G018800;Glyma.03G029800;Glyma.03G050100;Glyma.03G070900;Glyma.03G081900;Glyma.03G134500;Glyma.03G164000;Glyma.03G201200;Glyma.03G214300…
1609	GO:0071310	cellular_response_to_organic_substance	2388	147	0.45244	Glyma.01G007200;Glyma.01G007300;Glyma.01G018800;Glyma.01G022400;Glyma.01G036600;Glyma.01G063800;Glyma.01G121209;Glyma.01G127800;Glyma.01G164800;Glyma.01G193000;Glyma.02G034200;Glyma.02G080200;Glyma.02G086100;Glyma.02G134600;Glyma.02G223600;Glyma.02G228200;Glyma.02G241000;Glyma.02G261900;Glyma.02G305900;Glyma.03G116300;Glyma.03G154400;Glyma.03G170300;Glyma.03G219100;Glyma.03G247100;Glyma.04G002600…
1610	GO:0014074	response_to_purine-containing_compound	25	2	0.45463	Glyma.13G235600;Glyma.14G156400
1611	GO:0031321	ascospore-type_prospore_assembly	25	2	0.45463	Glyma.11G115000;Glyma.15G214700
1612	GO:0051438	regulation_of_ubiquitin-protein_transferase_activity	25	2	0.45463	Glyma.03G141800;Glyma.18G037800
1613	GO:0055001	muscle_cell_development	25	2	0.45463	Glyma.06G102400;Glyma.11G063500
1614	GO:1901989	positive_regulation_of_cell_cycle_phase_transition	25	2	0.45463	Glyma.14G077200;Glyma.17G248400
1615	GO:0046686	response_to_cadmium_ion	657	41	0.45604	Glyma.01G081300;Glyma.01G097400;Glyma.01G219400;Glyma.02G005500;Glyma.03G081900;Glyma.03G176300;Glyma.03G261800;Glyma.04G193400;Glyma.06G148500;Glyma.06G172700;Glyma.07G048500;Glyma.08G091500;Glyma.08G174900;Glyma.08G273100;Glyma.08G273150;Glyma.08G285900;Glyma.08G316200;Glyma.08G334000;Glyma.09G167900;Glyma.09G203500;Glyma.09G237600;Glyma.10G006500;Glyma.10G048500;Glyma.11G024100;Glyma.11G098700…
1616	GO:0006767	water-soluble_vitamin_metabolic_process	121	8	0.45669	Glyma.08G177300;Glyma.10G251500;Glyma.14G014100;Glyma.18G065700;Glyma.19G210300;Glyma.19G259300;Glyma.20G142000;Glyma.20G179400
1617	GO:0016115	terpenoid_catabolic_process	41	3	0.45877	Glyma.05G130600;Glyma.16G076600;Glyma.16G109300
1618	GO:0045055	regulated_exocytosis	41	3	0.45877	Glyma.11G144600;Glyma.12G075200;Glyma.13G155800
1619	GO:0050826	response_to_freezing	41	3	0.45877	Glyma.01G216000;Glyma.08G257300;Glyma.17G086400
1620	GO:0009585	red,_far-red_light_phototransduction	57	4	0.45962	Glyma.02G267800;Glyma.03G214300;Glyma.06G002400;Glyma.11G098700
1621	GO:0051445	regulation_of_meiotic_cell_cycle	57	4	0.45962	Glyma.03G141800;Glyma.04G246600;Glyma.06G116100;Glyma.14G195300
1622	GO:0046434	organophosphate_catabolic_process	235	15	0.46203	Glyma.01G007200;Glyma.01G007300;Glyma.04G193400;Glyma.06G172700;Glyma.09G153900;Glyma.10G066700;Glyma.13G009700;Glyma.13G151800;Glyma.14G207800;Glyma.15G038100;Glyma.15G068800;Glyma.16G052000;Glyma.16G204600;Glyma.18G048400;Glyma.19G190900
1623	GO:0070482	response_to_oxygen_levels	219	14	0.46364	Glyma.04G035600;Glyma.04G052000;Glyma.04G100300;Glyma.05G162500;Glyma.06G102000;Glyma.10G012900;Glyma.10G016500;Glyma.10G219800;Glyma.11G101200;Glyma.14G156400;Glyma.14G182700;Glyma.15G087300;Glyma.15G201100;Glyma.20G171900
1624	GO:0006885	regulation_of_pH	138	9	0.46428	Glyma.04G007500;Glyma.07G265900;Glyma.09G010700;Glyma.09G056300;Glyma.13G131200;Glyma.15G115200;Glyma.15G162600;Glyma.17G207700;Glyma.19G019200
1625	GO:0051716	cellular_response_to_stimulus	6789	415	0.46459	Glyma.01G007200;Glyma.01G007300;Glyma.01G018800;Glyma.01G022400;Glyma.01G036600;Glyma.01G041400;Glyma.01G063800;Glyma.01G073400;Glyma.01G077200;Glyma.01G097400;Glyma.01G121209;Glyma.01G127800;Glyma.01G130500;Glyma.01G130800;Glyma.01G158400;Glyma.01G164800;Glyma.01G170300;Glyma.01G181800;Glyma.01G186800;Glyma.01G187400;Glyma.01G193000;Glyma.01G203500;Glyma.01G219400;Glyma.02G004900;Glyma.02G005800…
1626	GO:0003002	regionalization	431	27	0.46591	Glyma.01G104200;Glyma.01G164800;Glyma.01G183900;Glyma.02G019300;Glyma.03G029800;Glyma.03G070900;Glyma.03G081900;Glyma.03G164000;Glyma.04G049500;Glyma.04G101000;Glyma.06G020700;Glyma.06G056400;Glyma.06G102400;Glyma.06G315400;Glyma.08G070967;Glyma.09G160000;Glyma.09G205400;Glyma.10G138500;Glyma.13G043800;Glyma.13G089600;Glyma.14G018100;Glyma.14G140800;Glyma.14G174400;Glyma.15G266500;Glyma.16G209400…
1627	GO:2001252	positive_regulation_of_chromosome_organization	122	8	0.46595	Glyma.02G019300;Glyma.05G020600;Glyma.05G032200;Glyma.07G056000;Glyma.14G077200;Glyma.16G024900;Glyma.17G078700;Glyma.17G248400
1628	GO:0003073	regulation_of_systemic_arterial_blood_pressure	10	1	0.46621	Glyma.19G196700
1629	GO:0003085	negative_regulation_of_systemic_arterial_blood_pressure	10	1	0.46621	Glyma.19G196700
1630	GO:0006116	NADH_oxidation	10	1	0.46621	Glyma.12G106900
1631	GO:0006419	alanyl-tRNA_aminoacylation	10	1	0.46621	Glyma.04G001600
1632	GO:0006537	glutamate_biosynthetic_process	10	1	0.46621	Glyma.14G162300
1633	GO:0006883	cellular_sodium_ion_homeostasis	10	1	0.46621	Glyma.14G177000
1634	GO:0007549	dosage_compensation	10	1	0.46621	Glyma.06G305900
1635	GO:0009186	deoxyribonucleoside_diphosphate_metabolic_process	10	1	0.46621	Glyma.16G056300
1636	GO:0009445	putrescine_metabolic_process	10	1	0.46621	Glyma.03G028000
1637	GO:0009446	putrescine_biosynthetic_process	10	1	0.46621	Glyma.03G028000
1638	GO:0010336	gibberellic_acid_homeostasis	10	1	0.46621	Glyma.03G122900
1639	GO:0010450	inflorescence_meristem_growth	10	1	0.46621	Glyma.03G029800
1640	GO:0010930	negative_regulation_of_auxin_mediated_signaling_pathway	10	1	0.46621	Glyma.15G264300
1641	GO:0015712	hexose_phosphate_transport	10	1	0.46621	Glyma.15G105900
1642	GO:0015760	glucose-6-phosphate_transport	10	1	0.46621	Glyma.15G105900
1643	GO:0015855	pyrimidine_nucleobase_transport	10	1	0.46621	Glyma.02G116400
1644	GO:0015857	uracil_transport	10	1	0.46621	Glyma.02G116400
1645	GO:0016202	regulation_of_striated_muscle_tissue_development	10	1	0.46621	Glyma.06G102400
1646	GO:0019896	axonal_transport_of_mitochondrion	10	1	0.46621	Glyma.20G163900
1647	GO:0030970	retrograde_protein_transport,_ER_to_cytosol	10	1	0.46621	Glyma.18G263000
1648	GO:0031000	response_to_caffeine	10	1	0.46621	Glyma.14G156400
1649	GO:0033306	phytol_metabolic_process	10	1	0.46621	Glyma.16G051300
1650	GO:0036270	response_to_diuretic	10	1	0.46621	Glyma.14G156400
1651	GO:0042303	molting_cycle	10	1	0.46621	Glyma.11G063500
1652	GO:0043279	response_to_alkaloid	10	1	0.46621	Glyma.14G156400
1653	GO:0043534	blood_vessel_endothelial_cell_migration	10	1	0.46621	Glyma.19G196700
1654	GO:0043535	regulation_of_blood_vessel_endothelial_cell_migration	10	1	0.46621	Glyma.19G196700
1655	GO:0045445	myoblast_differentiation	10	1	0.46621	Glyma.06G102400
1656	GO:0045776	negative_regulation_of_blood_pressure	10	1	0.46621	Glyma.19G196700
1657	GO:0046710	GDP_metabolic_process	10	1	0.46621	Glyma.15G102400
1658	GO:0048634	regulation_of_muscle_organ_development	10	1	0.46621	Glyma.06G102400
1659	GO:0048641	regulation_of_skeletal_muscle_tissue_development	10	1	0.46621	Glyma.06G102400
1660	GO:0051014	actin_filament_severing	10	1	0.46621	Glyma.13G098600
1661	GO:0060055	angiogenesis_involved_in_wound_healing	10	1	0.46621	Glyma.19G196700
1662	GO:0061687	detoxification_of_inorganic_compound	10	1	0.46621	Glyma.01G219100
1663	GO:0071030	nuclear_mRNA_surveillance_of_spliceosomal_pre-mRNA_splicing	10	1	0.46621	Glyma.06G305900
1664	GO:0071048	nuclear_retention_of_unspliced_pre-mRNA_at_the_site_of_transcription	10	1	0.46621	Glyma.06G305900
1665	GO:0071588	hydrogen_peroxide_mediated_signaling_pathway	10	1	0.46621	Glyma.13G316900
1666	GO:0080169	cellular_response_to_boron-containing_substance_deprivation	10	1	0.46621	Glyma.08G320200
1667	GO:0090148	membrane_fission	10	1	0.46621	Glyma.20G163900
1668	GO:1901861	regulation_of_muscle_tissue_development	10	1	0.46621	Glyma.06G102400
1669	GO:1903173	fatty_alcohol_metabolic_process	10	1	0.46621	Glyma.16G051300
1670	GO:1903513	endoplasmic_reticulum_to_cytosol_transport	10	1	0.46621	Glyma.18G263000
1671	GO:1903791	uracil_transmembrane_transport	10	1	0.46621	Glyma.02G116400
1672	GO:1904082	pyrimidine_nucleobase_transmembrane_transport	10	1	0.46621	Glyma.02G116400
1673	GO:1905183	negative_regulation_of_protein_serine/threonine_phosphatase_activity	10	1	0.46621	Glyma.01G018800
1674	GO:1905613	regulation_of_developmental_vegetative_growth	10	1	0.46621	Glyma.03G134500
1675	GO:1990138	neuron_projection_extension	10	1	0.46621	Glyma.01G127800
1676	GO:2000738	positive_regulation_of_stem_cell_differentiation	10	1	0.46621	Glyma.06G102400
1677	GO:0050793	regulation_of_developmental_process	1854	114	0.46662	Glyma.01G036600;Glyma.01G127800;Glyma.01G151800;Glyma.01G152100;Glyma.01G216000;Glyma.02G013900;Glyma.02G019300;Glyma.02G029900;Glyma.02G034200;Glyma.02G069500;Glyma.02G080200;Glyma.02G108600;Glyma.02G241000;Glyma.02G245000;Glyma.02G245700;Glyma.02G252600;Glyma.02G305900;Glyma.03G018800;Glyma.03G029800;Glyma.03G134500;Glyma.03G164000;Glyma.03G170300;Glyma.03G173300;Glyma.03G214300;Glyma.04G009400…
1678	GO:0009955	adaxial/abaxial_pattern_specification	90	6	0.46949	Glyma.03G029800;Glyma.03G081900;Glyma.06G056400;Glyma.14G018100;Glyma.14G140800;Glyma.18G151400
1679	GO:1901605	alpha-amino_acid_metabolic_process	628	39	0.47076	Glyma.01G099800;Glyma.02G228100;Glyma.03G028000;Glyma.03G029900;Glyma.03G030600;Glyma.03G030800;Glyma.03G069400;Glyma.04G007300;Glyma.06G235500;Glyma.06G263850;Glyma.07G195300;Glyma.08G091500;Glyma.08G169451;Glyma.09G255000;Glyma.10G044300;Glyma.10G166000;Glyma.11G003500;Glyma.12G150500;Glyma.12G222400;Glyma.13G049700;Glyma.13G181000;Glyma.13G222300;Glyma.13G242100;Glyma.13G279200;Glyma.13G372200…
1680	GO:0006333	chromatin_assembly_or_disassembly	155	10	0.47088	Glyma.02G015100;Glyma.02G245000;Glyma.04G016800;Glyma.04G087200;Glyma.06G017100;Glyma.08G227400;Glyma.11G146481;Glyma.11G241702;Glyma.15G032300;Glyma.15G222200
1681	GO:0031400	negative_regulation_of_protein_modification_process	139	9	0.47296	Glyma.01G018800;Glyma.01G127800;Glyma.02G261900;Glyma.03G141800;Glyma.04G087200;Glyma.11G233300;Glyma.14G056300;Glyma.15G172500;Glyma.18G023966
1682	GO:0002833	positive_regulation_of_response_to_biotic_stimulus	58	4	0.47315	Glyma.03G141800;Glyma.05G178200;Glyma.08G135200;Glyma.13G047300
1683	GO:0007602	phototransduction	58	4	0.47315	Glyma.02G267800;Glyma.03G214300;Glyma.06G002400;Glyma.11G098700
1684	GO:0000289	nuclear-transcribed_mRNA_poly(A)_tail_shortening	42	3	0.47474	Glyma.11G180500;Glyma.12G093100;Glyma.13G314100
1685	GO:0009410	response_to_xenobiotic_stimulus	42	3	0.47474	Glyma.14G156400;Glyma.19G011700;Glyma.20G237500
1686	GO:0055083	monovalent_inorganic_anion_homeostasis	42	3	0.47474	Glyma.13G161900;Glyma.16G052000;Glyma.18G200500
1687	GO:0010962	regulation_of_glucan_biosynthetic_process	26	2	0.47516	Glyma.03G247100;Glyma.19G244800
1688	GO:0032206	positive_regulation_of_telomere_maintenance	26	2	0.47516	Glyma.05G020600;Glyma.17G078700
1689	GO:0033206	meiotic_cytokinesis	26	2	0.47516	Glyma.05G149700;Glyma.11G253200
1690	GO:0034502	protein_localization_to_chromosome	26	2	0.47516	Glyma.05G020600;Glyma.17G078700
1691	GO:0048598	embryonic_morphogenesis	156	10	0.47907	Glyma.02G019100;Glyma.04G101000;Glyma.06G102400;Glyma.08G070967;Glyma.09G160000;Glyma.10G138500;Glyma.13G043800;Glyma.13G089600;Glyma.14G174400;Glyma.16G209400
1692	GO:0009914	hormone_transport	254	16	0.47975	Glyma.01G063800;Glyma.01G152100;Glyma.02G019300;Glyma.02G252600;Glyma.04G052100;Glyma.04G194600;Glyma.06G171400;Glyma.11G087300;Glyma.13G063700;Glyma.13G118800;Glyma.13G118900;Glyma.13G119000;Glyma.13G220100;Glyma.17G128500;Glyma.19G105100;Glyma.20G145000
1693	GO:0043562	cellular_response_to_nitrogen_levels	91	6	0.48025	Glyma.01G041400;Glyma.03G040600;Glyma.06G200800;Glyma.13G240600;Glyma.15G149800;Glyma.19G111000
1694	GO:0060271	cilium_assembly	75	5	0.48319	Glyma.04G101000;Glyma.13G089600;Glyma.14G174400;Glyma.15G077700;Glyma.15G192700
1695	GO:0019359	nicotinamide_nucleotide_biosynthetic_process	173	11	0.4845	Glyma.01G007200;Glyma.01G007300;Glyma.04G193400;Glyma.06G117300;Glyma.06G172700;Glyma.09G153900;Glyma.10G066700;Glyma.13G151800;Glyma.15G038100;Glyma.16G204600;Glyma.19G190900
1696	GO:0006575	cellular_modified_amino_acid_metabolic_process	255	16	0.48616	Glyma.02G187200;Glyma.03G085500;Glyma.03G176300;Glyma.05G180600;Glyma.06G193500;Glyma.07G140200;Glyma.08G174900;Glyma.11G212900;Glyma.11G216400;Glyma.13G222300;Glyma.15G252200;Glyma.16G001900;Glyma.18G043700;Glyma.19G177001;Glyma.20G101100;Glyma.20G179400
1697	GO:1903047	mitotic_cell_cycle_process	599	37	0.48622	Glyma.02G019300;Glyma.02G150100;Glyma.03G141800;Glyma.04G142700;Glyma.05G020600;Glyma.06G042900;Glyma.06G081500;Glyma.06G225400;Glyma.06G240400;Glyma.07G096500;Glyma.07G132100;Glyma.08G117500;Glyma.08G208000;Glyma.10G090000;Glyma.11G095700;Glyma.11G130600;Glyma.11G247400;Glyma.12G017400;Glyma.12G021800;Glyma.12G191500;Glyma.12G191700;Glyma.13G126000;Glyma.13G174300;Glyma.13G179400;Glyma.14G012800…
1698	GO:0051648	vesicle_localization	59	4	0.48656	Glyma.10G182800;Glyma.11G144600;Glyma.12G075200;Glyma.18G241600
1699	GO:0051650	establishment_of_vesicle_localization	59	4	0.48656	Glyma.10G182800;Glyma.11G144600;Glyma.12G075200;Glyma.18G241600
1700	GO:0031331	positive_regulation_of_cellular_catabolic_process	157	10	0.48723	Glyma.02G267800;Glyma.04G050300;Glyma.06G050300;Glyma.06G074300;Glyma.06G102400;Glyma.07G061500;Glyma.14G077200;Glyma.16G030000;Glyma.17G202700;Glyma.17G248400
1701	GO:0045165	cell_fate_commitment	157	10	0.48723	Glyma.01G047800;Glyma.03G029800;Glyma.04G049500;Glyma.06G308900;Glyma.12G096000;Glyma.12G190500;Glyma.13G234200;Glyma.13G271650;Glyma.13G311200;Glyma.15G266500
1702	GO:0000910	cytokinesis	288	18	0.48776	Glyma.02G019300;Glyma.02G150100;Glyma.04G142700;Glyma.05G149700;Glyma.06G081500;Glyma.06G225400;Glyma.06G240400;Glyma.07G096500;Glyma.08G117500;Glyma.11G253200;Glyma.12G191500;Glyma.12G191700;Glyma.13G126000;Glyma.13G174300;Glyma.13G179400;Glyma.14G012800;Glyma.14G012900;Glyma.20G163900
1703	GO:0071215	cellular_response_to_abscisic_acid_stimulus	600	37	0.4904	Glyma.01G018800;Glyma.02G034200;Glyma.02G080200;Glyma.02G134600;Glyma.02G223600;Glyma.02G228200;Glyma.02G261900;Glyma.02G305900;Glyma.03G247100;Glyma.05G043800;Glyma.05G043900;Glyma.05G175600;Glyma.06G249800;Glyma.07G148900;Glyma.07G155500;Glyma.08G132800;Glyma.08G249200;Glyma.09G098400;Glyma.09G139600;Glyma.10G236000;Glyma.11G233300;Glyma.11G236600;Glyma.13G195200;Glyma.14G056300;Glyma.14G162100…
1704	GO:0097306	cellular_response_to_alcohol	600	37	0.4904	Glyma.01G018800;Glyma.02G034200;Glyma.02G080200;Glyma.02G134600;Glyma.02G223600;Glyma.02G228200;Glyma.02G261900;Glyma.02G305900;Glyma.03G247100;Glyma.05G043800;Glyma.05G043900;Glyma.05G175600;Glyma.06G249800;Glyma.07G148900;Glyma.07G155500;Glyma.08G132800;Glyma.08G249200;Glyma.09G098400;Glyma.09G139600;Glyma.10G236000;Glyma.11G233300;Glyma.11G236600;Glyma.13G195200;Glyma.14G056300;Glyma.14G162100…
1705	GO:0007420	brain_development	43	3	0.4905	Glyma.12G084300;Glyma.14G077200;Glyma.17G248400
1706	GO:0008300	isoprenoid_catabolic_process	43	3	0.4905	Glyma.05G130600;Glyma.16G076600;Glyma.16G109300
1707	GO:0010720	positive_regulation_of_cell_development	43	3	0.4905	Glyma.01G127800;Glyma.06G102400;Glyma.13G114600
1708	GO:0060322	head_development	43	3	0.4905	Glyma.12G084300;Glyma.14G077200;Glyma.17G248400
1709	GO:0009070	serine_family_amino_acid_biosynthetic_process	76	5	0.49496	Glyma.10G166000;Glyma.13G222300;Glyma.13G372200;Glyma.18G116900;Glyma.20G223200
1710	GO:0009887	animal_organ_morphogenesis	76	5	0.49496	Glyma.03G029800;Glyma.04G101000;Glyma.06G102400;Glyma.13G089600;Glyma.14G174400
1711	GO:0051046	regulation_of_secretion	76	5	0.49496	Glyma.09G261200;Glyma.10G130800;Glyma.16G116200;Glyma.18G241600;Glyma.20G081500
1712	GO:0072598	protein_localization_to_chloroplast	76	5	0.49496	Glyma.02G124500;Glyma.16G067000;Glyma.17G059100;Glyma.18G011900;Glyma.19G079600
1713	GO:1903530	regulation_of_secretion_by_cell	76	5	0.49496	Glyma.09G261200;Glyma.10G130800;Glyma.16G116200;Glyma.18G241600;Glyma.20G081500
1714	GO:0007098	centrosome_cycle	27	2	0.4952	Glyma.14G077200;Glyma.17G248400
1715	GO:0007548	sex_differentiation	27	2	0.4952	Glyma.14G077200;Glyma.17G248400
1716	GO:0032885	regulation_of_polysaccharide_biosynthetic_process	27	2	0.4952	Glyma.03G247100;Glyma.19G244800
1717	GO:0034059	response_to_anoxia	27	2	0.4952	Glyma.10G012900;Glyma.10G016500
1718	GO:0045666	positive_regulation_of_neuron_differentiation	27	2	0.4952	Glyma.01G127800;Glyma.13G114600
1719	GO:0045910	negative_regulation_of_DNA_recombination	27	2	0.4952	Glyma.06G199800;Glyma.14G140800
1720	GO:0046500	S-adenosylmethionine_metabolic_process	27	2	0.4952	Glyma.10G144300;Glyma.16G000200
1721	GO:0051146	striated_muscle_cell_differentiation	27	2	0.4952	Glyma.06G102400;Glyma.11G063500
1722	GO:0000212	meiotic_spindle_organization	11	1	0.49869	Glyma.15G063200
1723	GO:0001756	somitogenesis	11	1	0.49869	Glyma.06G102400
1724	GO:0001764	neuron_migration	11	1	0.49869	Glyma.01G127800
1725	GO:0006121	mitochondrial_electron_transport,_succinate_to_ubiquinone	11	1	0.49869	Glyma.02G057400
1726	GO:0006183	GTP_biosynthetic_process	11	1	0.49869	Glyma.15G263100
1727	GO:0006527	arginine_catabolic_process	11	1	0.49869	Glyma.03G028000
1728	GO:0006729	tetrahydrobiopterin_biosynthetic_process	11	1	0.49869	Glyma.03G085500
1729	GO:0006842	tricarboxylic_acid_transport	11	1	0.49869	Glyma.08G115600
1730	GO:0006850	mitochondrial_pyruvate_transmembrane_transport	11	1	0.49869	Glyma.19G087200
1731	GO:0007142	male_meiosis_II	11	1	0.49869	Glyma.19G167200
1732	GO:0007519	skeletal_muscle_tissue_development	11	1	0.49869	Glyma.06G102400
1733	GO:0008277	regulation_of_G_protein-coupled_receptor_signaling_pathway	11	1	0.49869	Glyma.03G085500
1734	GO:0030239	myofibril_assembly	11	1	0.49869	Glyma.06G102400
1735	GO:0032480	negative_regulation_of_type_I_interferon_production	11	1	0.49869	Glyma.11G137900
1736	GO:0035336	long-chain_fatty-acyl-CoA_metabolic_process	11	1	0.49869	Glyma.11G185300
1737	GO:0035674	tricarboxylic_acid_transmembrane_transport	11	1	0.49869	Glyma.08G115600
1738	GO:0039532	negative_regulation_of_viral-induced_cytoplasmic_pattern_recognition_receptor_si...	11	1	0.49869	Glyma.11G137900
1739	GO:0039536	negative_regulation_of_RIG-I_signaling_pathway	11	1	0.49869	Glyma.11G137900
1740	GO:0045214	sarcomere_organization	11	1	0.49869	Glyma.06G102400
1741	GO:0046146	tetrahydrobiopterin_metabolic_process	11	1	0.49869	Glyma.03G085500
1742	GO:0046459	short-chain_fatty_acid_metabolic_process	11	1	0.49869	Glyma.18G202800
1743	GO:0051639	actin_filament_network_formation	11	1	0.49869	Glyma.02G296300
1744	GO:0060538	skeletal_muscle_organ_development	11	1	0.49869	Glyma.06G102400
1745	GO:0061053	somite_development	11	1	0.49869	Glyma.06G102400
1746	GO:0070189	kynurenine_metabolic_process	11	1	0.49869	Glyma.20G126800
1747	GO:0070544	histone_H3-K36_demethylation	11	1	0.49869	Glyma.11G130600
1748	GO:0071222	cellular_response_to_lipopolysaccharide	11	1	0.49869	Glyma.01G127800
1749	GO:0090342	regulation_of_cell_aging	11	1	0.49869	Glyma.19G194300
1750	GO:0042214	terpene_metabolic_process	142	9	0.4988	Glyma.06G324200;Glyma.07G187700;Glyma.11G079400;Glyma.13G231300;Glyma.14G023000;Glyma.15G089000;Glyma.15G264300;Glyma.16G089700;Glyma.17G259600
1751	GO:0009877	nodulation	60	4	0.49982	Glyma.05G162500;Glyma.10G194500;Glyma.16G043400;Glyma.19G113100
1752	GO:0009880	embryonic_pattern_specification	60	4	0.49982	Glyma.04G194600;Glyma.06G171400;Glyma.17G128500;Glyma.17G256500
1753	GO:0009902	chloroplast_relocation	60	4	0.49982	Glyma.05G218400;Glyma.16G095000;Glyma.16G206400;Glyma.18G021300
1754	GO:0051051	negative_regulation_of_transport	60	4	0.49982	Glyma.02G305900;Glyma.09G261200;Glyma.10G130800;Glyma.20G081500
1755	GO:0051667	establishment_of_plastid_localization	60	4	0.49982	Glyma.05G218400;Glyma.16G095000;Glyma.16G206400;Glyma.18G021300
1756	GO:0019363	pyridine_nucleotide_biosynthetic_process	175	11	0.49997	Glyma.01G007200;Glyma.01G007300;Glyma.04G193400;Glyma.06G117300;Glyma.06G172700;Glyma.09G153900;Glyma.10G066700;Glyma.13G151800;Glyma.15G038100;Glyma.16G204600;Glyma.19G190900
1757	GO:0006412	translation	1540	94	0.50241	Glyma.01G024000;Glyma.01G207700;Glyma.01G240000;Glyma.02G040700;Glyma.02G047800;Glyma.02G049300;Glyma.02G067400;Glyma.02G085300;Glyma.02G200300;Glyma.02G239700;Glyma.02G253500;Glyma.02G263200;Glyma.02G276600;Glyma.03G086400;Glyma.03G142200;Glyma.03G142300;Glyma.03G205800;Glyma.03G227100;Glyma.03G234600;Glyma.03G235000;Glyma.03G260900;Glyma.04G001600;Glyma.04G018000;Glyma.04G050300;Glyma.04G063000…
1758	GO:0048509	regulation_of_meristem_development	307	19	0.50308	Glyma.01G036600;Glyma.01G216000;Glyma.02G080200;Glyma.02G305900;Glyma.03G029800;Glyma.03G134500;Glyma.04G052100;Glyma.05G175600;Glyma.06G221900;Glyma.07G171200;Glyma.07G238400;Glyma.07G263600;Glyma.08G132800;Glyma.09G205400;Glyma.13G155400;Glyma.14G182700;Glyma.14G224000;Glyma.17G035000;Glyma.17G262300
1759	GO:0071496	cellular_response_to_external_stimulus	521	32	0.50394	Glyma.01G041400;Glyma.01G097400;Glyma.02G005800;Glyma.02G150200;Glyma.03G040600;Glyma.05G180600;Glyma.06G200800;Glyma.08G174900;Glyma.08G273100;Glyma.08G273150;Glyma.08G320200;Glyma.09G203500;Glyma.09G250600;Glyma.10G006700;Glyma.10G017600;Glyma.10G023700;Glyma.10G046400;Glyma.10G221100;Glyma.12G047500;Glyma.12G194200;Glyma.13G240600;Glyma.13G270400;Glyma.13G284900;Glyma.15G149800;Glyma.15G252200…
1760	GO:0071396	cellular_response_to_lipid	949	58	0.50526	Glyma.01G018800;Glyma.01G036600;Glyma.01G127800;Glyma.02G034200;Glyma.02G080200;Glyma.02G134600;Glyma.02G223600;Glyma.02G228200;Glyma.02G261900;Glyma.02G305900;Glyma.03G154400;Glyma.03G170300;Glyma.03G247100;Glyma.04G240300;Glyma.05G043800;Glyma.05G043900;Glyma.05G049300;Glyma.05G056300;Glyma.05G175600;Glyma.06G193800;Glyma.06G249800;Glyma.07G148900;Glyma.07G155500;Glyma.08G132800;Glyma.08G249200…
1761	GO:0005992	trehalose_biosynthetic_process	44	3	0.50602	Glyma.06G184200;Glyma.08G169451;Glyma.17G067800
1762	GO:0010389	regulation_of_G2/M_transition_of_mitotic_cell_cycle	44	3	0.50602	Glyma.08G208000;Glyma.14G224000;Glyma.17G262300
1763	GO:0010374	stomatal_complex_development	143	9	0.50734	Glyma.01G020500;Glyma.02G019300;Glyma.04G022500;Glyma.05G007100;Glyma.06G042900;Glyma.06G056400;Glyma.08G208000;Glyma.08G286700;Glyma.19G007700
1764	GO:0009206	purine_ribonucleoside_triphosphate_biosynthetic_process	242	15	0.5083	Glyma.01G007200;Glyma.01G007300;Glyma.04G193400;Glyma.06G172700;Glyma.08G030200;Glyma.09G056300;Glyma.09G153900;Glyma.10G066700;Glyma.13G151800;Glyma.15G038100;Glyma.15G162600;Glyma.15G263100;Glyma.16G204600;Glyma.19G019200;Glyma.19G190900
1765	GO:0044036	cell_wall_macromolecule_metabolic_process	374	23	0.50947	Glyma.01G081300;Glyma.01G160100;Glyma.04G142700;Glyma.06G225400;Glyma.08G107300;Glyma.09G038600;Glyma.11G017100;Glyma.11G044800;Glyma.12G049100;Glyma.12G080100;Glyma.12G197600;Glyma.13G094900;Glyma.13G095000;Glyma.13G095300;Glyma.13G127300;Glyma.13G304400;Glyma.13G322500;Glyma.16G045000;Glyma.16G119200;Glyma.16G132800;Glyma.17G065300;Glyma.17G065400;Glyma.19G091600
1766	GO:0001666	response_to_hypoxia	193	12	0.51149	Glyma.04G035600;Glyma.04G052000;Glyma.04G100300;Glyma.05G162500;Glyma.06G102000;Glyma.10G219800;Glyma.11G101200;Glyma.14G156400;Glyma.14G182700;Glyma.15G087300;Glyma.15G201100;Glyma.20G171900
1767	GO:0009147	pyrimidine_nucleoside_triphosphate_metabolic_process	28	2	0.51475	Glyma.14G207800;Glyma.18G048400
1768	GO:0009938	negative_regulation_of_gibberellic_acid_mediated_signaling_pathway	28	2	0.51475	Glyma.17G055200;Glyma.18G040000
1769	GO:0046365	monosaccharide_catabolic_process	28	2	0.51475	Glyma.01G007200;Glyma.01G007300
1770	GO:0048609	multicellular_organismal_reproductive_process	474	29	0.51497	Glyma.01G164800;Glyma.02G095600;Glyma.02G146100;Glyma.04G198600;Glyma.04G246600;Glyma.05G149700;Glyma.06G116100;Glyma.06G166800;Glyma.08G009900;Glyma.09G025500;Glyma.09G224800;Glyma.09G241600;Glyma.09G282900;Glyma.10G027900;Glyma.11G253200;Glyma.12G012200;Glyma.13G091200;Glyma.14G077200;Glyma.15G063200;Glyma.15G192700;Glyma.15G275400;Glyma.16G132800;Glyma.17G026900;Glyma.17G069100;Glyma.17G248400…
1771	GO:0010051	xylem_and_phloem_pattern_formation	177	11	0.51533	Glyma.01G104200;Glyma.03G070900;Glyma.04G049500;Glyma.06G020700;Glyma.08G070967;Glyma.09G160000;Glyma.09G205400;Glyma.10G138500;Glyma.13G043800;Glyma.16G209400;Glyma.17G256500
1772	GO:0051239	regulation_of_multicellular_organismal_process	1545	94	0.51564	Glyma.01G127800;Glyma.01G151800;Glyma.01G152100;Glyma.02G019300;Glyma.02G029900;Glyma.02G034200;Glyma.02G069500;Glyma.02G108600;Glyma.02G241000;Glyma.02G245000;Glyma.02G245700;Glyma.02G252600;Glyma.02G305900;Glyma.03G018800;Glyma.03G029800;Glyma.03G134500;Glyma.03G170300;Glyma.03G173300;Glyma.03G214300;Glyma.04G009400;Glyma.04G022500;Glyma.04G058900;Glyma.04G152400;Glyma.04G170600;Glyma.05G007100…
1773	GO:0051701	interaction_with_host	144	9	0.51583	Glyma.03G032300;Glyma.08G096800;Glyma.09G022300;Glyma.09G022500;Glyma.09G022800;Glyma.09G023000;Glyma.15G128700;Glyma.15G129100;Glyma.20G040600
1774	GO:0055046	microgametogenesis	111	7	0.51668	Glyma.05G149700;Glyma.09G224800;Glyma.11G253200;Glyma.12G012200;Glyma.13G091200;Glyma.15G275400;Glyma.17G069100
1775	GO:0009832	plant-type_cell_wall_biogenesis	359	22	0.51741	Glyma.04G142700;Glyma.04G160000;Glyma.04G160100;Glyma.06G205400;Glyma.06G205500;Glyma.06G225400;Glyma.08G117500;Glyma.11G017100;Glyma.11G156304;Glyma.12G028300;Glyma.12G191500;Glyma.12G191700;Glyma.13G126000;Glyma.13G174300;Glyma.13G226000;Glyma.13G327100;Glyma.14G012800;Glyma.14G012900;Glyma.15G266500;Glyma.17G030700;Glyma.17G132600;Glyma.18G241600
1776	GO:0007584	response_to_nutrient	78	5	0.51818	Glyma.02G277500;Glyma.09G241600;Glyma.09G250600;Glyma.13G047300;Glyma.18G065700
1777	GO:0044782	cilium_organization	78	5	0.51818	Glyma.04G101000;Glyma.13G089600;Glyma.14G174400;Glyma.15G077700;Glyma.15G192700
1778	GO:0046128	purine_ribonucleoside_metabolic_process	78	5	0.51818	Glyma.01G229200;Glyma.03G216400;Glyma.11G012000;Glyma.15G102400;Glyma.15G263100
1779	GO:1901616	organic_hydroxy_compound_catabolic_process	78	5	0.51818	Glyma.08G199300;Glyma.15G038100;Glyma.15G068800;Glyma.16G076600;Glyma.16G109300
1780	GO:0009124	nucleoside_monophosphate_biosynthetic_process	343	21	0.52021	Glyma.01G007200;Glyma.01G007300;Glyma.04G007300;Glyma.04G193400;Glyma.06G172700;Glyma.08G030200;Glyma.09G056300;Glyma.09G153900;Glyma.09G222700;Glyma.10G066700;Glyma.13G025800;Glyma.13G151800;Glyma.14G207800;Glyma.15G038100;Glyma.15G162600;Glyma.15G263100;Glyma.16G204600;Glyma.18G048400;Glyma.19G019200;Glyma.19G190900;Glyma.20G059200
1781	GO:0009112	nucleobase_metabolic_process	128	8	0.52069	Glyma.02G116400;Glyma.02G272400;Glyma.04G007300;Glyma.04G065800;Glyma.09G050800;Glyma.09G222700;Glyma.13G240600;Glyma.13G340300
1782	GO:0000381	regulation_of_alternative_mRNA_splicing,_via_spliceosome	45	3	0.52129	Glyma.02G247800;Glyma.06G102400;Glyma.14G068500
1783	GO:0005991	trehalose_metabolic_process	45	3	0.52129	Glyma.06G184200;Glyma.08G169451;Glyma.17G067800
1784	GO:0007004	telomere_maintenance_via_telomerase	45	3	0.52129	Glyma.05G020600;Glyma.06G305900;Glyma.17G078700
1785	GO:0032875	regulation_of_DNA_endoreduplication	45	3	0.52129	Glyma.02G019300;Glyma.02G150100;Glyma.06G020700
1786	GO:0042168	heme_metabolic_process	45	3	0.52129	Glyma.03G170300;Glyma.06G221900;Glyma.08G005000
1787	GO:0009145	purine_nucleoside_triphosphate_biosynthetic_process	244	15	0.52136	Glyma.01G007200;Glyma.01G007300;Glyma.04G193400;Glyma.06G172700;Glyma.08G030200;Glyma.09G056300;Glyma.09G153900;Glyma.10G066700;Glyma.13G151800;Glyma.15G038100;Glyma.15G162600;Glyma.15G263100;Glyma.16G204600;Glyma.19G019200;Glyma.19G190900
1788	GO:0042435	indole-containing_compound_biosynthetic_process	95	6	0.52253	Glyma.03G029900;Glyma.03G030600;Glyma.03G030800;Glyma.08G169451;Glyma.11G003500;Glyma.11G256500
1789	GO:0009845	seed_germination	443	27	0.52458	Glyma.02G029900;Glyma.02G034200;Glyma.02G081000;Glyma.02G241000;Glyma.02G305900;Glyma.03G170300;Glyma.04G009400;Glyma.04G170600;Glyma.10G224000;Glyma.10G243800;Glyma.11G003400;Glyma.11G211643;Glyma.12G204400;Glyma.12G205700;Glyma.14G014100;Glyma.14G049000;Glyma.14G162100;Glyma.14G210600;Glyma.16G132800;Glyma.16G206400;Glyma.17G055200;Glyma.17G090900;Glyma.18G040000;Glyma.18G044200;Glyma.20G129200…
1790	GO:0019750	chloroplast_localization	62	4	0.52588	Glyma.05G218400;Glyma.16G095000;Glyma.16G206400;Glyma.18G021300
1791	GO:0051275	beta-glucan_catabolic_process	62	4	0.52588	Glyma.03G216100;Glyma.05G216400;Glyma.08G022300;Glyma.18G030700
1792	GO:0051644	plastid_localization	62	4	0.52588	Glyma.05G218400;Glyma.16G095000;Glyma.16G206400;Glyma.18G021300
1793	GO:0000455	enzyme-directed_rRNA_pseudouridine_synthesis	12	1	0.5292	Glyma.10G207800
1794	GO:0002238	response_to_molecule_of_fungal_origin	12	1	0.5292	Glyma.11G234300
1795	GO:0006168	adenine_salvage	12	1	0.5292	Glyma.04G065800
1796	GO:0006336	DNA_replication-independent_nucleosome_assembly	12	1	0.5292	Glyma.04G087200
1797	GO:0006542	glutamine_biosynthetic_process	12	1	0.5292	Glyma.06G263850
1798	GO:0006556	S-adenosylmethionine_biosynthetic_process	12	1	0.5292	Glyma.10G144300
1799	GO:0006569	tryptophan_catabolic_process	12	1	0.5292	Glyma.20G126800
1800	GO:0006598	polyamine_catabolic_process	12	1	0.5292	Glyma.18G116300
1801	GO:0009871	jasmonic_acid_and_ethylene-dependent_systemic_resistance,_ethylene_mediated_sign...	12	1	0.5292	Glyma.15G264300
1802	GO:0009961	response_to_1-aminocyclopropane-1-carboxylic_acid	12	1	0.5292	Glyma.12G235800
1803	GO:0015812	gamma-aminobutyric_acid_transport	12	1	0.5292	Glyma.12G181100
1804	GO:0019405	alditol_catabolic_process	12	1	0.5292	Glyma.15G038100
1805	GO:0019563	glycerol_catabolic_process	12	1	0.5292	Glyma.15G038100
1806	GO:0031022	nuclear_migration_along_microfilament	12	1	0.5292	Glyma.16G206400
1807	GO:0032790	ribosome_disassembly	12	1	0.5292	Glyma.20G106900
1808	GO:0032876	negative_regulation_of_DNA_endoreduplication	12	1	0.5292	Glyma.06G020700
1809	GO:0034227	tRNA_thio-modification	12	1	0.5292	Glyma.04G002200
1810	GO:0034643	establishment_of_mitochondrion_localization,_microtubule-mediated	12	1	0.5292	Glyma.20G163900
1811	GO:0046218	indolalkylamine_catabolic_process	12	1	0.5292	Glyma.20G126800
1812	GO:0047497	mitochondrion_transport_along_microtubule	12	1	0.5292	Glyma.20G163900
1813	GO:0048478	replication_fork_protection	12	1	0.5292	Glyma.06G199800
1814	GO:0051654	establishment_of_mitochondrion_localization	12	1	0.5292	Glyma.20G163900
1815	GO:0051761	sesquiterpene_metabolic_process	12	1	0.5292	Glyma.07G187700
1816	GO:0051762	sesquiterpene_biosynthetic_process	12	1	0.5292	Glyma.07G187700
1817	GO:0071452	cellular_response_to_singlet_oxygen	12	1	0.5292	Glyma.09G250600
1818	GO:0090436	leaf_pavement_cell_development	12	1	0.5292	Glyma.02G019300
1819	GO:0097501	stress_response_to_metal_ion	12	1	0.5292	Glyma.01G219100
1820	GO:0099515	actin_filament-based_transport	12	1	0.5292	Glyma.16G206400
1821	GO:1902326	positive_regulation_of_chlorophyll_biosynthetic_process	12	1	0.5292	Glyma.17G055200
1822	GO:1904668	positive_regulation_of_ubiquitin_protein_ligase_activity	12	1	0.5292	Glyma.18G037800
1823	GO:2000736	regulation_of_stem_cell_differentiation	12	1	0.5292	Glyma.06G102400
1824	GO:1901800	positive_regulation_of_proteasomal_protein_catabolic_process	79	5	0.52963	Glyma.02G267800;Glyma.06G074300;Glyma.14G077200;Glyma.17G202700;Glyma.17G248400
1825	GO:0009738	abscisic_acid-activated_signaling_pathway	544	33	0.53272	Glyma.01G018800;Glyma.02G034200;Glyma.02G080200;Glyma.02G134600;Glyma.02G223600;Glyma.02G228200;Glyma.02G261900;Glyma.05G043800;Glyma.05G043900;Glyma.05G175600;Glyma.06G249800;Glyma.07G148900;Glyma.07G155500;Glyma.08G132800;Glyma.08G249200;Glyma.09G098400;Glyma.09G139600;Glyma.10G236000;Glyma.11G233300;Glyma.11G236600;Glyma.13G195200;Glyma.14G056300;Glyma.14G162100;Glyma.14G190300;Glyma.14G195200…
1826	GO:0006376	mRNA_splice_site_selection	29	2	0.53379	Glyma.02G247800;Glyma.14G068500
1827	GO:0009240	isopentenyl_diphosphate_biosynthetic_process	29	2	0.53379	Glyma.16G089000;Glyma.17G089600
1828	GO:0010508	positive_regulation_of_autophagy	29	2	0.53379	Glyma.07G061500;Glyma.16G030000
1829	GO:0033119	negative_regulation_of_RNA_splicing	29	2	0.53379	Glyma.02G247800;Glyma.14G068500
1830	GO:0042761	very_long-chain_fatty_acid_biosynthetic_process	29	2	0.53379	Glyma.05G152500;Glyma.06G097300
1831	GO:0046339	diacylglycerol_metabolic_process	29	2	0.53379	Glyma.01G012100;Glyma.09G209400
1832	GO:0046490	isopentenyl_diphosphate_metabolic_process	29	2	0.53379	Glyma.16G089000;Glyma.17G089600
1833	GO:0048025	negative_regulation_of_mRNA_splicing,_via_spliceosome	29	2	0.53379	Glyma.02G247800;Glyma.14G068500
1834	GO:0006828	manganese_ion_transport	46	3	0.53629	Glyma.07G023600;Glyma.08G076000;Glyma.16G168200
1835	GO:0046174	polyol_catabolic_process	46	3	0.53629	Glyma.08G199300;Glyma.15G038100;Glyma.15G068800
1836	GO:0072505	divalent_inorganic_anion_homeostasis	46	3	0.53629	Glyma.13G161900;Glyma.16G052000;Glyma.18G200500
1837	GO:0006995	cellular_response_to_nitrogen_starvation	63	4	0.53866	Glyma.06G200800;Glyma.13G240600;Glyma.15G149800;Glyma.19G111000
1838	GO:0010162	seed_dormancy_process	63	4	0.53866	Glyma.02G146100;Glyma.09G282900;Glyma.10G027900;Glyma.18G040000
1839	GO:0022611	dormancy_process	63	4	0.53866	Glyma.02G146100;Glyma.09G282900;Glyma.10G027900;Glyma.18G040000
1840	GO:0035239	tube_morphogenesis	80	5	0.54094	Glyma.04G101000;Glyma.06G102400;Glyma.13G089600;Glyma.14G174400;Glyma.19G196700
1841	GO:1903052	positive_regulation_of_proteolysis_involved_in_cellular_protein_catabolic_proces...	80	5	0.54094	Glyma.02G267800;Glyma.06G074300;Glyma.14G077200;Glyma.17G202700;Glyma.17G248400
1842	GO:0043603	cellular_amide_metabolic_process	2067	125	0.54244	Glyma.01G024000;Glyma.01G207700;Glyma.01G240000;Glyma.02G040700;Glyma.02G047800;Glyma.02G049300;Glyma.02G067400;Glyma.02G085300;Glyma.02G187200;Glyma.02G200300;Glyma.02G228100;Glyma.02G239700;Glyma.02G253500;Glyma.02G263200;Glyma.02G276600;Glyma.03G028000;Glyma.03G085500;Glyma.03G086400;Glyma.03G142200;Glyma.03G142300;Glyma.03G176300;Glyma.03G205800;Glyma.03G227100;Glyma.03G234600;Glyma.03G235000…
1843	GO:0009142	nucleoside_triphosphate_biosynthetic_process	264	16	0.54299	Glyma.01G007200;Glyma.01G007300;Glyma.04G193400;Glyma.06G148500;Glyma.06G172700;Glyma.08G030200;Glyma.09G056300;Glyma.09G153900;Glyma.10G066700;Glyma.13G151800;Glyma.15G038100;Glyma.15G162600;Glyma.15G263100;Glyma.16G204600;Glyma.19G019200;Glyma.19G190900
1844	GO:0009308	amine_metabolic_process	264	16	0.54299	Glyma.03G028000;Glyma.03G029900;Glyma.03G030600;Glyma.03G030800;Glyma.03G133300;Glyma.03G134500;Glyma.07G263600;Glyma.08G175400;Glyma.08G234200;Glyma.11G003500;Glyma.15G219300;Glyma.15G251300;Glyma.17G054600;Glyma.18G116300;Glyma.20G126800;Glyma.20G145000
1845	GO:0006754	ATP_biosynthetic_process	231	14	0.54507	Glyma.01G007200;Glyma.01G007300;Glyma.04G193400;Glyma.06G172700;Glyma.08G030200;Glyma.09G056300;Glyma.09G153900;Glyma.10G066700;Glyma.13G151800;Glyma.15G038100;Glyma.15G162600;Glyma.16G204600;Glyma.19G019200;Glyma.19G190900
1846	GO:0000278	mitotic_cell_cycle	779	47	0.54551	Glyma.02G019300;Glyma.02G150100;Glyma.03G123600;Glyma.03G141800;Glyma.04G142700;Glyma.05G020600;Glyma.05G094400;Glyma.06G042900;Glyma.06G081500;Glyma.06G225400;Glyma.06G240400;Glyma.07G096500;Glyma.07G105700;Glyma.07G132100;Glyma.08G117500;Glyma.08G208000;Glyma.08G325200;Glyma.09G172500;Glyma.10G090000;Glyma.11G055100;Glyma.11G095700;Glyma.11G130600;Glyma.11G247400;Glyma.12G017400;Glyma.12G021800…
1847	GO:0009991	response_to_extracellular_stimulus	597	36	0.54676	Glyma.01G041400;Glyma.01G097400;Glyma.01G229200;Glyma.02G005800;Glyma.02G277500;Glyma.03G040600;Glyma.03G216400;Glyma.05G180600;Glyma.06G200800;Glyma.08G174900;Glyma.08G273100;Glyma.08G273150;Glyma.08G320200;Glyma.09G203500;Glyma.09G241600;Glyma.09G250600;Glyma.10G006700;Glyma.10G017600;Glyma.10G046400;Glyma.10G221100;Glyma.11G012000;Glyma.12G047500;Glyma.13G047300;Glyma.13G240600;Glyma.13G270400…
1848	GO:0031349	positive_regulation_of_defense_response	265	16	0.54919	Glyma.03G032300;Glyma.03G141800;Glyma.05G178200;Glyma.07G057900;Glyma.08G135200;Glyma.09G022300;Glyma.09G022500;Glyma.09G022800;Glyma.09G023000;Glyma.11G137900;Glyma.13G047300;Glyma.15G128700;Glyma.15G129100;Glyma.15G201100;Glyma.15G264300;Glyma.16G026900
1849	GO:0043043	peptide_biosynthetic_process	1558	94	0.54977	Glyma.01G024000;Glyma.01G207700;Glyma.01G240000;Glyma.02G040700;Glyma.02G047800;Glyma.02G049300;Glyma.02G067400;Glyma.02G085300;Glyma.02G200300;Glyma.02G239700;Glyma.02G253500;Glyma.02G263200;Glyma.02G276600;Glyma.03G086400;Glyma.03G142200;Glyma.03G142300;Glyma.03G205800;Glyma.03G227100;Glyma.03G234600;Glyma.03G235000;Glyma.03G260900;Glyma.04G001600;Glyma.04G018000;Glyma.04G050300;Glyma.04G063000…
1850	GO:0048856	anatomical_structure_development	6555	397	0.55027	Glyma.01G007400;Glyma.01G007500;Glyma.01G020500;Glyma.01G026200;Glyma.01G036600;Glyma.01G041400;Glyma.01G077000;Glyma.01G104200;Glyma.01G112900;Glyma.01G113200;Glyma.01G127800;Glyma.01G130000;Glyma.01G132500;Glyma.01G144400;Glyma.01G151800;Glyma.01G152100;Glyma.01G164800;Glyma.01G168500;Glyma.01G183900;Glyma.01G187400;Glyma.01G193000;Glyma.01G216000;Glyma.01G233300;Glyma.02G015800;Glyma.02G019100…
1851	GO:0003013	circulatory_system_process	47	3	0.55103	Glyma.19G011700;Glyma.19G196700;Glyma.20G237500
1852	GO:0006595	polyamine_metabolic_process	47	3	0.55103	Glyma.03G028000;Glyma.18G116300;Glyma.20G145000
1853	GO:0008015	blood_circulation	47	3	0.55103	Glyma.19G011700;Glyma.19G196700;Glyma.20G237500
1854	GO:0009864	induced_systemic_resistance,_jasmonic_acid_mediated_signaling_pathway	47	3	0.55103	Glyma.07G057900;Glyma.13G047300;Glyma.16G026900
1855	GO:0010332	response_to_gamma_radiation	47	3	0.55103	Glyma.03G123600;Glyma.05G186200;Glyma.19G127200
1856	GO:0016109	tetraterpenoid_biosynthetic_process	47	3	0.55103	Glyma.04G052100;Glyma.06G221900;Glyma.17G174500
1857	GO:0016117	carotenoid_biosynthetic_process	47	3	0.55103	Glyma.04G052100;Glyma.06G221900;Glyma.17G174500
1858	GO:0051592	response_to_calcium_ion	47	3	0.55103	Glyma.13G098600;Glyma.17G084300;Glyma.18G200500
1859	GO:0009583	detection_of_light_stimulus	64	4	0.55126	Glyma.02G267800;Glyma.03G214300;Glyma.06G002400;Glyma.11G098700
1860	GO:0051090	regulation_of_DNA-binding_transcription_factor_activity	64	4	0.55126	Glyma.03G261800;Glyma.04G134200;Glyma.07G048500;Glyma.14G177000
1861	GO:0007064	mitotic_sister_chromatid_cohesion	30	2	0.55232	Glyma.05G020600;Glyma.17G078700
1862	GO:0007080	mitotic_metaphase_plate_congression	30	2	0.55232	Glyma.07G132100;Glyma.16G181900
1863	GO:0051571	positive_regulation_of_histone_H3-K4_methylation	30	2	0.55232	Glyma.07G056000;Glyma.16G024900
1864	GO:0006289	nucleotide-excision_repair	98	6	0.55331	Glyma.01G073400;Glyma.01G077200;Glyma.06G046400;Glyma.08G016400;Glyma.13G152508;Glyma.19G204200
1865	GO:0044772	mitotic_cell_cycle_phase_transition	199	12	0.55484	Glyma.06G042900;Glyma.08G208000;Glyma.11G095700;Glyma.11G130600;Glyma.11G247400;Glyma.12G021800;Glyma.14G077200;Glyma.14G224000;Glyma.17G248400;Glyma.17G262300;Glyma.20G021900;Glyma.20G163900
1866	GO:0007389	pattern_specification_process	516	31	0.55553	Glyma.01G104200;Glyma.01G164800;Glyma.01G183900;Glyma.02G019300;Glyma.03G029800;Glyma.03G070900;Glyma.03G081900;Glyma.03G164000;Glyma.04G049500;Glyma.04G101000;Glyma.04G194600;Glyma.06G020700;Glyma.06G056400;Glyma.06G102400;Glyma.06G171400;Glyma.06G315400;Glyma.08G070967;Glyma.09G160000;Glyma.09G205400;Glyma.10G138500;Glyma.12G077800;Glyma.13G043800;Glyma.13G089600;Glyma.14G018100;Glyma.14G140800…
1867	GO:0006572	tyrosine_catabolic_process	13	1	0.55785	Glyma.06G235500
1868	GO:0006624	vacuolar_protein_processing	13	1	0.55785	Glyma.14G092800
1869	GO:0007517	muscle_organ_development	13	1	0.55785	Glyma.06G102400
1870	GO:0007626	locomotory_behavior	13	1	0.55785	Glyma.13G114600
1871	GO:0009558	embryo_sac_cellularization	13	1	0.55785	Glyma.07G096500
1872	GO:0010201	response_to_continuous_far_red_light_stimulus_by_the_high-irradiance_response_sy...	13	1	0.55785	Glyma.13G312900
1873	GO:0010239	chloroplast_mRNA_processing	13	1	0.55785	Glyma.04G018000
1874	GO:0015854	guanine_transport	13	1	0.55785	Glyma.04G192500
1875	GO:0018874	benzoate_metabolic_process	13	1	0.55785	Glyma.02G029900
1876	GO:0036377	arbuscular_mycorrhizal_association	13	1	0.55785	Glyma.11G051000
1877	GO:0039528	cytoplasmic_pattern_recognition_receptor_signaling_pathway_in_response_to_virus	13	1	0.55785	Glyma.11G137900
1878	GO:0039529	RIG-I_signaling_pathway	13	1	0.55785	Glyma.11G137900
1879	GO:0039531	regulation_of_viral-induced_cytoplasmic_pattern_recognition_receptor_signaling_p...	13	1	0.55785	Glyma.11G137900
1880	GO:0039535	regulation_of_RIG-I_signaling_pathway	13	1	0.55785	Glyma.11G137900
1881	GO:0040009	regulation_of_growth_rate	13	1	0.55785	Glyma.11G087300
1882	GO:0060359	response_to_ammonium_ion	13	1	0.55785	Glyma.14G162300
1883	GO:0071044	histone_mRNA_catabolic_process	13	1	0.55785	Glyma.06G305900
1884	GO:1901403	positive_regulation_of_tetrapyrrole_metabolic_process	13	1	0.55785	Glyma.17G055200
1885	GO:1901465	positive_regulation_of_tetrapyrrole_biosynthetic_process	13	1	0.55785	Glyma.17G055200
1886	GO:1902047	polyamine_transmembrane_transport	13	1	0.55785	Glyma.16G105500
1887	GO:0009110	vitamin_biosynthetic_process	183	11	0.56047	Glyma.06G235500;Glyma.08G177300;Glyma.09G236400;Glyma.10G070100;Glyma.10G070300;Glyma.10G251500;Glyma.13G152814;Glyma.18G065700;Glyma.19G259300;Glyma.20G142000;Glyma.20G179400
1888	GO:1903364	positive_regulation_of_cellular_protein_catabolic_process	82	5	0.56318	Glyma.02G267800;Glyma.06G074300;Glyma.14G077200;Glyma.17G202700;Glyma.17G248400
1889	GO:0046700	heterocycle_catabolic_process	635	38	0.56617	Glyma.01G007200;Glyma.01G007300;Glyma.01G083300;Glyma.02G272400;Glyma.02G305900;Glyma.03G233000;Glyma.04G050300;Glyma.04G193400;Glyma.06G050300;Glyma.06G102400;Glyma.06G172700;Glyma.06G221900;Glyma.06G305900;Glyma.07G085700;Glyma.09G050800;Glyma.09G153900;Glyma.10G003200;Glyma.10G066700;Glyma.10G139300;Glyma.11G157976;Glyma.11G180500;Glyma.12G093100;Glyma.13G009700;Glyma.13G049700;Glyma.13G151800…
1890	GO:0015748	organophosphate_ester_transport	167	10	0.56673	Glyma.01G130000;Glyma.01G132500;Glyma.03G040100;Glyma.03G040400;Glyma.08G268900;Glyma.11G115000;Glyma.15G011500;Glyma.15G105900;Glyma.15G273600;Glyma.18G210900
1891	GO:0072525	pyridine-containing_compound_biosynthetic_process	184	11	0.56784	Glyma.01G007200;Glyma.01G007300;Glyma.04G193400;Glyma.06G117300;Glyma.06G172700;Glyma.09G153900;Glyma.10G066700;Glyma.13G151800;Glyma.15G038100;Glyma.16G204600;Glyma.19G190900
1892	GO:0006188	IMP_biosynthetic_process	31	2	0.57031	Glyma.04G007300;Glyma.09G222700
1893	GO:1904823	purine_nucleobase_transmembrane_transport	31	2	0.57031	Glyma.02G116400;Glyma.04G192500
1894	GO:0080134	regulation_of_response_to_stress	936	56	0.57205	Glyma.01G053800;Glyma.01G203300;Glyma.02G009500;Glyma.02G019300;Glyma.02G223600;Glyma.03G032300;Glyma.03G081900;Glyma.03G141800;Glyma.04G022500;Glyma.04G170600;Glyma.04G247600;Glyma.05G162500;Glyma.05G178200;Glyma.05G215900;Glyma.06G046400;Glyma.06G071900;Glyma.06G156000;Glyma.06G162200;Glyma.07G057900;Glyma.07G187700;Glyma.08G021900;Glyma.08G062800;Glyma.08G135200;Glyma.08G197100;Glyma.08G234200…
1895	GO:0051651	maintenance_of_location_in_cell	100	6	0.57332	Glyma.02G262500;Glyma.03G050100;Glyma.07G155200;Glyma.08G032500;Glyma.08G076000;Glyma.16G168200
1896	GO:0009668	plastid_membrane_organization	83	5	0.5741	Glyma.02G226200;Glyma.04G019100;Glyma.05G132000;Glyma.06G019400;Glyma.08G086600
1897	GO:0042278	purine_nucleoside_metabolic_process	83	5	0.5741	Glyma.01G229200;Glyma.03G216400;Glyma.11G012000;Glyma.15G102400;Glyma.15G263100
1898	GO:1900424	regulation_of_defense_response_to_bacterium	83	5	0.5741	Glyma.01G053800;Glyma.03G141800;Glyma.04G022500;Glyma.10G017600;Glyma.19G211600
1899	GO:0030100	regulation_of_endocytosis	66	4	0.5759	Glyma.04G085900;Glyma.09G261200;Glyma.10G130800;Glyma.20G081500
1900	GO:0032103	positive_regulation_of_response_to_external_stimulus	66	4	0.5759	Glyma.03G141800;Glyma.05G178200;Glyma.08G135200;Glyma.13G047300
1901	GO:0071483	cellular_response_to_blue_light	66	4	0.5759	Glyma.10G243800;Glyma.11G098700;Glyma.12G184800;Glyma.20G150600
1902	GO:0000380	alternative_mRNA_splicing,_via_spliceosome	49	3	0.57965	Glyma.02G247800;Glyma.06G102400;Glyma.14G068500
1903	GO:0010232	vascular_transport	49	3	0.57965	Glyma.10G070100;Glyma.10G070300;Glyma.13G152814
1904	GO:0010233	phloem_transport	49	3	0.57965	Glyma.10G070100;Glyma.10G070300;Glyma.13G152814
1905	GO:0010833	telomere_maintenance_via_telomere_lengthening	49	3	0.57965	Glyma.05G020600;Glyma.06G305900;Glyma.17G078700
1906	GO:0031398	positive_regulation_of_protein_ubiquitination	49	3	0.57965	Glyma.06G074300;Glyma.17G202700;Glyma.18G037800
1907	GO:0046653	tetrahydrofolate_metabolic_process	49	3	0.57965	Glyma.03G085500;Glyma.13G222300;Glyma.20G179400
1908	GO:0048859	formation_of_anatomical_boundary	49	3	0.57965	Glyma.03G164000;Glyma.06G315400;Glyma.13G063700
1909	GO:0072530	purine-containing_compound_transmembrane_transport	49	3	0.57965	Glyma.02G116400;Glyma.04G192500;Glyma.15G273600
1910	GO:1903322	positive_regulation_of_protein_modification_by_small_protein_conjugation_or_remo...	49	3	0.57965	Glyma.06G074300;Glyma.17G202700;Glyma.18G037800
1911	GO:0022414	reproductive_process	3639	219	0.58069	Glyma.01G041400;Glyma.01G077000;Glyma.01G104200;Glyma.01G113200;Glyma.01G130000;Glyma.01G132500;Glyma.01G144400;Glyma.01G152100;Glyma.01G158400;Glyma.01G164800;Glyma.01G183900;Glyma.01G233300;Glyma.02G015800;Glyma.02G019100;Glyma.02G019300;Glyma.02G069500;Glyma.02G081000;Glyma.02G095600;Glyma.02G108600;Glyma.02G109800;Glyma.02G143200;Glyma.02G146100;Glyma.02G171600;Glyma.02G211900;Glyma.02G241000…
1912	GO:0010383	cell_wall_polysaccharide_metabolic_process	304	18	0.58178	Glyma.01G081300;Glyma.08G107300;Glyma.09G038600;Glyma.11G017100;Glyma.11G044800;Glyma.12G080100;Glyma.12G197600;Glyma.13G094900;Glyma.13G095000;Glyma.13G095300;Glyma.13G127300;Glyma.13G304400;Glyma.13G322500;Glyma.16G045000;Glyma.16G132800;Glyma.17G065300;Glyma.17G065400;Glyma.19G091600
1913	GO:0010075	regulation_of_meristem_growth	101	6	0.58315	Glyma.03G134500;Glyma.06G221900;Glyma.07G171200;Glyma.07G238400;Glyma.13G155400;Glyma.17G035000
1914	GO:0140014	mitotic_nuclear_division	237	14	0.58424	Glyma.03G141800;Glyma.05G020600;Glyma.07G096500;Glyma.07G132100;Glyma.11G095700;Glyma.11G247400;Glyma.12G017400;Glyma.12G021800;Glyma.14G077200;Glyma.15G032300;Glyma.16G181900;Glyma.17G078700;Glyma.17G248400;Glyma.20G163900
1915	GO:0006518	peptide_metabolic_process	1754	105	0.58458	Glyma.01G024000;Glyma.01G207700;Glyma.01G240000;Glyma.02G040700;Glyma.02G047800;Glyma.02G049300;Glyma.02G067400;Glyma.02G085300;Glyma.02G187200;Glyma.02G200300;Glyma.02G239700;Glyma.02G253500;Glyma.02G263200;Glyma.02G276600;Glyma.03G086400;Glyma.03G142200;Glyma.03G142300;Glyma.03G176300;Glyma.03G205800;Glyma.03G227100;Glyma.03G234600;Glyma.03G235000;Glyma.03G260900;Glyma.04G001600;Glyma.04G018000…
1916	GO:0001525	angiogenesis	14	1	0.58476	Glyma.19G196700
1917	GO:0002753	cytoplasmic_pattern_recognition_receptor_signaling_pathway	14	1	0.58476	Glyma.11G137900
1918	GO:0006285	base-excision_repair,_AP_site_formation	14	1	0.58476	Glyma.13G009700
1919	GO:0006516	glycoprotein_catabolic_process	14	1	0.58476	Glyma.10G241800
1920	GO:0006564	L-serine_biosynthetic_process	14	1	0.58476	Glyma.13G372200
1921	GO:0006620	posttranslational_protein_targeting_to_endoplasmic_reticulum_membrane	14	1	0.58476	Glyma.18G263000
1922	GO:0007272	ensheathment_of_neurons	14	1	0.58476	Glyma.13G114600
1923	GO:0008334	histone_mRNA_metabolic_process	14	1	0.58476	Glyma.06G305900
1924	GO:0008366	axon_ensheathment	14	1	0.58476	Glyma.13G114600
1925	GO:0009866	induced_systemic_resistance,_ethylene_mediated_signaling_pathway	14	1	0.58476	Glyma.15G264300
1926	GO:0010831	positive_regulation_of_myotube_differentiation	14	1	0.58476	Glyma.06G102400
1927	GO:0015853	adenine_transport	14	1	0.58476	Glyma.04G192500
1928	GO:0032260	response_to_jasmonic_acid_stimulus_involved_in_jasmonic_acid_and_ethylene-depend...	14	1	0.58476	Glyma.13G191400
1929	GO:0042552	myelination	14	1	0.58476	Glyma.13G114600
1930	GO:0045739	positive_regulation_of_DNA_repair	14	1	0.58476	Glyma.06G046400
1931	GO:0048514	blood_vessel_morphogenesis	14	1	0.58476	Glyma.19G196700
1932	GO:0048656	anther_wall_tapetum_formation	14	1	0.58476	Glyma.18G028300
1933	GO:0048657	anther_wall_tapetum_cell_differentiation	14	1	0.58476	Glyma.18G028300
1934	GO:0051149	positive_regulation_of_muscle_cell_differentiation	14	1	0.58476	Glyma.06G102400
1935	GO:0051155	positive_regulation_of_striated_muscle_cell_differentiation	14	1	0.58476	Glyma.06G102400
1936	GO:0060860	regulation_of_floral_organ_abscission	14	1	0.58476	Glyma.11G085300
1937	GO:0060862	negative_regulation_of_floral_organ_abscission	14	1	0.58476	Glyma.11G085300
1938	GO:0070542	response_to_fatty_acid	14	1	0.58476	Glyma.14G049000
1939	GO:0071249	cellular_response_to_nitrate	14	1	0.58476	Glyma.12G176900
1940	GO:0071277	cellular_response_to_calcium_ion	14	1	0.58476	Glyma.17G084300
1941	GO:0071398	cellular_response_to_fatty_acid	14	1	0.58476	Glyma.14G049000
1942	GO:0072531	pyrimidine-containing_compound_transmembrane_transport	14	1	0.58476	Glyma.02G116400
1943	GO:0110020	regulation_of_actomyosin_structure_organization	14	1	0.58476	Glyma.06G102400
1944	GO:0007052	mitotic_spindle_organization	84	5	0.58487	Glyma.07G096500;Glyma.14G077200;Glyma.17G248400;Glyma.18G265200;Glyma.20G163900
1945	GO:1902850	microtubule_cytoskeleton_organization_involved_in_mitosis	84	5	0.58487	Glyma.07G096500;Glyma.14G077200;Glyma.17G248400;Glyma.18G265200;Glyma.20G163900
1946	GO:0051321	meiotic_cell_cycle	372	22	0.58588	Glyma.01G158400;Glyma.02G019300;Glyma.03G141800;Glyma.04G246600;Glyma.05G020600;Glyma.05G149700;Glyma.06G116100;Glyma.08G010700;Glyma.09G025500;Glyma.09G205400;Glyma.10G090000;Glyma.11G104200;Glyma.11G115000;Glyma.11G230100;Glyma.11G253200;Glyma.14G195300;Glyma.15G063200;Glyma.15G214700;Glyma.15G276000;Glyma.17G078700;Glyma.18G027100;Glyma.19G167200
1947	GO:0006020	inositol_metabolic_process	32	2	0.58778	Glyma.05G180600;Glyma.08G199300
1948	GO:0006863	purine_nucleobase_transport	32	2	0.58778	Glyma.02G116400;Glyma.04G192500
1949	GO:0009645	response_to_low_light_intensity_stimulus	32	2	0.58778	Glyma.16G045000;Glyma.16G145800
1950	GO:0009720	detection_of_hormone_stimulus	32	2	0.58778	Glyma.13G157300;Glyma.14G049000
1951	GO:0009726	detection_of_endogenous_stimulus	32	2	0.58778	Glyma.13G157300;Glyma.14G049000
1952	GO:0019915	lipid_storage	32	2	0.58778	Glyma.11G252800;Glyma.17G086400
1953	GO:0031346	positive_regulation_of_cell_projection_organization	32	2	0.58778	Glyma.01G127800;Glyma.13G114600
1954	GO:0050686	negative_regulation_of_mRNA_processing	32	2	0.58778	Glyma.02G247800;Glyma.14G068500
1955	GO:0050688	regulation_of_defense_response_to_virus	32	2	0.58778	Glyma.06G071900;Glyma.11G137900
1956	GO:0051569	regulation_of_histone_H3-K4_methylation	32	2	0.58778	Glyma.07G056000;Glyma.16G024900
1957	GO:0071466	cellular_response_to_xenobiotic_stimulus	32	2	0.58778	Glyma.19G011700;Glyma.20G237500
1958	GO:1902584	positive_regulation_of_response_to_water_deprivation	32	2	0.58778	Glyma.02G019300;Glyma.06G162200
1959	GO:0006730	one-carbon_metabolic_process	67	4	0.58793	Glyma.03G185600;Glyma.10G144300;Glyma.13G222300;Glyma.19G185900
1960	GO:0006857	oligopeptide_transport	67	4	0.58793	Glyma.11G031500;Glyma.13G167700;Glyma.15G017000;Glyma.17G115300
1961	GO:0010492	maintenance_of_shoot_apical_meristem_identity	67	4	0.58793	Glyma.03G164000;Glyma.06G315400;Glyma.13G155400;Glyma.15G265500
1962	GO:0090503	RNA_phosphodiester_bond_hydrolysis,_exonucleolytic	67	4	0.58793	Glyma.06G305900;Glyma.11G180500;Glyma.12G093100;Glyma.13G314100
1963	GO:0005984	disaccharide_metabolic_process	136	8	0.5903	Glyma.01G081300;Glyma.05G056300;Glyma.06G184200;Glyma.08G169451;Glyma.12G013400;Glyma.17G067800;Glyma.17G138500;Glyma.20G095200
1964	GO:0031497	chromatin_assembly	136	8	0.5903	Glyma.02G015100;Glyma.02G245000;Glyma.04G087200;Glyma.08G227400;Glyma.11G146481;Glyma.11G241702;Glyma.15G032300;Glyma.15G222200
1965	GO:0009201	ribonucleoside_triphosphate_biosynthetic_process	255	15	0.59116	Glyma.01G007200;Glyma.01G007300;Glyma.04G193400;Glyma.06G172700;Glyma.08G030200;Glyma.09G056300;Glyma.09G153900;Glyma.10G066700;Glyma.13G151800;Glyma.15G038100;Glyma.15G162600;Glyma.15G263100;Glyma.16G204600;Glyma.19G019200;Glyma.19G190900
1966	GO:0009127	purine_nucleoside_monophosphate_biosynthetic_process	289	17	0.5924	Glyma.01G007200;Glyma.01G007300;Glyma.04G007300;Glyma.04G193400;Glyma.06G172700;Glyma.08G030200;Glyma.09G056300;Glyma.09G153900;Glyma.09G222700;Glyma.10G066700;Glyma.13G151800;Glyma.15G038100;Glyma.15G162600;Glyma.15G263100;Glyma.16G204600;Glyma.19G019200;Glyma.19G190900
1967	GO:0009168	purine_ribonucleoside_monophosphate_biosynthetic_process	289	17	0.5924	Glyma.01G007200;Glyma.01G007300;Glyma.04G007300;Glyma.04G193400;Glyma.06G172700;Glyma.08G030200;Glyma.09G056300;Glyma.09G153900;Glyma.09G222700;Glyma.10G066700;Glyma.13G151800;Glyma.15G038100;Glyma.15G162600;Glyma.15G263100;Glyma.16G204600;Glyma.19G019200;Glyma.19G190900
1968	GO:0009690	cytokinin_metabolic_process	102	6	0.59287	Glyma.03G133300;Glyma.03G134500;Glyma.07G263600;Glyma.08G234200;Glyma.15G219300;Glyma.17G054600
1969	GO:0031098	stress-activated_protein_kinase_signaling_cascade	102	6	0.59287	Glyma.05G094400;Glyma.07G105700;Glyma.09G172500;Glyma.11G055100;Glyma.14G195300;Glyma.20G142900
1970	GO:0010564	regulation_of_cell_cycle_process	306	18	0.59308	Glyma.02G019300;Glyma.02G150100;Glyma.03G141800;Glyma.05G020600;Glyma.06G020700;Glyma.08G208000;Glyma.11G095700;Glyma.11G247400;Glyma.12G017400;Glyma.12G021800;Glyma.14G077200;Glyma.14G140800;Glyma.14G195300;Glyma.14G224000;Glyma.17G078700;Glyma.17G248400;Glyma.17G262300;Glyma.18G265200
1971	GO:0031062	positive_regulation_of_histone_methylation	50	3	0.59352	Glyma.02G019300;Glyma.07G056000;Glyma.16G024900
1972	GO:0032204	regulation_of_telomere_maintenance	50	3	0.59352	Glyma.05G020600;Glyma.06G305900;Glyma.17G078700
1973	GO:0051781	positive_regulation_of_cell_division	50	3	0.59352	Glyma.02G150100;Glyma.14G077200;Glyma.17G248400
1974	GO:0090627	plant_epidermal_cell_differentiation	357	21	0.59531	Glyma.01G026200;Glyma.01G036600;Glyma.01G130000;Glyma.01G132500;Glyma.02G019300;Glyma.03G040100;Glyma.03G040400;Glyma.06G042900;Glyma.08G208000;Glyma.09G008900;Glyma.09G259500;Glyma.11G003400;Glyma.11G017100;Glyma.12G191500;Glyma.12G191700;Glyma.13G098600;Glyma.13G220100;Glyma.17G030700;Glyma.18G210900;Glyma.18G225800;Glyma.18G232800
1975	GO:0016144	S-glycoside_biosynthetic_process	85	5	0.59549	Glyma.02G029900;Glyma.03G029900;Glyma.03G030600;Glyma.03G030800;Glyma.13G191400
1976	GO:0019758	glycosinolate_biosynthetic_process	85	5	0.59549	Glyma.02G029900;Glyma.03G029900;Glyma.03G030600;Glyma.03G030800;Glyma.13G191400
1977	GO:0019761	glucosinolate_biosynthetic_process	85	5	0.59549	Glyma.02G029900;Glyma.03G029900;Glyma.03G030600;Glyma.03G030800;Glyma.13G191400
1978	GO:0007267	cell-cell_signaling	188	11	0.59678	Glyma.01G047800;Glyma.01G186800;Glyma.04G085900;Glyma.06G084300;Glyma.09G261200;Glyma.10G130800;Glyma.10G236300;Glyma.11G144600;Glyma.12G075200;Glyma.13G271650;Glyma.20G081500
1979	GO:0042274	ribosomal_small_subunit_biogenesis	188	11	0.59678	Glyma.02G067400;Glyma.02G200300;Glyma.03G086400;Glyma.10G076400;Glyma.10G207800;Glyma.11G021700;Glyma.11G158500;Glyma.13G165200;Glyma.13G167800;Glyma.13G217200;Glyma.19G238800
1980	GO:0031668	cellular_response_to_extracellular_stimulus	492	29	0.59742	Glyma.01G041400;Glyma.01G097400;Glyma.02G005800;Glyma.03G040600;Glyma.05G180600;Glyma.06G200800;Glyma.08G174900;Glyma.08G273100;Glyma.08G273150;Glyma.08G320200;Glyma.09G203500;Glyma.09G250600;Glyma.10G006700;Glyma.10G017600;Glyma.10G046400;Glyma.10G221100;Glyma.12G047500;Glyma.13G240600;Glyma.13G270400;Glyma.13G284900;Glyma.15G149800;Glyma.15G252200;Glyma.17G207700;Glyma.19G111000;Glyma.19G211600…
1981	GO:0010088	phloem_development	68	4	0.59976	Glyma.09G113100;Glyma.10G000500;Glyma.10G185800;Glyma.20G204400
1982	GO:0030705	cytoskeleton-dependent_intracellular_transport	68	4	0.59976	Glyma.10G182800;Glyma.16G181900;Glyma.16G206400;Glyma.20G163900
1983	GO:0047484	regulation_of_response_to_osmotic_stress	103	6	0.60247	Glyma.02G019300;Glyma.02G223600;Glyma.06G162200;Glyma.11G236600;Glyma.14G177000;Glyma.14G190300
1984	GO:0009926	auxin_polar_transport	189	11	0.60387	Glyma.01G152100;Glyma.02G019300;Glyma.02G252600;Glyma.04G052100;Glyma.13G063700;Glyma.13G118800;Glyma.13G118900;Glyma.13G119000;Glyma.13G220100;Glyma.19G105100;Glyma.20G145000
1985	GO:0045088	regulation_of_innate_immune_response	325	19	0.60468	Glyma.02G009500;Glyma.03G032300;Glyma.03G081900;Glyma.04G247600;Glyma.07G057900;Glyma.08G197100;Glyma.09G022300;Glyma.09G022500;Glyma.09G022800;Glyma.09G023000;Glyma.10G010100;Glyma.11G137900;Glyma.13G047300;Glyma.15G128700;Glyma.15G129100;Glyma.15G201100;Glyma.15G264300;Glyma.16G026900;Glyma.18G151400
1986	GO:0042753	positive_regulation_of_circadian_rhythm	33	2	0.60471	Glyma.06G002400;Glyma.10G048500
1987	GO:0046040	IMP_metabolic_process	33	2	0.60471	Glyma.04G007300;Glyma.09G222700
1988	GO:0050769	positive_regulation_of_neurogenesis	33	2	0.60471	Glyma.01G127800;Glyma.13G114600
1989	GO:2000032	regulation_of_secondary_shoot_formation	33	2	0.60471	Glyma.04G152400;Glyma.17G121500
1990	GO:0009312	oligosaccharide_biosynthetic_process	86	5	0.60595	Glyma.05G201300;Glyma.06G184200;Glyma.08G008800;Glyma.08G169451;Glyma.17G067800
1991	GO:0009060	aerobic_respiration	138	8	0.60692	Glyma.02G005500;Glyma.02G015800;Glyma.02G057400;Glyma.02G118148;Glyma.10G006500;Glyma.13G270400;Glyma.14G001900;Glyma.20G099200
1992	GO:0051052	regulation_of_DNA_metabolic_process	309	18	0.6098	Glyma.02G019300;Glyma.02G095600;Glyma.02G150100;Glyma.05G020600;Glyma.05G043800;Glyma.05G043900;Glyma.06G020700;Glyma.06G046400;Glyma.06G199800;Glyma.06G305900;Glyma.07G238400;Glyma.09G098400;Glyma.11G113300;Glyma.12G039200;Glyma.14G140800;Glyma.17G035000;Glyma.17G078700;Glyma.17G104000
1993	GO:0000747	conjugation_with_cellular_fusion	15	1	0.61003	Glyma.14G195300
1994	GO:0009652	thigmotropism	15	1	0.61003	Glyma.01G190000
1995	GO:0009772	photosynthetic_electron_transport_in_photosystem_II	15	1	0.61003	Glyma.07G057200
1996	GO:0009952	anterior/posterior_pattern_specification	15	1	0.61003	Glyma.06G102400
1997	GO:0015714	phosphoenolpyruvate_transport	15	1	0.61003	Glyma.15G105900
1998	GO:0019676	ammonia_assimilation_cycle	15	1	0.61003	Glyma.14G162300
1999	GO:0031468	nuclear_envelope_reassembly	15	1	0.61003	Glyma.20G163900
[truncated: 1,515 more rows]

## Sheet: AllvsDiff_All_MF_GenTable
MF	GO.ID	Term	Annotated	Significant	PValue	ann.genes
1	GO:0016491	oxidoreductase_activity	3585	352	1.3e-21	Glyma.01G008500;Glyma.01G020900;Glyma.01G099800;Glyma.01G116300;Glyma.01G121209;Glyma.01G130500;Glyma.01G130800;Glyma.01G135200;Glyma.01G152900;Glyma.01G154900;Glyma.01G170300;Glyma.01G179600;Glyma.01G181800;Glyma.01G214200;Glyma.01G219400;Glyma.01G224200;Glyma.02G005500;Glyma.02G008900;Glyma.02G048400;Glyma.02G057400;Glyma.02G084350;Glyma.02G084400;Glyma.02G124900;Glyma.02G134700;Glyma.02G135100…
2	GO:0046906	tetrapyrrole_binding	775	115	1.9e-19	Glyma.01G130500;Glyma.01G130800;Glyma.01G135200;Glyma.01G179600;Glyma.01G181800;Glyma.02G008900;Glyma.02G135100;Glyma.02G156000;Glyma.02G156100;Glyma.02G171600;Glyma.02G233800;Glyma.02G234000;Glyma.02G261900;Glyma.02G298800;Glyma.03G007700;Glyma.03G029900;Glyma.03G030600;Glyma.03G030800;Glyma.03G038100;Glyma.03G038200;Glyma.03G038300;Glyma.03G038500;Glyma.03G038600;Glyma.03G038700;Glyma.03G208200…
3	GO:0020037	heme_binding	716	107	2.1e-18	Glyma.01G130500;Glyma.01G130800;Glyma.01G135200;Glyma.01G179600;Glyma.01G181800;Glyma.02G008900;Glyma.02G135100;Glyma.02G156000;Glyma.02G156100;Glyma.02G171600;Glyma.02G233800;Glyma.02G234000;Glyma.02G261900;Glyma.02G298800;Glyma.03G007700;Glyma.03G029900;Glyma.03G030600;Glyma.03G030800;Glyma.03G038100;Glyma.03G038200;Glyma.03G038300;Glyma.03G038500;Glyma.03G038600;Glyma.03G038700;Glyma.03G208200…
4	GO:0004601	peroxidase_activity	270	58	1.3e-17	Glyma.01G130500;Glyma.01G130800;Glyma.01G219400;Glyma.02G008900;Glyma.02G135100;Glyma.02G171600;Glyma.02G233800;Glyma.02G234000;Glyma.02G261900;Glyma.03G007700;Glyma.03G038100;Glyma.03G038200;Glyma.03G038300;Glyma.03G038500;Glyma.03G038600;Glyma.03G038700;Glyma.03G208200;Glyma.05G103600;Glyma.06G275900;Glyma.07G209900;Glyma.09G022300;Glyma.09G022500;Glyma.09G022800;Glyma.09G023000;Glyma.09G057100…
5	GO:0016684	oxidoreductase_activity,_acting_on_peroxide_as_acceptor	271	58	1.5e-17	Glyma.01G130500;Glyma.01G130800;Glyma.01G219400;Glyma.02G008900;Glyma.02G135100;Glyma.02G171600;Glyma.02G233800;Glyma.02G234000;Glyma.02G261900;Glyma.03G007700;Glyma.03G038100;Glyma.03G038200;Glyma.03G038300;Glyma.03G038500;Glyma.03G038600;Glyma.03G038700;Glyma.03G208200;Glyma.05G103600;Glyma.06G275900;Glyma.07G209900;Glyma.09G022300;Glyma.09G022500;Glyma.09G022800;Glyma.09G023000;Glyma.09G057100…
6	GO:0016209	antioxidant_activity	362	66	4.8e-16	Glyma.01G130500;Glyma.01G130800;Glyma.01G170300;Glyma.01G219400;Glyma.02G008900;Glyma.02G135100;Glyma.02G171600;Glyma.02G233800;Glyma.02G234000;Glyma.02G261900;Glyma.03G007700;Glyma.03G038100;Glyma.03G038200;Glyma.03G038300;Glyma.03G038500;Glyma.03G038600;Glyma.03G038700;Glyma.03G208200;Glyma.05G103600;Glyma.06G266700;Glyma.06G275900;Glyma.07G209900;Glyma.08G285900;Glyma.09G022300;Glyma.09G022500…
7	GO:0048037	cofactor_binding	2012	196	7.7e-12	Glyma.01G008500;Glyma.01G130500;Glyma.01G130800;Glyma.01G135200;Glyma.01G152900;Glyma.01G179600;Glyma.01G181800;Glyma.02G008900;Glyma.02G057400;Glyma.02G092500;Glyma.02G135100;Glyma.02G156000;Glyma.02G156100;Glyma.02G158700;Glyma.02G171600;Glyma.02G233800;Glyma.02G234000;Glyma.02G261900;Glyma.02G272400;Glyma.02G298800;Glyma.03G007700;Glyma.03G029900;Glyma.03G030600;Glyma.03G030800;Glyma.03G038100…
8	GO:0051213	dioxygenase_activity	402	58	5.4e-10	Glyma.01G121209;Glyma.01G154900;Glyma.01G214200;Glyma.02G048400;Glyma.02G124900;Glyma.02G210800;Glyma.03G096500;Glyma.03G187900;Glyma.03G237300;Glyma.05G130600;Glyma.05G137500;Glyma.06G008400;Glyma.07G006750;Glyma.07G006900;Glyma.07G007000;Glyma.07G007102;Glyma.07G034900;Glyma.07G124400;Glyma.07G150900;Glyma.07G264200;Glyma.08G169900;Glyma.08G189500;Glyma.08G189600;Glyma.08G351800;Glyma.09G008400…
9	GO:0004066	asparagine_synthase_(glutamine-hydrolyzing)_activity	27	12	1.5e-08	Glyma.02G228100;Glyma.07G195300;Glyma.12G150500;Glyma.12G222400;Glyma.13G181000;Glyma.13G242100;Glyma.13G279200;Glyma.15G071300;Glyma.15G072400;Glyma.15G073100;Glyma.15G105100;Glyma.17G016300
10	GO:0051119	sugar_transmembrane_transporter_activity	170	31	2.7e-08	Glyma.01G157300;Glyma.03G149333;Glyma.03G241500;Glyma.04G102600;Glyma.04G102700;Glyma.04G198600;Glyma.05G142500;Glyma.06G015000;Glyma.06G103900;Glyma.06G125800;Glyma.06G166800;Glyma.06G200800;Glyma.07G069600;Glyma.08G009900;Glyma.08G010000;Glyma.08G059700;Glyma.08G098500;Glyma.09G011300;Glyma.09G087200;Glyma.10G249500;Glyma.11G066500;Glyma.12G059900;Glyma.12G234500;Glyma.13G213300;Glyma.15G099500…
11	GO:0015145	monosaccharide_transmembrane_transporter_activity	123	25	6.5e-08	Glyma.01G157300;Glyma.03G149333;Glyma.03G241500;Glyma.04G102600;Glyma.04G102700;Glyma.05G142500;Glyma.06G015000;Glyma.06G103900;Glyma.06G200800;Glyma.07G069600;Glyma.08G059700;Glyma.08G098500;Glyma.09G011300;Glyma.09G087200;Glyma.10G249500;Glyma.11G066500;Glyma.12G059900;Glyma.13G213300;Glyma.15G099500;Glyma.15G149800;Glyma.16G141000;Glyma.19G050202;Glyma.19G050300;Glyma.19G239000;Glyma.20G002000
12	GO:0015144	carbohydrate_transmembrane_transporter_activity	268	40	9.7e-08	Glyma.01G157300;Glyma.01G208200;Glyma.03G149333;Glyma.03G241500;Glyma.04G102600;Glyma.04G102700;Glyma.04G198600;Glyma.05G142500;Glyma.05G162500;Glyma.06G015000;Glyma.06G103900;Glyma.06G125800;Glyma.06G166800;Glyma.06G200800;Glyma.07G069600;Glyma.08G009900;Glyma.08G010000;Glyma.08G059700;Glyma.08G098500;Glyma.09G011300;Glyma.09G087200;Glyma.10G217900;Glyma.10G221100;Glyma.10G249500;Glyma.11G034000…
13	GO:0016705	oxidoreductase_activity,_acting_on_paired_donors,_with_incorporation_or_reductio...	763	83	1.2e-07	Glyma.01G135200;Glyma.01G179600;Glyma.01G181800;Glyma.01G214200;Glyma.02G048400;Glyma.02G156000;Glyma.02G156100;Glyma.02G227200;Glyma.02G298800;Glyma.03G029900;Glyma.03G030600;Glyma.03G030800;Glyma.03G101700;Glyma.04G035600;Glyma.04G052100;Glyma.04G110400;Glyma.05G023800;Glyma.05G130600;Glyma.05G147100;Glyma.05G170400;Glyma.06G008400;Glyma.06G215200;Glyma.06G221900;Glyma.07G083000;Glyma.07G150900…
14	GO:0005506	iron_ion_binding	725	78	4.4e-07	Glyma.01G121209;Glyma.01G135200;Glyma.01G179600;Glyma.01G181800;Glyma.02G084400;Glyma.02G156000;Glyma.02G156100;Glyma.02G210800;Glyma.02G262500;Glyma.02G272400;Glyma.02G298800;Glyma.03G029900;Glyma.03G030600;Glyma.03G030800;Glyma.03G050100;Glyma.03G101200;Glyma.03G101700;Glyma.03G187900;Glyma.04G035600;Glyma.04G052100;Glyma.04G110400;Glyma.05G023800;Glyma.05G130600;Glyma.05G147100;Glyma.05G170400…
15	GO:0005355	glucose_transmembrane_transporter_activity	119	23	5.5e-07	Glyma.01G157300;Glyma.03G149333;Glyma.03G241500;Glyma.04G102600;Glyma.04G102700;Glyma.05G142500;Glyma.06G015000;Glyma.06G103900;Glyma.06G200800;Glyma.08G059700;Glyma.08G098500;Glyma.09G011300;Glyma.09G087200;Glyma.10G249500;Glyma.11G066500;Glyma.12G059900;Glyma.13G213300;Glyma.15G099500;Glyma.15G149800;Glyma.16G141000;Glyma.19G050202;Glyma.19G050300;Glyma.19G239000
16	GO:0015149	hexose_transmembrane_transporter_activity	119	23	5.5e-07	Glyma.01G157300;Glyma.03G149333;Glyma.03G241500;Glyma.04G102600;Glyma.04G102700;Glyma.05G142500;Glyma.06G015000;Glyma.06G103900;Glyma.06G200800;Glyma.08G059700;Glyma.08G098500;Glyma.09G011300;Glyma.09G087200;Glyma.10G249500;Glyma.11G066500;Glyma.12G059900;Glyma.13G213300;Glyma.15G099500;Glyma.15G149800;Glyma.16G141000;Glyma.19G050202;Glyma.19G050300;Glyma.19G239000
17	GO:0016709	oxidoreductase_activity,_acting_on_paired_donors,_with_incorporation_or_reductio...	372	47	1.2e-06	Glyma.01G135200;Glyma.01G179600;Glyma.01G181800;Glyma.02G156000;Glyma.02G156100;Glyma.02G298800;Glyma.03G029900;Glyma.03G030600;Glyma.03G030800;Glyma.03G101700;Glyma.04G035600;Glyma.04G110400;Glyma.05G023800;Glyma.05G147100;Glyma.05G170400;Glyma.07G083000;Glyma.08G104100;Glyma.08G193900;Glyma.08G350800;Glyma.09G142900;Glyma.09G279100;Glyma.09G282900;Glyma.10G114600;Glyma.10G115300;Glyma.10G200800…
18	GO:0047172	shikimate_O-hydroxycinnamoyltransferase_activity	83	18	1.6e-06	Glyma.02G254600;Glyma.03G244300;Glyma.03G244400;Glyma.03G244600;Glyma.03G246600;Glyma.05G152500;Glyma.08G306300;Glyma.08G306500;Glyma.08G312000;Glyma.09G134600;Glyma.10G159600;Glyma.17G152600;Glyma.18G103500;Glyma.18G104100;Glyma.18G113100;Glyma.19G039300;Glyma.19G039700;Glyma.20G045800
19	GO:0050737	O-hydroxycinnamoyltransferase_activity	83	18	1.6e-06	Glyma.02G254600;Glyma.03G244300;Glyma.03G244400;Glyma.03G244600;Glyma.03G246600;Glyma.05G152500;Glyma.08G306300;Glyma.08G306500;Glyma.08G312000;Glyma.09G134600;Glyma.10G159600;Glyma.17G152600;Glyma.18G103500;Glyma.18G104100;Glyma.18G113100;Glyma.19G039300;Glyma.19G039700;Glyma.20G045800
20	GO:0004553	hydrolase_activity,_hydrolyzing_O-glycosyl_compounds	930	92	1.7e-06	Glyma.01G081300;Glyma.01G142400;Glyma.01G151800;Glyma.01G160100;Glyma.01G165000;Glyma.01G170200;Glyma.01G203400;Glyma.02G046800;Glyma.03G030500;Glyma.03G132700;Glyma.03G216100;Glyma.05G005800;Glyma.05G021500;Glyma.05G056300;Glyma.05G216400;Glyma.06G144100;Glyma.06G263100;Glyma.07G057200;Glyma.07G106500;Glyma.07G162700;Glyma.07G220000;Glyma.07G258700;Glyma.07G269400;Glyma.08G022300;Glyma.08G107300…
21	GO:0004497	monooxygenase_activity	547	61	2.5e-06	Glyma.01G135200;Glyma.01G179600;Glyma.01G181800;Glyma.02G156000;Glyma.02G156100;Glyma.02G298800;Glyma.03G029900;Glyma.03G030600;Glyma.03G030800;Glyma.03G101700;Glyma.04G035600;Glyma.04G052100;Glyma.04G110400;Glyma.05G023800;Glyma.05G075100;Glyma.05G147100;Glyma.05G170400;Glyma.06G215200;Glyma.07G083000;Glyma.07G162900;Glyma.08G104100;Glyma.08G193900;Glyma.08G238100;Glyma.08G250000;Glyma.08G350800…
22	GO:0005504	fatty_acid_binding	28	10	2.8e-06	Glyma.08G344300;Glyma.11G120400;Glyma.11G225000;Glyma.14G098100;Glyma.18G032400;Glyma.18G032900;Glyma.18G033100;Glyma.18G033200;Glyma.18G152400;Glyma.18G191800
23	GO:0043169	cation_binding	6335	458	3.8e-06	Glyma.01G007200;Glyma.01G007300;Glyma.01G008500;Glyma.01G011300;Glyma.01G020900;Glyma.01G036600;Glyma.01G085700;Glyma.01G116300;Glyma.01G121209;Glyma.01G130500;Glyma.01G130800;Glyma.01G135200;Glyma.01G165000;Glyma.01G168500;Glyma.01G179600;Glyma.01G181800;Glyma.01G193600;Glyma.01G203300;Glyma.01G214200;Glyma.01G219100;Glyma.01G233300;Glyma.01G244500;Glyma.02G008900;Glyma.02G013500;Glyma.02G026300…
24	GO:0005351	carbohydrate:proton_symporter_activity	125	22	4.9e-06	Glyma.01G157300;Glyma.03G149333;Glyma.03G241500;Glyma.04G102600;Glyma.04G102700;Glyma.05G142500;Glyma.06G015000;Glyma.06G103900;Glyma.08G059700;Glyma.08G098500;Glyma.09G011300;Glyma.09G087200;Glyma.10G217900;Glyma.10G249500;Glyma.11G066500;Glyma.12G059900;Glyma.13G213300;Glyma.15G099500;Glyma.16G141000;Glyma.19G050202;Glyma.19G050300;Glyma.19G239000
25	GO:0005402	carbohydrate:cation_symporter_activity	125	22	4.9e-06	Glyma.01G157300;Glyma.03G149333;Glyma.03G241500;Glyma.04G102600;Glyma.04G102700;Glyma.05G142500;Glyma.06G015000;Glyma.06G103900;Glyma.08G059700;Glyma.08G098500;Glyma.09G011300;Glyma.09G087200;Glyma.10G217900;Glyma.10G249500;Glyma.11G066500;Glyma.12G059900;Glyma.13G213300;Glyma.15G099500;Glyma.16G141000;Glyma.19G050202;Glyma.19G050300;Glyma.19G239000
26	GO:0016701	oxidoreductase_activity,_acting_on_single_donors_with_incorporation_of_molecular...	135	23	5.3e-06	Glyma.01G154900;Glyma.03G237300;Glyma.05G075100;Glyma.07G006750;Glyma.07G006900;Glyma.07G007000;Glyma.07G007102;Glyma.07G034900;Glyma.08G189500;Glyma.08G189600;Glyma.08G199300;Glyma.12G236700;Glyma.13G347700;Glyma.13G347800;Glyma.15G026400;Glyma.15G026500;Glyma.16G013000;Glyma.16G207700;Glyma.19G011700;Glyma.19G263300;Glyma.20G053700;Glyma.20G054000;Glyma.20G150100
27	GO:0033293	monocarboxylic_acid_binding	91	18	6.5e-06	Glyma.01G018800;Glyma.02G261900;Glyma.06G249800;Glyma.07G155500;Glyma.08G344300;Glyma.10G236300;Glyma.11G120400;Glyma.11G225000;Glyma.11G233300;Glyma.14G056300;Glyma.14G098100;Glyma.18G023966;Glyma.18G032400;Glyma.18G032900;Glyma.18G033100;Glyma.18G033200;Glyma.18G152400;Glyma.18G191800
28	GO:0050734	hydroxycinnamoyltransferase_activity	91	18	6.5e-06	Glyma.02G254600;Glyma.03G244300;Glyma.03G244400;Glyma.03G244600;Glyma.03G246600;Glyma.05G152500;Glyma.08G306300;Glyma.08G306500;Glyma.08G312000;Glyma.09G134600;Glyma.10G159600;Glyma.17G152600;Glyma.18G103500;Glyma.18G104100;Glyma.18G113100;Glyma.19G039300;Glyma.19G039700;Glyma.20G045800
29	GO:0016702	oxidoreductase_activity,_acting_on_single_donors_with_incorporation_of_molecular...	109	20	6.8e-06	Glyma.01G154900;Glyma.03G237300;Glyma.07G006750;Glyma.07G006900;Glyma.07G007000;Glyma.07G007102;Glyma.07G034900;Glyma.08G189500;Glyma.08G189600;Glyma.12G236700;Glyma.13G347700;Glyma.13G347800;Glyma.15G026400;Glyma.15G026500;Glyma.16G013000;Glyma.19G011700;Glyma.19G263300;Glyma.20G053700;Glyma.20G054000;Glyma.20G150100
30	GO:0046872	metal_ion_binding	6274	451	8.3e-06	Glyma.01G007200;Glyma.01G007300;Glyma.01G008500;Glyma.01G011300;Glyma.01G020900;Glyma.01G036600;Glyma.01G085700;Glyma.01G116300;Glyma.01G121209;Glyma.01G130500;Glyma.01G130800;Glyma.01G135200;Glyma.01G165000;Glyma.01G168500;Glyma.01G179600;Glyma.01G181800;Glyma.01G193600;Glyma.01G203300;Glyma.01G214200;Glyma.01G219100;Glyma.01G233300;Glyma.01G244500;Glyma.02G008900;Glyma.02G013500;Glyma.02G026300…
31	GO:0015291	secondary_active_transmembrane_transporter_activity	631	66	8.4e-06	Glyma.01G024000;Glyma.01G026200;Glyma.01G123400;Glyma.01G157300;Glyma.01G216600;Glyma.02G005800;Glyma.02G040700;Glyma.02G116400;Glyma.03G005600;Glyma.03G149333;Glyma.03G241500;Glyma.03G264100;Glyma.04G102600;Glyma.04G102700;Glyma.05G102600;Glyma.05G142500;Glyma.06G015000;Glyma.06G103900;Glyma.06G106200;Glyma.07G069600;Glyma.07G088200;Glyma.07G184800;Glyma.07G218900;Glyma.08G059700;Glyma.08G098500…
32	GO:0046527	glucosyltransferase_activity	570	61	9e-06	Glyma.01G021700;Glyma.01G085700;Glyma.02G029900;Glyma.02G081000;Glyma.02G104600;Glyma.02G105000;Glyma.03G134500;Glyma.03G222000;Glyma.04G142700;Glyma.05G127800;Glyma.05G181100;Glyma.06G102300;Glyma.06G129400;Glyma.06G184200;Glyma.06G200800;Glyma.06G225400;Glyma.06G324300;Glyma.07G067332;Glyma.07G183200;Glyma.08G066800;Glyma.08G107300;Glyma.08G117500;Glyma.08G181000;Glyma.08G348500;Glyma.10G104700…
33	GO:0015295	solute:proton_symporter_activity	142	23	1.3e-05	Glyma.01G157300;Glyma.02G116400;Glyma.03G149333;Glyma.03G241500;Glyma.04G102600;Glyma.04G102700;Glyma.05G142500;Glyma.06G015000;Glyma.06G103900;Glyma.08G059700;Glyma.08G098500;Glyma.09G011300;Glyma.09G087200;Glyma.10G217900;Glyma.10G249500;Glyma.11G066500;Glyma.12G059900;Glyma.13G213300;Glyma.15G099500;Glyma.16G141000;Glyma.19G050202;Glyma.19G050300;Glyma.19G239000
34	GO:0015294	solute:cation_symporter_activity	155	24	1.8e-05	Glyma.01G157300;Glyma.02G116400;Glyma.03G149333;Glyma.03G241500;Glyma.03G264100;Glyma.04G102600;Glyma.04G102700;Glyma.05G142500;Glyma.06G015000;Glyma.06G103900;Glyma.08G059700;Glyma.08G098500;Glyma.09G011300;Glyma.09G087200;Glyma.10G217900;Glyma.10G249500;Glyma.11G066500;Glyma.12G059900;Glyma.13G213300;Glyma.15G099500;Glyma.16G141000;Glyma.19G050202;Glyma.19G050300;Glyma.19G239000
35	GO:0022804	active_transmembrane_transporter_activity	1154	104	2.2e-05	Glyma.01G016500;Glyma.01G024000;Glyma.01G026200;Glyma.01G123400;Glyma.01G157300;Glyma.01G193600;Glyma.01G216600;Glyma.01G219100;Glyma.02G005800;Glyma.02G040700;Glyma.02G116400;Glyma.03G005600;Glyma.03G149333;Glyma.03G157700;Glyma.03G204800;Glyma.03G241500;Glyma.03G264100;Glyma.04G007500;Glyma.04G102600;Glyma.04G102700;Glyma.05G028500;Glyma.05G102600;Glyma.05G117400;Glyma.05G142500;Glyma.06G015000…
36	GO:0003680	AT_DNA_binding	49	12	2.4e-05	Glyma.01G144400;Glyma.01G213100;Glyma.05G054200;Glyma.05G111500;Glyma.09G245800;Glyma.10G008400;Glyma.10G188400;Glyma.11G028800;Glyma.11G043100;Glyma.17G136600;Glyma.17G155400;Glyma.18G247200
37	GO:0015318	inorganic_molecular_entity_transmembrane_transporter_activity	1465	126	2.8e-05	Glyma.01G024000;Glyma.01G041400;Glyma.01G157300;Glyma.01G193600;Glyma.01G208200;Glyma.01G219100;Glyma.02G005800;Glyma.02G040700;Glyma.02G116400;Glyma.02G150200;Glyma.02G160900;Glyma.02G255800;Glyma.02G260100;Glyma.03G149333;Glyma.03G157700;Glyma.03G185900;Glyma.03G241500;Glyma.03G264100;Glyma.04G007500;Glyma.04G065800;Glyma.04G092100;Glyma.04G102600;Glyma.04G102700;Glyma.04G246400;Glyma.05G102600…
38	GO:0015293	symporter_activity	162	24	3.8e-05	Glyma.01G157300;Glyma.02G116400;Glyma.03G149333;Glyma.03G241500;Glyma.03G264100;Glyma.04G102600;Glyma.04G102700;Glyma.05G142500;Glyma.06G015000;Glyma.06G103900;Glyma.08G059700;Glyma.08G098500;Glyma.09G011300;Glyma.09G087200;Glyma.10G217900;Glyma.10G249500;Glyma.11G066500;Glyma.12G059900;Glyma.13G213300;Glyma.15G099500;Glyma.16G141000;Glyma.19G050202;Glyma.19G050300;Glyma.19G239000
39	GO:0016798	hydrolase_activity,_acting_on_glycosyl_bonds	1027	93	5e-05	Glyma.01G081300;Glyma.01G142400;Glyma.01G151800;Glyma.01G160100;Glyma.01G165000;Glyma.01G170200;Glyma.01G203400;Glyma.02G046800;Glyma.03G030500;Glyma.03G132700;Glyma.03G216100;Glyma.05G005800;Glyma.05G021500;Glyma.05G056300;Glyma.05G216400;Glyma.06G144100;Glyma.06G263100;Glyma.07G057200;Glyma.07G106500;Glyma.07G162700;Glyma.07G220000;Glyma.07G258700;Glyma.07G269400;Glyma.08G022300;Glyma.08G107300…
40	GO:0004866	endopeptidase_inhibitor_activity	96	17	5.2e-05	Glyma.03G068200;Glyma.08G341100;Glyma.08G341300;Glyma.09G155500;Glyma.09G162500;Glyma.09G162700;Glyma.09G163000;Glyma.09G163300;Glyma.09G163600;Glyma.09G163700;Glyma.09G163800;Glyma.12G234700;Glyma.14G038300;Glyma.14G038500;Glyma.16G211700;Glyma.16G211800;Glyma.16G212100
41	GO:0030414	peptidase_inhibitor_activity	99	17	7.8e-05	Glyma.03G068200;Glyma.08G341100;Glyma.08G341300;Glyma.09G155500;Glyma.09G162500;Glyma.09G162700;Glyma.09G163000;Glyma.09G163300;Glyma.09G163600;Glyma.09G163700;Glyma.09G163800;Glyma.12G234700;Glyma.14G038300;Glyma.14G038500;Glyma.16G211700;Glyma.16G211800;Glyma.16G212100
42	GO:0046564	oxalate_decarboxylase_activity	47	11	8.1e-05	Glyma.10G168900;Glyma.15G176900;Glyma.16G060700;Glyma.16G060800;Glyma.16G060900;Glyma.16G061300;Glyma.19G059200;Glyma.19G059700;Glyma.19G086000;Glyma.19G086200;Glyma.20G220800
43	GO:0061135	endopeptidase_regulator_activity	102	17	0.00011	Glyma.03G068200;Glyma.08G341100;Glyma.08G341300;Glyma.09G155500;Glyma.09G162500;Glyma.09G162700;Glyma.09G163000;Glyma.09G163300;Glyma.09G163600;Glyma.09G163700;Glyma.09G163800;Glyma.12G234700;Glyma.14G038300;Glyma.14G038500;Glyma.16G211700;Glyma.16G211800;Glyma.16G212100
44	GO:0035251	UDP-glucosyltransferase_activity	465	48	0.00018	Glyma.01G021700;Glyma.01G085700;Glyma.02G029900;Glyma.02G081000;Glyma.02G104600;Glyma.02G105000;Glyma.03G134500;Glyma.03G222000;Glyma.04G142700;Glyma.05G127800;Glyma.05G181100;Glyma.06G102300;Glyma.06G129400;Glyma.06G184200;Glyma.06G225400;Glyma.06G324300;Glyma.07G067332;Glyma.07G183200;Glyma.08G066800;Glyma.08G117500;Glyma.08G181000;Glyma.08G348500;Glyma.10G104700;Glyma.10G224000;Glyma.11G053400…
45	GO:0061134	peptidase_regulator_activity	107	17	0.00021	Glyma.03G068200;Glyma.08G341100;Glyma.08G341300;Glyma.09G155500;Glyma.09G162500;Glyma.09G162700;Glyma.09G163000;Glyma.09G163300;Glyma.09G163600;Glyma.09G163700;Glyma.09G163800;Glyma.12G234700;Glyma.14G038300;Glyma.14G038500;Glyma.16G211700;Glyma.16G211800;Glyma.16G212100
46	GO:0015066	alpha-amylase_inhibitor_activity	16	6	0.00022	Glyma.09G155500;Glyma.09G162500;Glyma.09G162700;Glyma.09G163000;Glyma.12G234700;Glyma.16G212100
47	GO:0045735	nutrient_reservoir_activity	108	17	0.00023	Glyma.02G044500;Glyma.03G239700;Glyma.05G169100;Glyma.07G014500;Glyma.08G200100;Glyma.10G168900;Glyma.10G246300;Glyma.15G176900;Glyma.16G060700;Glyma.16G060800;Glyma.16G060900;Glyma.16G061300;Glyma.19G059200;Glyma.19G059700;Glyma.19G086000;Glyma.19G086200;Glyma.20G220800
48	GO:0008289	lipid_binding	589	57	0.00027	Glyma.01G018800;Glyma.01G130000;Glyma.01G132500;Glyma.01G132600;Glyma.01G244500;Glyma.02G069500;Glyma.02G261900;Glyma.03G035600;Glyma.03G040100;Glyma.03G040400;Glyma.03G144400;Glyma.04G009400;Glyma.05G119100;Glyma.06G249800;Glyma.06G303700;Glyma.07G129900;Glyma.07G155500;Glyma.07G225600;Glyma.07G251800;Glyma.08G074100;Glyma.08G205400;Glyma.08G268400;Glyma.08G344300;Glyma.09G261200;Glyma.10G028100…
49	GO:0016760	cellulose_synthase_(UDP-forming)_activity	72	13	0.00032	Glyma.04G142700;Glyma.06G225400;Glyma.06G324300;Glyma.08G117500;Glyma.11G151800;Glyma.12G084600;Glyma.12G191500;Glyma.12G191700;Glyma.13G126000;Glyma.13G174300;Glyma.13G334000;Glyma.14G012800;Glyma.14G012900
50	GO:0005315	inorganic_phosphate_transmembrane_transporter_activity	38	9	0.00033	Glyma.02G005800;Glyma.07G069600;Glyma.10G006700;Glyma.11G175800;Glyma.13G162900;Glyma.15G105900;Glyma.18G066000;Glyma.20G002000;Glyma.20G204000
51	GO:0016759	cellulose_synthase_activity	73	13	0.00036	Glyma.04G142700;Glyma.06G225400;Glyma.06G324300;Glyma.08G117500;Glyma.11G151800;Glyma.12G084600;Glyma.12G191500;Glyma.12G191700;Glyma.13G126000;Glyma.13G174300;Glyma.13G334000;Glyma.14G012800;Glyma.14G012900
52	GO:0015075	ion_transmembrane_transporter_activity	1504	122	0.00041	Glyma.01G024000;Glyma.01G041400;Glyma.01G123400;Glyma.01G157300;Glyma.01G193600;Glyma.01G208200;Glyma.01G219100;Glyma.02G005800;Glyma.02G040700;Glyma.02G116400;Glyma.02G150200;Glyma.02G160900;Glyma.02G255800;Glyma.02G260100;Glyma.03G149333;Glyma.03G157700;Glyma.03G241500;Glyma.03G264100;Glyma.04G007500;Glyma.04G065800;Glyma.04G092100;Glyma.04G102600;Glyma.04G102700;Glyma.04G246400;Glyma.05G102600…
53	GO:0004857	enzyme_inhibitor_activity	393	41	0.00042	Glyma.01G018800;Glyma.02G016500;Glyma.02G016600;Glyma.02G261900;Glyma.03G029400;Glyma.03G068200;Glyma.03G216000;Glyma.04G087200;Glyma.05G190300;Glyma.05G236800;Glyma.05G236900;Glyma.06G249800;Glyma.07G046033;Glyma.07G155500;Glyma.08G044000;Glyma.08G341100;Glyma.08G341300;Glyma.09G122000;Glyma.09G155500;Glyma.09G162500;Glyma.09G162700;Glyma.09G163000;Glyma.09G163300;Glyma.09G163600;Glyma.09G163700…
54	GO:0004565	beta-galactosidase_activity	78	13	0.0007	Glyma.01G170200;Glyma.07G106500;Glyma.09G062900;Glyma.11G129300;Glyma.11G148400;Glyma.11G148500;Glyma.11G156513;Glyma.12G054000;Glyma.12G069700;Glyma.12G070000;Glyma.12G070200;Glyma.12G130200;Glyma.15G023800
55	GO:0016762	xyloglucan:xyloglucosyl_transferase_activity	78	13	0.0007	Glyma.06G200800;Glyma.08G107300;Glyma.11G044800;Glyma.12G080100;Glyma.12G197600;Glyma.13G094900;Glyma.13G095000;Glyma.13G095300;Glyma.13G304400;Glyma.13G322500;Glyma.16G045000;Glyma.17G065300;Glyma.17G065400
56	GO:0015926	glucosidase_activity	196	24	0.00071	Glyma.01G081300;Glyma.03G132700;Glyma.05G056300;Glyma.06G263100;Glyma.07G162700;Glyma.07G220000;Glyma.07G258700;Glyma.08G192000;Glyma.09G038600;Glyma.11G129300;Glyma.12G054000;Glyma.12G054500;Glyma.12G130200;Glyma.12G222800;Glyma.13G278600;Glyma.13G278700;Glyma.14G211700;Glyma.15G031400;Glyma.15G106000;Glyma.15G270900;Glyma.15G271000;Glyma.16G039300;Glyma.17G138500;Glyma.20G095200
57	GO:0015116	sulfate_transmembrane_transporter_activity	43	9	0.00086	Glyma.01G024000;Glyma.02G040700;Glyma.06G106200;Glyma.07G088200;Glyma.07G218900;Glyma.11G238400;Glyma.15G052000;Glyma.18G019000;Glyma.19G159000
58	GO:0080043	quercetin_3-O-glucosyltransferase_activity	237	27	0.00105	Glyma.01G021700;Glyma.01G085700;Glyma.02G029900;Glyma.02G081000;Glyma.02G104600;Glyma.02G105000;Glyma.05G181100;Glyma.06G102300;Glyma.07G067332;Glyma.07G183200;Glyma.08G066800;Glyma.08G181000;Glyma.08G348500;Glyma.10G104700;Glyma.10G224000;Glyma.11G053400;Glyma.11G064400;Glyma.11G134300;Glyma.13G090300;Glyma.14G175800;Glyma.16G033700;Glyma.16G175200;Glyma.16G175500;Glyma.16G175600;Glyma.16G175900…
59	GO:0080044	quercetin_7-O-glucosyltransferase_activity	237	27	0.00105	Glyma.01G021700;Glyma.01G085700;Glyma.02G029900;Glyma.02G081000;Glyma.02G104600;Glyma.02G105000;Glyma.05G181100;Glyma.06G102300;Glyma.07G067332;Glyma.07G183200;Glyma.08G066800;Glyma.08G181000;Glyma.08G348500;Glyma.10G104700;Glyma.10G224000;Glyma.11G053400;Glyma.11G064400;Glyma.11G134300;Glyma.13G090300;Glyma.14G175800;Glyma.16G033700;Glyma.16G175200;Glyma.16G175500;Glyma.16G175600;Glyma.16G175900…
60	GO:0008422	beta-glucosidase_activity	146	19	0.00119	Glyma.03G132700;Glyma.06G263100;Glyma.07G162700;Glyma.07G220000;Glyma.07G258700;Glyma.09G038600;Glyma.11G129300;Glyma.12G054000;Glyma.12G054500;Glyma.12G130200;Glyma.12G222800;Glyma.13G278600;Glyma.13G278700;Glyma.14G211700;Glyma.15G031400;Glyma.15G106000;Glyma.15G270900;Glyma.15G271000;Glyma.16G039300
61	GO:0004612	phosphoenolpyruvate_carboxykinase_(ATP)_activity	9	4	0.00127	Glyma.01G097400;Glyma.08G273100;Glyma.08G273150;Glyma.09G203500
62	GO:0030145	manganese_ion_binding	105	15	0.00148	Glyma.02G044500;Glyma.08G093500;Glyma.10G168900;Glyma.15G176900;Glyma.16G060700;Glyma.16G060800;Glyma.16G060900;Glyma.16G061300;Glyma.16G089000;Glyma.17G089600;Glyma.19G059200;Glyma.19G059700;Glyma.19G086000;Glyma.19G086200;Glyma.20G220800
63	GO:0015154	disaccharide_transmembrane_transporter_activity	38	8	0.00159	Glyma.04G198600;Glyma.06G166800;Glyma.06G200800;Glyma.08G009900;Glyma.08G010000;Glyma.10G217900;Glyma.12G013400;Glyma.15G149800
64	GO:0015157	oligosaccharide_transmembrane_transporter_activity	38	8	0.00159	Glyma.04G198600;Glyma.06G166800;Glyma.06G200800;Glyma.08G009900;Glyma.08G010000;Glyma.10G217900;Glyma.12G013400;Glyma.15G149800
65	GO:0015925	galactosidase_activity	97	14	0.0019	Glyma.01G170200;Glyma.06G144100;Glyma.07G106500;Glyma.09G062900;Glyma.11G129300;Glyma.11G148400;Glyma.11G148500;Glyma.11G156513;Glyma.12G054000;Glyma.12G069700;Glyma.12G070000;Glyma.12G070200;Glyma.12G130200;Glyma.15G023800
66	GO:0009922	fatty_acid_elongase_activity	23	6	0.00191	Glyma.02G001500;Glyma.10G001800;Glyma.10G179400;Glyma.10G274400;Glyma.20G115500;Glyma.20G210900
67	GO:0004657	proline_dehydrogenase_activity	5	3	0.00196	Glyma.13G049700;Glyma.19G042900;Glyma.19G043000
68	GO:0031406	carboxylic_acid_binding	260	28	0.00201	Glyma.01G018800;Glyma.02G261900;Glyma.03G216400;Glyma.04G001600;Glyma.04G020100;Glyma.06G100000;Glyma.06G249800;Glyma.07G022700;Glyma.07G155500;Glyma.08G118100;Glyma.08G344300;Glyma.10G236300;Glyma.11G120400;Glyma.11G225000;Glyma.11G233300;Glyma.13G235600;Glyma.13G372200;Glyma.14G056300;Glyma.14G098100;Glyma.15G040100;Glyma.18G023966;Glyma.18G032400;Glyma.18G032900;Glyma.18G033100;Glyma.18G033200…
69	GO:0043177	organic_acid_binding	260	28	0.00201	Glyma.01G018800;Glyma.02G261900;Glyma.03G216400;Glyma.04G001600;Glyma.04G020100;Glyma.06G100000;Glyma.06G249800;Glyma.07G022700;Glyma.07G155500;Glyma.08G118100;Glyma.08G344300;Glyma.10G236300;Glyma.11G120400;Glyma.11G225000;Glyma.11G233300;Glyma.13G235600;Glyma.13G372200;Glyma.14G056300;Glyma.14G098100;Glyma.15G040100;Glyma.18G023966;Glyma.18G032400;Glyma.18G032900;Glyma.18G033100;Glyma.18G033200…
70	GO:0050004	isoflavone_7-O-glucosyltransferase_activity	10	4	0.00201	Glyma.16G175200;Glyma.16G175500;Glyma.16G175600;Glyma.16G175900
71	GO:0050589	leucocyanidin_oxygenase_activity	10	4	0.00201	Glyma.01G214200;Glyma.07G150900;Glyma.11G027700;Glyma.18G201900
72	GO:0004089	carbonate_dehydratase_activity	31	7	0.00202	Glyma.02G213700;Glyma.03G185600;Glyma.05G007100;Glyma.06G182700;Glyma.08G286700;Glyma.19G007700;Glyma.19G185900
73	GO:0016747	transferase_activity,_transferring_acyl_groups_other_than_amino-acyl_groups	743	64	0.00237	Glyma.01G112900;Glyma.01G113200;Glyma.01G193000;Glyma.02G001100;Glyma.02G001500;Glyma.02G010600;Glyma.02G254600;Glyma.03G244300;Glyma.03G244400;Glyma.03G244600;Glyma.03G246600;Glyma.04G057800;Glyma.05G032200;Glyma.05G043800;Glyma.05G043900;Glyma.05G104800;Glyma.05G152500;Glyma.06G021200;Glyma.06G047400;Glyma.06G047700;Glyma.06G058500;Glyma.06G097300;Glyma.06G291300;Glyma.08G285900;Glyma.08G306300…
74	GO:0004030	aldehyde_dehydrogenase_[NAD(P)+]_activity	24	6	0.00242	Glyma.05G231800;Glyma.08G039200;Glyma.08G039300;Glyma.12G057400;Glyma.13G340000;Glyma.15G034400
[truncated: 1,191 more rows]

## Sheet: AllvsDiff_All_CC_GenTable
CC	GO.ID	Term	Annotated	Significant	PValue	ann.genes
[truncated: 500 more rows]
