# Supplementary material for: Identification of CNGCs in Glycine max and Screening of Related Resistance Genes after Fusarium solani Infection
Source: Biology (Basel). 2023 Mar 12;12(3):439. doi: 10.3390/biology12030439 (PMC10045575; doi:10.3390/biology12030439)
Supplement: Supplementary file 1 [file biology-12-00439-s001.zip › Supplementary Table S4.xlsx]

## Sheet: Sheet1
Ca_18026	CaCNGC16		KRH38944	GLYMA_09G168400	GmCNGC30		Lj6g3v1077850.1	LjCNGC4		AES77570	MTR_7g012260	MtCNGC14		ESW26874	PHAVU_003G155800g	PvCNGC6		C.cajan_04605	PpCNGC3		KOM32881	LR48_Vigan01g243700	VaCNGC5		AT1G01340	ATCNGC2
Ca_18024	CaCNGC17		KRH09480	GLYMA_16G218000	GmCNGC35		Lj6g3v1049130.1	LjCNGC7		AES82786	MTR_7g117310	MtCNGC1		ESW07825	PHAVU_010G161800g	PvCNGC5		C.cajan_01477	PpCNGC16		KOM34777	LR48_Vigan02g092700	VaCNGC8		AT1G15990	ATCNGC7
Ca_18022	CaCNGC15		KRH52608	GLYMA_06G077600	GmCNGC19		Lj5g3v0659940.1	LjCNGC6		KEH22234	MTR_7g034605	MtCNGC12		ESW11509	PHAVU_008G036200g	PvCNGC16		C.cajan_00067	PpCNGC6		KOM38244	LR48_Vigan03g162600	VaCNGC12		AT1G19780	ATCNGC8
Ca_26609	CaCNGC13		KRH63141	GLYMA_04G157200	GmCNGC17		Lj4g3v1983600.1	LjCNGC5		KEH26841	MTR_6g477760	MtCNGC15		ESW10089	PHAVU_009G180000g	PvCNGC12		C.cajan_33481	PpCNGC5		KOM36815	LR48_Vigan03g019600	VaCNGC15		AT2G23980	ATCNGC9
Ca_23311	CaCNGC12		KRH16550	GLYMA_14G161600	GmCNGC6		Lj3g3v2441700.1	LjCNGC2		KEH26825	MTR_6g075410	MtCNGC17		ESW09123	PHAVU_009G102100g	PvCNGC11		C.cajan_46470	PpCNGC15		KOM41892	LR48_Vigan04g209000	VaCNGC10		AT2G24610	ATCNGC14
Ca_20980	CaCNGC4		KRH64482	GLYMA_04G237400	GmCNGC7		Lj3g3v0681550.1	LjCNGC10		KEH26823	MTR_6g075390	MtCNGC16		ESW24597	PHAVU_004G144000g	PvCNGC21		C.cajan_10893	PpCNGC1		KOM40015	LR48_Vigan04g021300	VaCNGC9		AT2G28260	ATCNGC12
Ca_17650	CaCNGC3		KRH26449	GLYMA_12G175000	GmCNGC13		Lj2g3v0632400.1	LjCNGC11		KEH26827	MTR_6g075440	MtCNGC18		ESW16343	PHAVU_007G148700g	PvCNGC9		C.cajan_08819	PpCNGC4		KOM40383	LR48_Vigan04g058100	VaCNGC11		AT2G46430	ATCNGC4
Ca_03327	CaCNGC7		KRH68907	GLYMA_03G257000	GmCNGC1		Lj1g3v5034750.1	LjCNGC1		AES93800	MTR_5g007630	MtCNGC19		ESW24594	PHAVU_004G143700g	PvCNGC19		C.cajan_43464	PpCNGC12		KOM44174	LR48_Vigan05g177900	VaCNGC6		AT2G46440	ATCNGC5
Ca_22909	CaCNGC6		KRH52605	GLYMA_06G077300	GmCNGC22		Lj0g3v0305469.1	LjCNGC3		AES88563	MTR_4g058730	MtCNGC7		ESW33370	PHAVU_001G063700g	PvCNGC3		C.cajan_38041	PpCNGC19		KOM43684	LR48_Vigan05g128900	VaCNGC14		AT2G46450	ATCNGC6
Ca_03914	CaCNGC11		KRH06483GLYMA_16G025400		GmCNGC4		Lj0g3v0185859.1	LjCNGC9		AES92511	MTR_4g130820	MtCNGC5		ESW08550	PHAVU_009G054700g	PvCNGC4		C.cajan_38039	PpCNGC21		KOM48586	LR48_Vigan07g229000	VaCNGC3		AT3G17690	ATCNGC19
Ca_01848	CaCNGC10		KRH22872	GLYMA_13G324600	GmCNGC14		Lj0g3v0043729.1	LjCNGC8		AES72465	MTR_3g091080	MtCNGC4		ESW19293	PHAVU_006G112200g	PvCNGC1		C.cajan_38032	PpCNGC20		KOM50666	LR48_Vigan08g149300	VaCNGC7		AT3G17700	ATCNGC20
Ca_17141	CaCNGC9		KRH54993	GLYMA_06G223800	GmCNGC18					KEH35389	MTR_3g088875	MtCNGC11		ESW24595	PHAVU_004G143800g	PvCNGC22		C.cajan_38031	PpCNGC18		KOM49997	LR48_Vigan08g082400	VaCNGC13		AT3G48010	ATCNGC15
Ca_13074	CaCNGC5		KRH26096	GLYMA_12G152300	GmCNGC10					AES73805	MTR_3g109030	MtCNGC10		ESW24596	PHAVU_004G143900g	PvCNGC20		C.cajan_44157	PpCNGC14		KOM52964	LR48_Vigan09g162300	VaCNGC1		AT4G01010	ATCNGC3
Ca_22097	CaCNGC14		KRH47916	GLYMA_07G056400	GmCNGC5					KEH39345	MTR_2g094860	MtCNGC6		ESW24600	PHAVU_004G144200g	PvCNGC17		C.cajan_21539	PpCNGC10		KOM54556	LR48_Vigan10g044800	VaCNGC16		AT4G30360	ATCNGC13
Ca_01309	CaCNGC2		KRG97172	GLYMA_19G255300	GmCNGC2					KEH38064	MTR_2g460590	MtCNGC9		ESW24599	PHAVU_004G144100g	PvCNGC18		C.cajan_22191	PpCNGC7		KOM54553	LR48_Vigan10g044500	VaCNGC17		AT4G30560	ATCNGC10
Ca_01308	CaCNGC1		KRH25031	GLYMA_12G076800	GmCNGC15					AES60733	MTR_1g064240	MtCNGC8		ESW04266	PHAVU_011G080800g	PvCNGC8		C.cajan_23818	PpCNGC8		KOM54555	LR48_Vigan10g044700	VaCNGC18		AT5G14870	ATCNGC16
Ca_02549	CaCNGC8		KRH47333	GLYMA_07G022500	GmCNGC9					KEH40404	MTR_1g028370	MtCNGC3		ESW04928	PHAVU_011G137200g	PvCNGC14		C.cajan_40122	PpCNGC13		KOM25267	LR48_Vigan66s002000	VaCNGC2		AT5G15410	ATCNGC18
			KRH38949	GLYMA_09G168500	GmCNGC34					KEH19596	MTR_8g464570	MtCNGC13		ESW07240	PHAVU_010G113100g	PvCNGC2		C.cajan_38290	PpCNGC2		KOM27234	LR48_Vigan406s004400	VaCNGC4		AT5G53130	ATCNGC1
			KRH72310	GLYMA_02G204300	GmCNGC11					KEH18669	MTR_8g027755	MtCNGC2		ESW12911	PHAVU_008G152000g	PvCNGC13		C.cajan_18775	PpCNGC17						AT5G54250	ATCNGC17
			KRH25847	GLYMA_12G133700	GmCNGC24									ESW21635	PHAVU_005G086600g	PvCNGC15		C.cajan_36102	PpCNGC11						AT5G57940	ATCNGC11
			KRH09489	GLYMA_16G218200	GmCNGC33									ESW22181	PHAVU_005G133900g	PvCNGC7		C.cajan_28647	PpCNGC9
			KRH27168	GLYMA_12G219000	GmCNGC25									ESW10405	PHAVU_009G206600g	PvCNGC10
			KRG97176	GLYMA_19G255500	GmCNGC3
			KRH09490	GLYMA_16G218300	GmCNGC29
			KRH19878	GLYMA_13G141000	GmCNGC16
			KRH38952	GLYMA_09G168600	GmCNGC32
			KRH09484	GLYMA_16G218100	GmCNGC31
			KRH44967	GLYMA_08G241600	GmCNGC27
			KRH54420	GLYMA_06G184000	GmCNGC21
			KRH63504	GLYMA_04G181000	GmCNGC20
			KRH53458	GLYMA_06G126600	GmCNGC8
			KRH55671	GLYMA_06G271200	GmCNGC23
			KRH01241	GLYMA_18G263900	GmCNGC26
			KRH03042	GLYMA_17G073500	GmCNGC12
			KRH38956	GLYMA_09G168700	GmCNGC28
